# Supplementary material for: Two salts of the 6,6-di­fluoro-6H-dibenzo[c,e][1,2]oxaborinin-6-ide anion with different cations
Source: Acta Crystallogr E Crystallogr Commun. 2020 Nov 17;76(Pt 12):1837–40. doi: 10.1107/S2056989020015066 (PMC7784652; doi:10.1107/S2056989020015066)
Supplement: Supplementary file 1 [file e-76-01837-sup1.cif]

##############################################################################
#                                                                            #
# This CIF contains the data in a paper accepted for publication in          #
# Acta Crystallographica Section E. It conforms to the requirements of       #
# Notes for Authors for Acta Crystallographica Section E, and has been       #
# peer reviewed under the auspices of the IUCr Commission on Journals.       #
#                                                                            #
# Full details of the Crystallographic Information File format               #
# are given in the paper "The Crystallographic Information File (CIF):       #
# a New Standard Archive File for Crystallography" by S. R. Hall, F. H.      #
# Allen and I. D. Brown [Acta Cryst. (1991), A47, 655-685].                  #
#                                                                            #
# The current version of the core CIF dictionary is obtainable from          #
# ftp://ftp.iucr.org/pub/cif_core.dic.                                       #
#                                                                            #
# Software is freely available for graphical display of the structure(s)     #
# in this CIF. For information consult the CIF software page                 #
# http://www.iucr.org/resources/cif/software.                                #
#                                                                            #
# This file may be used for bona fide research purposes within the           #
# scientific community so long as proper attribution is given to the journal # 
# article from which it was obtained.                                        #
#                                                                            #
##############################################################################
data_II
_audit_creation_method     'SHELXL-2018/3'
_chemical_name_systematic
;
Potassium
6,6-difluoro-6<i>H</i>-dibenzo[<i>c</i>,<i>e</i>][1,2]oxaborinin-6-ide
;
_chemical_name_common
;
Potassium 9,9-difluoro-10-oxa-9-boraphenanthren-9-ide
;
_chemical_formula_moiety     'K +, C12 H8 B F2 O -'
_chemical_formula_sum     'C12 H8 B F2 K O'
_chemical_formula_iupac     'K +, C12 H8 B F2 O -'
_chemical_formula_weight     256.09
_chemical_melting_point     ?
_space_group_crystal_system     monoclinic
_space_group_name_H-M_alt     'P 21/c'
_space_group_name_Hall     '-P 2ybc'
loop_
    _space_group_symop_operation_xyz
    'x, y, z'
    '-x, y+1/2, -z+1/2'
    '-x, -y, -z'
    'x, -y-1/2, z-1/2'
_cell_length_a     13.2962(10)
_cell_length_b     6.2300(4)
_cell_length_c     12.9294(11)
_cell_angle_alpha     90
_cell_angle_beta     97.226(6)
_cell_angle_gamma     90
_cell_volume     1062.50(14)
_cell_formula_units_Z     4
_cell_measurement_reflns_used     6730
_cell_measurement_theta_min     3.6
_cell_measurement_theta_max     26.0
_cell_measurement_temperature     173(2)
_exptl_crystal_description     plate
_exptl_crystal_colour     colourless
_exptl_crystal_size_max     0.480
_exptl_crystal_size_mid     0.460
_exptl_crystal_size_min     0.230
_exptl_crystal_density_diffrn     1.601
_exptl_crystal_density_meas     ?
_exptl_crystal_density_method     ?
_exptl_crystal_F_000     520
_exptl_absorpt_coefficient_mu     0.503
_exptl_absorpt_correction_type     multi-scan
_exptl_absorpt_process_details
;
(X-Area; Stoe & Cie, 2001)
;
_exptl_absorpt_correction_T_min     0.7944
_exptl_absorpt_correction_T_max     0.8932
_diffrn_ambient_temperature     173(2)
_diffrn_source     ?
_diffrn_radiation_type     MoK\a
_diffrn_radiation_wavelength     0.71073
_diffrn_measurement_device_type     'STOE IPDS II two-circle'
_diffrn_measurement_method     \w
_diffrn_detector_area_resol_mean     ?
_diffrn_reflns_number     6459
_diffrn_reflns_av_R_equivalents     0.0498
_diffrn_reflns_av_unetI/netI     0.0345
_diffrn_reflns_theta_min     3.617
_diffrn_reflns_theta_max     25.573
_diffrn_reflns_theta_full     25.000
_diffrn_measured_fraction_theta_max     0.994
_diffrn_measured_fraction_theta_full     0.995
_diffrn_reflns_limit_h_min     -16
_diffrn_reflns_limit_h_max     16
_diffrn_reflns_limit_k_min     -7
_diffrn_reflns_limit_k_max     7
_diffrn_reflns_limit_l_min     -15
_diffrn_reflns_limit_l_max     13
_refine_special_details     ?
_reflns_number_total     1980
_reflns_number_gt     1796
_reflns_threshold_expression     'I > 2\s(I)'
_refine_ls_structure_factor_coef     Fsqd
_refine_ls_matrix_type     full
_refine_ls_R_factor_all     0.0342
_refine_ls_R_factor_gt     0.0303
_refine_ls_wR_factor_gt     0.0805
_refine_ls_wR_factor_ref     0.0826
_refine_ls_goodness_of_fit_ref     1.057
_refine_ls_restrained_S_all     1.057
_refine_ls_number_reflns     1980
_refine_ls_number_parameters     154
_refine_ls_number_restraints     0
_refine_ls_hydrogen_treatment     constr
_refine_ls_weighting_scheme     calc
_refine_ls_weighting_details
              'w=1/[\s^2^(Fo^2^)+(0.0507P)^2^+0.1783P] where P=(Fo^2^+2Fc^2^)/3'
_atom_sites_solution_hydrogens     geom
_atom_sites_solution_primary     direct
_atom_sites_solution_secondary     difmap
_refine_ls_shift/su_max     0.000
_refine_ls_shift/su_mean     0.000
_refine_diff_density_max     0.259
_refine_diff_density_min     -0.426
_refine_ls_extinction_method     none
_refine_ls_extinction_coef     .
loop_
    _atom_type_symbol
    _atom_type_description
    _atom_type_scat_dispersion_real
    _atom_type_scat_dispersion_imag
    _atom_type_scat_source
    'C' 'C' 0.0033 0.0016
                         'International Tables Vol C Tables 4.2.6.8 and 6.1.1.4'
    'H' 'H' 0.0000 0.0000
                         'International Tables Vol C Tables 4.2.6.8 and 6.1.1.4'
    'B' 'B' 0.0013 0.0007
                         'International Tables Vol C Tables 4.2.6.8 and 6.1.1.4'
    'F' 'F' 0.0171 0.0103
                         'International Tables Vol C Tables 4.2.6.8 and 6.1.1.4'
    'K' 'K' 0.2009 0.2494
                         'International Tables Vol C Tables 4.2.6.8 and 6.1.1.4'
    'O' 'O' 0.0106 0.0060
                         'International Tables Vol C Tables 4.2.6.8 and 6.1.1.4'
_computing_data_collection
;
X-Area (Stoe & Cie, 2001)
;
_computing_cell_refinement
;
X-Area (Stoe & Cie, 2001)
;
_computing_data_reduction
;
X-Area (Stoe & Cie, 2001)
;
_computing_structure_solution
;
ShelXT (Sheldrick, 2015a)
;
_computing_structure_refinement
;
ShelXL (Sheldrick, 2015b)
;
_computing_molecular_graphics
;
XP (Sheldrick, 2015b) and Mercury (Macrae <i>et al.</i>, 2020)
;
_computing_publication_material
;
publCif (Westrip, 2010)
;
loop_
    _atom_site_type_symbol
    _atom_site_label
    _atom_site_fract_x
    _atom_site_fract_y
    _atom_site_fract_z
    _atom_site_U_iso_or_equiv
    _atom_site_adp_type
    _atom_site_calc_flag
    _atom_site_occupancy
    _atom_site_disorder_assembly
    _atom_site_disorder_group
    K K1 0.47144(2) 0.77289(5) 0.38440(2) 0.02252(13) Uani d 1 . .
    B B1 0.61842(12) 0.3281(3) 0.38931(12) 0.0182(3) Uani d 1 . .
    O O1 0.62336(7) 0.46771(16) 0.48017(7) 0.0201(2) Uani d 1 . .
    F F1 0.55034(6) 0.42677(15) 0.30658(6) 0.0258(2) Uani d 1 . .
    F F2 0.56553(6) 0.13979(14) 0.41608(7) 0.0246(2) Uani d 1 . .
    C C1 0.72587(11) 0.2796(2) 0.35252(11) 0.0186(3) Uani d 1 . .
    C C2 0.80729(11) 0.4170(2) 0.38571(11) 0.0195(3) Uani d 1 . .
    C C3 0.90255(11) 0.3756(3) 0.35387(12) 0.0249(3) Uani d 1 . .
    H H3 0.958382 0.465504 0.377711 0.030 Uiso calc 1 . .
    C C4 0.91617(12) 0.2057(3) 0.28830(13) 0.0279(4) Uani d 1 . .
    H H4 0.980868 0.181458 0.266586 0.034 Uiso calc 1 . .
    C C5 0.83640(12) 0.0709(3) 0.25411(12) 0.0271(3) Uani d 1 . .
    H H5 0.845540 -0.044942 0.208452 0.033 Uiso calc 1 . .
    C C6 0.74217(12) 0.1076(3) 0.28767(11) 0.0226(3) Uani d 1 . .
    H H6 0.687666 0.012800 0.265759 0.027 Uiso calc 1 . .
    C C11 0.70096(11) 0.6112(2) 0.50227(11) 0.0177(3) Uani d 1 . .
    C C12 0.79123(11) 0.5970(2) 0.45628(11) 0.0194(3) Uani d 1 . .
    C C13 0.86343(12) 0.7582(2) 0.48232(13) 0.0253(3) Uani d 1 . .
    H H13 0.924129 0.756567 0.450636 0.030 Uiso calc 1 . .
    C C14 0.84952(12) 0.9195(3) 0.55239(13) 0.0285(4) Uani d 1 . .
    H H14 0.899937 1.026782 0.567981 0.034 Uiso calc 1 . .
    C C15 0.76149(12) 0.9244(2) 0.60003(12) 0.0263(3) Uani d 1 . .
    H H15 0.752271 1.032398 0.649848 0.032 Uiso calc 1 . .
    C C16 0.68731(12) 0.7707(2) 0.57435(12) 0.0221(3) Uani d 1 . .
    H H16 0.626722 0.774242 0.606210 0.027 Uiso calc 1 . .
loop_
    _atom_site_aniso_label
    _atom_site_aniso_U_11
    _atom_site_aniso_U_22
    _atom_site_aniso_U_33
    _atom_site_aniso_U_12
    _atom_site_aniso_U_13
    _atom_site_aniso_U_23
    K1 0.0320(2) 0.01629(19) 0.01999(19) -0.00165(13) 0.00615(13) 0.00069(11)
    B1 0.0191(7) 0.0158(7) 0.0197(7) -0.0023(6) 0.0025(6) -0.0009(6)
    O1 0.0187(5) 0.0208(5) 0.0215(5) -0.0053(4) 0.0048(4) -0.0038(4)
    F1 0.0269(5) 0.0275(5) 0.0218(4) 0.0072(4) -0.0016(3) -0.0030(3)
    F2 0.0244(4) 0.0189(4) 0.0317(5) -0.0070(4) 0.0085(3) -0.0034(4)
    C1 0.0210(7) 0.0182(7) 0.0166(6) 0.0005(6) 0.0028(5) 0.0031(5)
    C2 0.0200(7) 0.0206(7) 0.0181(6) 0.0001(6) 0.0032(5) 0.0038(6)
    C3 0.0197(7) 0.0289(8) 0.0266(7) -0.0015(6) 0.0052(6) 0.0014(6)
    C4 0.0222(8) 0.0355(9) 0.0275(8) 0.0053(7) 0.0084(6) 0.0002(7)
    C5 0.0310(8) 0.0262(8) 0.0249(7) 0.0066(7) 0.0062(6) -0.0024(6)
    C6 0.0235(7) 0.0212(7) 0.0231(7) -0.0004(6) 0.0029(6) -0.0001(6)
    C11 0.0174(6) 0.0159(6) 0.0188(6) -0.0017(6) -0.0013(5) 0.0022(5)
    C12 0.0201(7) 0.0191(7) 0.0184(6) -0.0013(6) 0.0002(5) 0.0031(5)
    C13 0.0215(7) 0.0253(8) 0.0290(8) -0.0054(6) 0.0028(6) 0.0018(6)
    C14 0.0285(8) 0.0217(8) 0.0335(8) -0.0077(7) -0.0028(6) -0.0018(6)
    C15 0.0295(8) 0.0189(7) 0.0286(8) 0.0013(6) -0.0038(6) -0.0037(6)
    C16 0.0224(7) 0.0211(7) 0.0222(7) 0.0031(6) 0.0002(6) -0.0008(6)
_geom_special_details
;
 All esds (except the esd in the dihedral angle between two l.s. planes)
 are estimated using the full covariance matrix.  The cell esds are taken
 into account individually in the estimation of esds in distances, angles
 and torsion angles; correlations between esds in cell parameters are only
 used when they are defined by crystal symmetry.  An approximate (isotropic)
 treatment of cell esds is used for estimating esds involving l.s. planes.
;
loop_
    _geom_bond_atom_site_label_1
    _geom_bond_atom_site_label_2
    _geom_bond_site_symmetry_2
    _geom_bond_distance
    _geom_bond_publ_flag
    K1 F2 1_565 2.6132(9) ?
    K1 F1 2_655 2.6307(9) ?
    K1 F1 . 2.6511(9) ?
    K1 O1 3_666 2.7307(10) ?
    K1 F2 3_666 2.7407(10) ?
    K1 O1 . 2.9324(11) ?
    K1 B1 3_666 3.3560(16) ?
    K1 B1 . 3.3867(17) ?
    K1 C11 . 3.3883(14) ?
    K1 C6 2_655 3.5338(16) ?
    K1 C16 . 3.5351(15) ?
    K1 K1 3_676 4.1169(6) ?
    B1 F2 . 1.4325(18) ?
    B1 F1 . 1.4483(18) ?
    B1 O1 . 1.4564(19) ?
    B1 C1 . 1.591(2) ?
    O1 C11 . 1.3678(17) ?
    C1 C6 . 1.395(2) ?
    C1 C2 . 1.404(2) ?
    C2 C3 . 1.404(2) ?
    C2 C12 . 1.478(2) ?
    C3 C4 . 1.382(2) ?
    C3 H3 . 0.9500 ?
    C4 C5 . 1.381(2) ?
    C4 H4 . 0.9500 ?
    C5 C6 . 1.395(2) ?
    C5 H5 . 0.9500 ?
    C6 H6 . 0.9500 ?
    C11 C16 . 1.390(2) ?
    C11 C12 . 1.408(2) ?
    C12 C13 . 1.401(2) ?
    C13 C14 . 1.381(2) ?
    C13 H13 . 0.9500 ?
    C14 C15 . 1.390(2) ?
    C14 H14 . 0.9500 ?
    C15 C16 . 1.385(2) ?
    C15 H15 . 0.9500 ?
    C16 H16 . 0.9500 ?
loop_
    _geom_angle_atom_site_label_1
    _geom_angle_atom_site_label_2
    _geom_angle_atom_site_label_3
    _geom_angle_site_symmetry_1
    _geom_angle_site_symmetry_3
    _geom_angle
    _geom_angle_publ_flag
    F2 K1 F1 1_565 2_655 79.77(3) ?
    F2 K1 F1 1_565 . 124.50(3) ?
    F1 K1 F1 2_655 . 86.689(19) ?
    F2 K1 O1 1_565 3_666 129.06(3) ?
    F1 K1 O1 2_655 3_666 142.82(3) ?
    F1 K1 O1 . 3_666 91.92(3) ?
    F2 K1 F2 1_565 3_666 79.51(3) ?
    F1 K1 F2 2_655 3_666 143.09(3) ?
    F1 K1 F2 . 3_666 130.17(3) ?
    O1 K1 F2 3_666 3_666 49.72(3) ?
    F2 K1 O1 1_565 . 102.13(3) ?
    F1 K1 O1 2_655 . 128.41(3) ?
    F1 K1 O1 . . 49.34(3) ?
    O1 K1 O1 3_666 . 73.88(3) ?
    F2 K1 O1 3_666 . 85.80(3) ?
    F2 K1 B1 1_565 3_666 104.08(3) ?
    F1 K1 B1 2_655 3_666 151.33(4) ?
    F1 K1 B1 . 3_666 112.31(4) ?
    O1 K1 B1 3_666 3_666 25.09(3) ?
    F2 K1 B1 3_666 3_666 24.63(3) ?
    O1 K1 B1 . 3_666 79.17(3) ?
    F2 K1 B1 1_565 . 116.68(4) ?
    F1 K1 B1 2_655 . 108.11(4) ?
    F1 K1 B1 . . 24.03(3) ?
    O1 K1 B1 3_666 . 81.41(4) ?
    F2 K1 B1 3_666 . 108.43(3) ?
    O1 K1 B1 . . 25.37(3) ?
    B1 K1 B1 3_666 . 95.63(4) ?
    F2 K1 C11 1_565 . 78.65(3) ?
    F1 K1 C11 2_655 . 121.14(3) ?
    F1 K1 C11 . . 63.37(3) ?
    O1 K1 C11 3_666 . 90.61(3) ?
    F2 K1 C11 3_666 . 83.90(3) ?
    O1 K1 C11 . . 23.61(3) ?
    B1 K1 C11 3_666 . 87.21(4) ?
    B1 K1 C11 . . 42.55(4) ?
    F2 K1 C6 1_565 2_655 133.20(3) ?
    F1 K1 C6 2_655 2_655 61.99(3) ?
    F1 K1 C6 . 2_655 81.32(3) ?
    O1 K1 C6 3_666 2_655 81.05(3) ?
    F2 K1 C6 3_666 2_655 115.17(3) ?
    O1 K1 C6 . 2_655 122.23(3) ?
    B1 K1 C6 3_666 2_655 98.52(4) ?
    B1 K1 C6 . 2_655 100.93(4) ?
    C11 K1 C6 . 2_655 143.48(4) ?
    F2 K1 C16 1_565 . 64.13(3) ?
    F1 K1 C16 2_655 . 129.60(3) ?
    F1 K1 C16 . . 86.27(3) ?
    O1 K1 C16 3_666 . 87.27(3) ?
    F2 K1 C16 3_666 . 64.72(3) ?
    O1 K1 C16 . . 41.25(3) ?
    B1 K1 C16 3_666 . 74.96(4) ?
    B1 K1 C16 . . 64.38(4) ?
    C11 K1 C16 . . 23.03(3) ?
    C6 K1 C16 2_655 . 162.61(4) ?
    F2 K1 K1 1_565 3_676 40.89(2) ?
    F1 K1 K1 2_655 3_676 114.80(2) ?
    F1 K1 K1 . 3_676 142.09(2) ?
    O1 K1 K1 3_666 3_676 88.26(2) ?
    F2 K1 K1 3_666 3_676 38.619(19) ?
    O1 K1 K1 . 3_676 94.86(2) ?
    B1 K1 K1 3_666 3_676 63.21(3) ?
    B1 K1 K1 . 3_676 119.70(3) ?
    C11 K1 K1 . 3_676 78.72(3) ?
    C6 K1 K1 2_655 3_676 135.87(3) ?
    C16 K1 K1 . 3_676 55.86(3) ?
    F2 B1 F1 . . 104.23(11) ?
    F2 B1 O1 . . 105.54(11) ?
    F1 B1 O1 . . 107.63(12) ?
    F2 B1 C1 . . 113.79(12) ?
    F1 B1 C1 . . 111.18(12) ?
    O1 B1 C1 . . 113.80(12) ?
    F2 B1 K1 . 3_666 52.87(6) ?
    F1 B1 K1 . 3_666 117.74(9) ?
    O1 B1 K1 . 3_666 52.67(6) ?
    C1 B1 K1 . 3_666 131.05(9) ?
    F2 B1 K1 . . 112.03(9) ?
    F1 B1 K1 . . 48.20(6) ?
    O1 B1 K1 . . 59.60(7) ?
    C1 B1 K1 . . 133.45(9) ?
    K1 B1 K1 3_666 . 84.37(4) ?
    C11 O1 B1 . . 121.00(11) ?
    C11 O1 K1 . 3_666 128.44(8) ?
    B1 O1 K1 . 3_666 102.23(8) ?
    C11 O1 K1 . . 97.24(8) ?
    B1 O1 K1 . . 95.03(8) ?
    K1 O1 K1 3_666 . 106.12(3) ?
    B1 F1 K1 . 2_645 121.56(8) ?
    B1 F1 K1 . . 107.77(8) ?
    K1 F1 K1 2_645 . 130.59(3) ?
    B1 F2 K1 . 1_545 156.70(8) ?
    B1 F2 K1 . 3_666 102.50(8) ?
    K1 F2 K1 1_545 3_666 100.49(3) ?
    C6 C1 C2 . . 118.68(13) ?
    C6 C1 B1 . . 122.63(13) ?
    C2 C1 B1 . . 118.69(13) ?
    C1 C2 C3 . . 119.20(14) ?
    C1 C2 C12 . . 119.03(13) ?
    C3 C2 C12 . . 121.73(14) ?
    C4 C3 C2 . . 120.87(15) ?
    C4 C3 H3 . . 119.6 ?
    C2 C3 H3 . . 119.6 ?
    C5 C4 C3 . . 120.48(14) ?
    C5 C4 H4 . . 119.8 ?
    C3 C4 H4 . . 119.8 ?
    C4 C5 C6 . . 118.98(14) ?
    C4 C5 H5 . . 120.5 ?
    C6 C5 H5 . . 120.5 ?
    C1 C6 C5 . . 121.75(15) ?
    C1 C6 K1 . 2_645 88.92(9) ?
    C5 C6 K1 . 2_645 122.27(10) ?
    C1 C6 H6 . . 119.1 ?
    C5 C6 H6 . . 119.1 ?
    K1 C6 H6 2_645 . 58.0 ?
    O1 C11 C16 . . 116.65(13) ?
    O1 C11 C12 . . 122.12(13) ?
    C16 C11 C12 . . 121.22(14) ?
    O1 C11 K1 . . 59.16(6) ?
    C16 C11 K1 . . 84.42(9) ?
    C12 C11 K1 . . 126.61(9) ?
    C13 C12 C11 . . 116.64(14) ?
    C13 C12 C2 . . 123.00(13) ?
    C11 C12 C2 . . 120.35(13) ?
    C14 C13 C12 . . 122.36(15) ?
    C14 C13 H13 . . 118.8 ?
    C12 C13 H13 . . 118.8 ?
    C13 C14 C15 . . 119.76(15) ?
    C13 C14 H14 . . 120.1 ?
    C15 C14 H14 . . 120.1 ?
    C16 C15 C14 . . 119.52(14) ?
    C16 C15 H15 . . 120.2 ?
    C14 C15 H15 . . 120.2 ?
    C15 C16 C11 . . 120.40(15) ?
    C15 C16 K1 . . 130.95(10) ?
    C11 C16 K1 . . 72.54(8) ?
    C15 C16 H16 . . 119.8 ?
    C11 C16 H16 . . 119.8 ?
    K1 C16 H16 . . 69.1 ?
loop_
    _geom_torsion_atom_site_label_1
    _geom_torsion_atom_site_label_2
    _geom_torsion_atom_site_label_3
    _geom_torsion_atom_site_label_4
    _geom_torsion_site_symmetry_1
    _geom_torsion_site_symmetry_2
    _geom_torsion_site_symmetry_3
    _geom_torsion_site_symmetry_4
    _geom_torsion
    _geom_torsion_publ_flag
    F2 B1 O1 C11 . . . . 151.69(11) ?
    F1 B1 O1 C11 . . . . -97.45(14) ?
    C1 B1 O1 C11 . . . . 26.22(18) ?
    K1 B1 O1 C11 3_666 . . . 150.72(13) ?
    K1 B1 O1 C11 . . . . -101.56(11) ?
    F2 B1 O1 K1 . . . 3_666 0.97(11) ?
    F1 B1 O1 K1 . . . 3_666 111.83(10) ?
    C1 B1 O1 K1 . . . 3_666 -124.50(10) ?
    K1 B1 O1 K1 . . . 3_666 107.72(5) ?
    F2 B1 O1 K1 . . . . -106.75(9) ?
    F1 B1 O1 K1 . . . . 4.11(11) ?
    C1 B1 O1 K1 . . . . 127.79(11) ?
    K1 B1 O1 K1 3_666 . . . -107.72(5) ?
    F2 B1 F1 K1 . . . 2_645 -76.01(12) ?
    O1 B1 F1 K1 . . . 2_645 172.24(7) ?
    C1 B1 F1 K1 . . . 2_645 46.99(14) ?
    K1 B1 F1 K1 3_666 . . 2_645 -131.24(6) ?
    K1 B1 F1 K1 . . . 2_645 177.00(10) ?
    F2 B1 F1 K1 . . . . 106.99(9) ?
    O1 B1 F1 K1 . . . . -4.76(12) ?
    C1 B1 F1 K1 . . . . -130.01(10) ?
    K1 B1 F1 K1 3_666 . . . 51.76(9) ?
    F1 B1 F2 K1 . . . 1_545 56.3(3) ?
    O1 B1 F2 K1 . . . 1_545 169.55(14) ?
    C1 B1 F2 K1 . . . 1_545 -65.0(3) ?
    K1 B1 F2 K1 3_666 . . 1_545 170.5(2) ?
    K1 B1 F2 K1 . . . 1_545 106.56(19) ?
    F1 B1 F2 K1 . . . 3_666 -114.22(9) ?
    O1 B1 F2 K1 . . . 3_666 -0.96(11) ?
    C1 B1 F2 K1 . . . 3_666 124.51(10) ?
    K1 B1 F2 K1 . . . 3_666 -63.96(7) ?
    F2 B1 C1 C6 . . . . 40.77(19) ?
    F1 B1 C1 C6 . . . . -76.55(17) ?
    O1 B1 C1 C6 . . . . 161.72(13) ?
    K1 B1 C1 C6 3_666 . . . 101.37(15) ?
    K1 B1 C1 C6 . . . . -128.40(13) ?
    F2 B1 C1 C2 . . . . -139.97(13) ?
    F1 B1 C1 C2 . . . . 102.71(15) ?
    O1 B1 C1 C2 . . . . -19.02(18) ?
    K1 B1 C1 C2 3_666 . . . -79.37(16) ?
    K1 B1 C1 C2 . . . . 50.86(18) ?
    C6 C1 C2 C3 . . . . -0.8(2) ?
    B1 C1 C2 C3 . . . . 179.90(13) ?
    C6 C1 C2 C12 . . . . -178.70(13) ?
    B1 C1 C2 C12 . . . . 2.01(19) ?
    C1 C2 C3 C4 . . . . 1.8(2) ?
    C12 C2 C3 C4 . . . . 179.63(14) ?
    C2 C3 C4 C5 . . . . -1.1(2) ?
    C3 C4 C5 C6 . . . . -0.7(2) ?
    C2 C1 C6 C5 . . . . -0.9(2) ?
    B1 C1 C6 C5 . . . . 178.34(14) ?
    C2 C1 C6 K1 . . . 2_645 -128.97(12) ?
    B1 C1 C6 K1 . . . 2_645 50.29(13) ?
    C4 C5 C6 C1 . . . . 1.7(2) ?
    C4 C5 C6 K1 . . . 2_645 113.06(15) ?
    B1 O1 C11 C16 . . . . 165.10(13) ?
    K1 O1 C11 C16 3_666 . . . -52.50(16) ?
    K1 O1 C11 C16 . . . . 64.76(12) ?
    B1 O1 C11 C12 . . . . -16.10(19) ?
    K1 O1 C11 C12 3_666 . . . 126.30(11) ?
    K1 O1 C11 C12 . . . . -116.44(12) ?
    B1 O1 C11 K1 . . . . 100.34(12) ?
    K1 O1 C11 K1 3_666 . . . -117.26(9) ?
    O1 C11 C12 C13 . . . . 177.69(13) ?
    C16 C11 C12 C13 . . . . -3.6(2) ?
    K1 C11 C12 C13 . . . . 104.41(13) ?
    O1 C11 C12 C2 . . . . -3.2(2) ?
    C16 C11 C12 C2 . . . . 175.51(13) ?
    K1 C11 C12 C2 . . . . -76.51(16) ?
    C1 C2 C12 C13 . . . . -171.25(13) ?
    C3 C2 C12 C13 . . . . 10.9(2) ?
    C1 C2 C12 C11 . . . . 9.7(2) ?
    C3 C2 C12 C11 . . . . -168.10(13) ?
    C11 C12 C13 C14 . . . . 2.3(2) ?
    C2 C12 C13 C14 . . . . -176.70(14) ?
    C12 C13 C14 C15 . . . . 0.3(2) ?
    C13 C14 C15 C16 . . . . -1.9(2) ?
    C14 C15 C16 C11 . . . . 0.6(2) ?
    C14 C15 C16 K1 . . . . -92.15(17) ?
    O1 C11 C16 C15 . . . . -179.02(13) ?
    C12 C11 C16 C15 . . . . 2.2(2) ?
    K1 C11 C16 C15 . . . . -127.73(13) ?
    O1 C11 C16 K1 . . . . -51.29(10) ?
    C12 C11 C16 K1 . . . . 129.90(13) ?
_shelx_space_group_comment
;
The symmetry employed for this shelxl refinement is uniquely defined
by the following loop, which should always be used as a source of
symmetry information in preference to the above space-group names.
They are only intended as comments.
;
_shelx_estimated_absorpt_T_min     0.794
_shelx_estimated_absorpt_T_max     0.893
_shelx_hkl_file
;
 -16   0   1    3.35    5.18
  16   0  -1    1.40    3.80
  16   0  -2  505.41   11.34
 -16   0   2  379.16    9.50
 -16   0   3    3.55    5.05
  16   0  -3   -1.89    4.12
  15   0  -1    2.50    3.40
 -15   0   1   -0.80    5.05
  15   0  -2   95.11    4.65
 -15   0   2   74.09    5.66
 -15   0   3    4.09    4.79
  15   0  -3    1.89    3.97
  15   0  -4  136.32    5.56
 -15   0   4  119.53    5.97
  15   0  -5    2.05    4.24
 -15   0   5    1.41    4.33
  15   0  -6   28.49    4.85
 -15   0   6   22.70    4.49
 -15   0   7    0.10    4.05
  15   0  -7    3.29    4.71
 -15   1   1   12.53    5.10
  15   1  -1   17.17    3.54
  15  -1  -1   15.33    3.42
 -15  -1   1   15.93    5.01
  15   1  -2  127.78    4.09
 -15   1   2  125.15    6.40
 -15  -1   2  123.66    5.89
  15  -1  -2  137.35    6.16
 -15   1   3    3.57    4.54
  15  -1  -3    4.36    3.55
 -15  -1   3    2.15    4.75
  15   1  -3    4.23    3.71
  15   1  -4   25.23    3.98
  15  -1  -4   28.12    4.16
 -15   1   4   21.05    4.70
 -15  -1   4   22.00    4.97
 -15   1   5   63.46    4.80
  15   1  -5   70.61    4.66
 -15  -1   5   58.49    3.89
  15  -1  -5   73.13    5.18
 -15  -1   6   81.17    5.41
 -15   1   6   75.26    4.78
  15  -1  -6  106.77    5.98
  15   1  -6   80.87    3.93
  15  -1  -7   39.98    6.41
 -15   1   7   29.49    4.03
 -15  -1   7   34.36    4.44
  15  -1  -7   32.15    3.70
  15   1  -7   37.52    4.70
  15   2  -1  104.47    3.66
 -15   2   1   99.79    6.81
 -15  -2   1   93.49    4.92
  15  -2  -2   25.40    4.78
  15   2  -2   22.07    2.74
 -15   2   2   24.33    5.74
 -15  -2   2   13.30    5.02
  15   2  -3   19.69    2.84
 -15  -2   3   18.68    4.83
  15  -2  -3   15.65    3.78
 -15   2   3   14.49    5.20
  15   2  -4   50.58    3.41
 -15   2   4   38.84    5.00
  15  -2  -4   51.82    5.38
 -15  -2   4   44.23    5.14
  15  -2  -5    3.03    3.61
 -15   2   5    1.83    4.15
  15  -2  -5    1.78    4.33
  15   2  -5    0.44    4.13
 -15  -2   5    2.35    3.33
 -14   0   1   -0.41    5.16
  14   0  -1    0.40    3.50
 -14   0   2  257.77    7.17
  14   0  -2  301.05    7.04
  14   0  -3   -0.04    3.63
 -14   0   3    5.22    4.62
 -14   0   4  116.94    5.44
  14   0  -4  136.39    4.47
  14   0  -5   -1.15    3.85
 -14   0   5    0.24    3.92
 -14   0   6   13.09    3.84
  14   0  -6   18.20    4.14
 -14   0   7    2.30    3.63
  14   0  -7    1.92    4.25
 -14   0   8  273.41    6.57
  14   0  -8  303.82    7.85
  14   0  -8  294.58    6.01
  14   0  -9   -0.70    4.82
 -14   0   9   -1.13    2.52
  14   0  -9   -1.34    3.57
 -14   1   1    3.45    5.01
 -14  -1   1   -0.61    5.12
  14  -1  -1    0.95    3.40
  14   1  -1    3.64    3.48
 -14  -1   2  133.72    5.29
  14   1  -2  151.92    4.41
  14  -1  -2  153.15    5.58
 -14   1   2  132.94    6.46
 -14   1   3    8.57    4.65
 -14  -1   3    6.85    4.84
  14   1  -3    6.35    3.65
  14  -1  -3    9.95    4.54
 -14  -1   4   92.00    4.45
  14  -1  -4  117.89    6.14
  14   1  -4  103.28    4.77
 -14   1   4   96.94    5.34
  14  -1  -5    4.23    3.56
 -14  -1   5    3.96    4.41
  14  -1  -5    5.13    4.13
  14   1  -5    6.65    3.95
 -14   1   5    3.90    3.72
 -14  -1   6  153.36    5.57
  14  -1  -6  199.90    7.92
  14  -1  -6  152.00    4.54
  14   1  -6  164.79    4.71
 -14   1   6  142.45    5.09
 -14  -1   7   90.83    3.86
  14  -1  -7   92.53    4.17
 -14   1   7   86.69    4.35
  14  -1  -7  120.35    6.13
  14   1  -7   93.00    4.04
  14   1  -8    1.07    4.37
 -14  -1   8    2.39    2.72
  14  -1  -8    3.67    4.94
  14  -1  -8    0.99    3.31
 -14   1   8    0.63    3.19
  14   1  -9    0.27    4.32
 -14   1   9    0.60    3.32
  14  -1  -9    3.23    2.63
  14  -1  -9    0.64    5.14
 -14  -1   9    1.11    2.52
  14   2  -1  132.65    4.70
 -14   2   1  125.39    8.27
 -14  -2   1  110.40    5.99
  14  -2  -2   12.84    4.55
  14   2  -2   14.11    2.75
 -14  -2   2    6.23    3.30
 -14   2   2   13.72    5.89
 -14  -2   3   50.91    5.07
  14   2  -3   51.95    3.26
  14  -2  -3   56.49    5.33
 -14   2   3   51.07    5.66
  14  -2  -4  216.19    9.64
  14  -2  -4  222.85    5.57
  14   2  -4  229.95    5.89
 -14  -2   4  208.24    6.51
 -14   2   4  189.69    7.24
 -14  -2   5    3.37    4.43
  14  -2  -5    0.50    2.59
  14  -2  -5    2.32    4.18
 -14   2   5    2.10    3.85
  14   2  -5    3.14    3.86
 -14  -2   6    8.74    4.49
  14   2  -6    7.66    3.13
  14  -2  -6    9.36    2.63
 -14   2   6    9.41    4.04
  14  -2  -6   12.72    4.80
 -14  -2   7   15.02    3.16
  14  -2  -7   10.10    2.72
  14   2  -7   13.88    4.49
  14  -2  -7   13.85    4.84
  14  -2  -8  260.86    5.17
  14  -2  -8  317.20   12.21
  14   2  -8  279.74    6.94
 -14  -2   8  249.53    6.57
 -14  -3   1    4.18    3.44
 -14  -3   1    4.01    2.74
  14   3  -1    5.16    3.96
 -14  -3   2   50.59    4.13
  14  -3  -2   69.58    3.37
  14   3  -2   71.98    4.50
  14  -3  -3    3.89    3.02
  14   3  -3    7.41    2.89
 -14  -3   3    7.45    4.73
  14   3  -4  176.89    4.69
  14  -3  -4  165.08    4.98
 -14  -3   4  158.40    6.12
  14  -3  -5    5.05    2.95
  14   3  -5    8.94    4.51
 -14  -3   5    2.38    3.35
 -14  -3   6   84.06    5.50
  14   3  -6   94.30    5.45
  14  -3  -6   89.90    4.53
  13   0  -1    1.49    3.24
 -13   0   1   -1.93    4.71
 -13   0   2  184.88    6.54
  13   0  -2  203.97    5.63
  13   0  -3    1.37    3.57
 -13   0   3    1.35    4.60
  13   0  -4  155.10    5.48
 -13   0   4  137.31    5.78
 -13   0   5    0.80    3.95
  13   0  -5   -0.02    3.97
  13   0  -6    3.28    4.25
 -13   0   6   -0.03    3.76
 -13   0   7   -0.66    3.33
  13   0  -7   -1.97    2.32
  13   0  -7    1.07    4.45
  13   0  -8  141.88    5.89
 -13   0   8  122.70    4.52
  13   0  -8  128.74    3.50
  13   0  -9    0.84    3.04
 -13   0   9   -1.89    3.26
  13   0  -9    0.06    3.22
 -13   0  10   38.99    3.96
  13   0 -10   46.17    5.58
  13   0 -10   40.71    2.67
  13  -1  -1   18.22    3.46
 -13  -1   1   16.53    3.60
  13   1  -1   14.29    2.56
 -13   1   1   13.01    4.92
 -13  -1   2   89.11    5.65
  13  -1  -2  110.09    4.63
 -13   1   2  100.34    5.65
  13   1  -2   98.91    3.64
  13   1  -3  188.80    4.68
 -13  -1   3  191.26    6.42
  13  -1  -3  205.21    6.26
 -13   1   3  177.58    6.72
 -13  -1   4    2.91    4.51
  13  -1  -4    1.48    3.75
  13  -1  -4   -1.25    3.41
  13   1  -4    2.98    2.81
 -13   1   4    1.33    3.84
  13   1  -5   10.92    4.12
  13  -1  -5   11.33    4.30
 -13  -1   5    4.88    3.21
  13  -1  -5    8.25    3.32
 -13   1   5    7.26    3.45
 -13  -1   6  152.83    5.71
  13  -1  -6  190.39    6.85
  13  -1  -6  150.16    3.65
  13   1  -6  172.53    5.71
 -13   1   6  148.13    5.05
  13  -1  -7   60.70    2.79
 -13  -1   7   64.61    3.54
  13   1  -7   65.65    4.93
 -13   1   7   58.71    4.57
  13  -1  -7   75.24    5.51
  13  -1  -8  222.99    7.58
  13   1  -8  196.37    5.31
 -13  -1   8  195.42    5.62
  13  -1  -8  184.34    4.06
 -13   1   8  183.18    5.53
  13  -1  -9    1.04    4.59
 -13   1   9    0.16    3.05
  13  -1  -9   -0.13    3.32
 -13  -1   9    1.43    3.50
  13   1  -9    3.51    4.79
  13   1 -10   95.81    5.65
  13  -1 -10   85.92    4.14
  13  -1 -10   84.77    6.04
 -13  -1  10   69.80    3.34
 -13   1  10   73.30    4.31
 -13   2   1   12.96    6.37
  13   2  -1   14.17    3.85
 -13  -2   1   10.04    3.42
 -13  -2   2  105.64    5.99
  13   2  -2  113.33    3.86
 -13   2   2  103.82    6.93
  13  -2  -2  120.50    6.28
  13   2  -3   19.36    4.08
  13  -2  -3   20.52    4.35
 -13  -2   3   14.85    4.80
  13  -2  -3   16.84    3.68
 -13   2   3   16.97    4.77
 -13   2   4  336.19    9.06
  13  -2  -4  400.33   12.88
 -13  -2   4  354.67    7.05
  13  -2  -4  381.24    6.37
  13   2  -4  413.48    7.74
 -13  -2   5   36.53    3.94
  13   2  -5   44.21    3.66
  13  -2  -5   51.95    5.12
 -13   2   5   45.68    4.67
  13  -2  -5   47.62    2.96
  13  -2  -6    4.79    5.13
  13  -2  -6    6.04    3.58
 -13   2   6    5.72    4.10
  13   2  -6    4.45    4.48
 -13  -2   6    3.15    3.21
  13  -2  -7    2.45    3.70
  13   2  -7    6.97    4.58
 -13  -2   7    5.66    3.05
  13  -2  -7    7.48    6.00
 -13  -2   8   64.91    3.54
  13  -2  -8   83.37    7.23
  13  -2  -8   69.20    4.30
  13   2  -8   74.01    5.06
  13   2  -9    0.15    4.86
  13  -2  -9    4.44    5.21
 -13  -2   9    3.78    3.99
  13   3  -1    6.50    2.77
 -13  -3   1    6.83    4.75
 -13  -3   1    6.23    3.78
 -13  -3   2   86.68    4.25
  13  -3  -2  124.84    3.80
 -13  -3   2  112.63    4.24
  13   3  -2  116.01    3.98
  13   3  -3   74.23    3.46
  13  -3  -3   82.00    4.24
 -13  -3   3   65.58    5.10
 -13  -3   4   55.95    3.80
  13   3  -4   60.26    3.32
  13  -3  -4   62.14    3.28
  13   3  -5   24.18    4.51
 -13  -3   5   19.55    4.53
  13  -3  -5   23.04    3.86
  13  -3  -6   37.79    3.03
  13   3  -6   33.28    3.26
 -13  -3   6   30.95    3.29
  13   3  -7   52.81    4.93
 -13  -3   7   50.47    4.68
  13   3  -8  172.30    6.31
 -13  -3   8  152.63    4.82
 -13  -4   1   43.82    3.30
 -13  -4   1   34.72    4.02
  13  -4  -1   56.85    4.53
  13   4  -1   52.17    3.77
 -13  -4   2   40.59    4.13
  13   4  -2   49.44    3.75
  13  -4  -2   47.22    4.22
 -13  -4   2   42.92    3.92
  13   4  -3  120.89    5.37
  13  -4  -3  107.94    4.84
 -13  -4   3   86.97    4.50
  13  -4  -4   12.71    4.06
  13   4  -4   13.57    3.52
 -13  -4   4   11.21    3.68
  13   4  -5   68.36    5.07
  13  -4  -5   67.89    3.42
 -13  -4   5   72.58    4.01
  12   0  -1    1.35    2.27
 -12   0   1    0.37    5.02
 -12   0   2  356.06    8.50
  12   0  -2  396.68    7.79
  12   0  -3    2.02    3.58
 -12   0   3   -1.72    4.55
  12   0  -4  133.92    5.17
 -12   0   4  120.67    5.43
  12   0  -5    0.60    2.52
  12   0  -5   -0.11    4.00
 -12   0   5    0.19    3.82
  12   0  -6  768.62   10.26
 -12   0   6  668.99   10.36
  12   0  -6  700.35   11.06
 -12   0   7    2.34    3.47
  12   0  -7    1.97    3.14
  12   0  -7   -0.85    2.26
  12   0  -8  658.20   11.33
 -12   0   8  548.00    8.45
  12   0  -8  518.74    7.30
  12   0  -9    0.89    2.34
  12   0  -9   -4.35    4.83
 -12   0   9    0.98    3.07
  12   0 -10   47.86    3.67
 -12   0  10   49.62    3.67
  12   0 -10   52.63    5.32
  12   0 -11   -3.28    4.68
  12   0 -11    2.17    3.21
 -12   0  11    1.25    3.12
  12  -1  -1  371.98    7.92
  12   1  -1  394.17    7.20
 -12  -1   1  357.91    7.97
 -12   1   1  333.91    8.89
  12   1  -2   27.91    3.76
  12  -1  -2   29.72    3.68
 -12   1   2   29.51    5.04
 -12  -1   2   33.97    5.29
  12  -1  -3  201.89    6.22
 -12  -1   3  181.90    6.22
 -12   1   3  170.55    6.48
  12   1  -3  193.67    5.58
  12  -1  -3  199.40    5.12
 -12   1   4   42.57    4.30
 -12  -1   4   39.08    4.90
  12  -1  -4   52.85    4.30
  12   1  -4   48.14    3.35
  12  -1  -4   48.44    3.70
  12  -1  -5  377.84    6.32
 -12  -1   5  374.89    7.14
  12   1  -5  395.43    6.98
  12  -1  -5  436.38    9.71
 -12   1   5  367.22    7.96
 -12   1   6   14.75    3.21
  12  -1  -6   14.54    2.42
 -12  -1   6   13.49    4.08
  12   1  -6   18.25    4.28
  12  -1  -6   19.05    4.39
 -12   1   7   52.82    4.13
  12  -1  -7   58.14    5.06
 -12  -1   7   55.57    4.25
  12  -1  -7   45.73    3.53
  12   1  -7   55.20    3.76
  12   1  -8   76.64    5.27
  12  -1  -8   55.74    3.68
 -12  -1   8   56.93    4.15
 -12   1   8   57.25    3.85
  12  -1  -8   58.47    5.25
  12   1  -9    1.98    3.32
 -12   1   9   -0.93    3.05
 -12  -1   9    2.04    2.39
  12  -1  -9    7.11    2.30
  12  -1  -9    6.59    4.59
  12   1  -9    2.44    2.67
  12   1 -10  248.93    6.06
  12   1 -10  235.88    5.64
 -12  -1  10  201.10    5.15
  12  -1 -10  235.78    7.64
  12   1 -11    2.93    2.55
  12   1 -11    5.76    5.10
 -12  -1  11    5.01    3.52
  12  -1 -11    5.59    5.34
 -12   2   1  188.28    8.85
 -12  -2   1  185.85    6.36
  12   2  -1  195.01    4.42
 -12  -2   1  189.67    5.06
  12  -2  -1  204.95    7.30
  12   2  -2  198.55    5.33
 -12   2   2  172.36    7.98
  12  -2  -2  199.19    5.23
 -12  -2   2  163.00    5.08
  12  -2  -2  197.39    7.62
  12  -2  -3   78.99    3.91
 -12  -2   3   67.62    4.13
  12  -2  -3   80.68    5.52
 -12   2   3   63.25    5.65
  12   2  -3   85.85    4.68
 -12   2   4  310.48    9.01
  12   2  -4  379.93    7.17
  12  -2  -4  346.63   10.73
 -12  -2   4  340.77    7.43
  12  -2  -4  361.98    5.72
  12   2  -5   53.40    4.75
  12  -2  -5   50.34    5.65
  12  -2  -5   50.60    3.76
 -12  -2   5   41.23    3.67
 -12   2   5   45.30    4.71
  12   2  -6   29.80    4.66
  12  -2  -6   30.31    2.68
 -12   2   6   28.39    3.68
  12  -2  -6   34.89    4.93
 -12  -2   6   30.21    3.01
  12   2  -7   67.02    5.23
  12  -2  -7   66.22    6.10
 -12  -2   7   49.88    4.73
  12   2  -8  242.90    6.82
 -12  -2   8  235.30    5.91
  12  -2  -8  289.40   10.58
  12   2  -9    7.21    4.72
 -12  -2   9    1.03    2.66
  12  -2  -9    1.57    5.17
 -12  -2  10   12.38    3.74
  12  -2 -10   10.94    6.19
  12   2 -10   17.84    5.04
  12  -2 -11   52.38    6.11
  12  -3  -1   19.27    3.70
  12   3  -1   25.08    4.02
 -12  -3   1   21.00    2.86
 -12  -3   1   12.87    4.89
  12  -3  -2   33.36    3.77
 -12  -3   2   27.26    3.71
  12   3  -2   34.35    4.27
 -12  -3   2   35.10    3.15
  12  -3  -3   30.47    3.82
  12   3  -3   43.33    3.35
 -12  -3   3   30.67    3.66
  12  -3  -4  419.97    7.03
 -12  -3   4  368.78    7.35
  12   3  -4  405.34    6.61
 -12  -3   5   32.02    4.63
  12   3  -5   40.24    3.44
 -12  -3   6  111.28    4.00
  12   3  -6  112.53    5.31
 -12  -3   7  248.37    6.19
  12   3  -7  250.06    6.79
  12  -3  -8   38.43    7.66
  12   3  -8   33.57    5.00
 -12  -3   8   42.24    4.70
  12  -3  -8   39.79    8.03
  12  -3  -9   63.66    6.89
 -12  -3   9   66.77    4.77
  12   3  -9   62.63    5.55
  12  -3  -9   75.08    8.43
  12   4  -1    3.88    4.27
 -12  -4   1    4.83    3.69
 -12  -4   1    2.35    4.58
  12  -4  -1    2.86    3.57
 -12  -4   2   11.45    2.71
 -12  -4   2   21.23    4.83
  12   4  -2   15.20    4.34
  12  -4  -2   12.15    2.89
  12   4  -3   21.83    3.51
 -12  -4   3   13.95    4.81
  12  -4  -3   13.70    4.05
 -12  -4   3   15.57    3.82
  12   4  -4   35.86    3.72
  12  -4  -4   36.97    3.04
 -12  -4   4   35.29    4.97
 -12  -4   5   77.15    4.13
  12   4  -5   92.80    5.41
 -12  -4   6   94.76    5.36
  12   4  -6   98.74    5.39
  12   4  -7    1.71    4.71
 -12  -4   7   -0.42    4.33
  12   5  -1   24.47    4.44
 -12  -5   1   14.44    3.73
 -12  -5   1   16.97    4.66
  12  -5  -1   17.18    3.15
  12   5  -2   20.40    3.51
 -12  -5   2   17.02    4.11
 -12  -5   2   12.94    3.39
  12  -5  -2   20.74    4.28
 -12  -5   3   27.05    4.75
 -12  -5   3   26.44    4.38
  11   0  -1    1.07    3.46
 -11   0   1    2.36    3.75
  11   0  -2 1227.17   16.89
 -11   0   2 1148.54   16.06
  11   0  -3    2.03    3.97
 -11   0   3    4.88    5.07
  11   0  -4   75.05    3.17
 -11   0   4   65.56    5.05
  11   0  -4   67.07    4.89
  11   0  -5    1.18    2.51
 -11   0   5   -0.78    3.78
  11   0  -5    1.77    4.41
  11   0  -6  247.35    4.75
 -11   0   6  229.65    5.77
  11   0  -6  259.22    6.85
 -11   0   7   -0.31    3.11
  11   0  -7   -2.14    3.14
  11   0  -7   -1.98    4.27
  11   0  -8  944.65   11.45
 -11   0   8  884.75   11.46
  11   0  -8 1039.78   14.89
  11   0  -9   -1.45    3.47
 -11   0   9    1.11    3.09
  11   0  -9    2.49    3.28
  11   0 -10   31.84    5.21
 -11   0  10   27.14    3.46
  11   0 -10   23.26    2.67
 -11   0  11    0.65    3.15
  11   0 -11   -2.03    4.69
  11   0 -12  202.28    7.00
  11  -1  -1  615.51   10.74
  11   1  -1  641.51    9.49
 -11  -1   1  582.71    9.48
 -11   1   1  587.48   11.95
 -11  -1   2   12.75    4.93
 -11   1   2    7.48    5.25
  11   1  -2    9.45    3.81
  11  -1  -2    8.63    3.60
  11  -1  -2   11.43    2.68
  11   1  -3   11.01    3.90
  11  -1  -3   15.02    3.71
 -11   1   3    7.37    4.26
 -11  -1   3    5.50    3.69
  11  -1  -3    8.03    4.45
  11  -1  -4  160.15    3.89
  11   1  -4  153.56    4.70
  11  -1  -4  174.11    6.07
 -11  -1   4  155.24    5.84
 -11   1   4  145.24    5.66
  11  -1  -5   77.84    3.07
  11  -1  -5   85.25    5.26
 -11  -1   5   80.17    4.90
  11   1  -5   87.62    4.95
 -11   1   5   77.13    4.39
  11  -1  -6  113.49    5.52
 -11  -1   6  111.22    4.84
  11  -1  -6  107.68    4.05
  11   1  -6  118.40    5.54
 -11   1   6   99.05    4.33
  11  -1  -7    5.61    4.35
  11   1  -7    3.38    2.41
 -11   1   7    5.47    2.93
  11  -1  -7    4.37    2.41
  11   1  -7    6.68    4.50
 -11  -1   7    5.42    3.54
  11   1  -8  186.47    5.27
 -11  -1   8  165.76    4.97
 -11   1   8  167.59    5.15
  11  -1  -8  177.70    6.37
  11   1  -8  180.58    6.32
 -11   1   9   30.33    3.47
 -11  -1   9   29.57    2.74
  11   1  -9   35.24    5.24
  11   1  -9   37.73    3.96
  11  -1  -9   34.19    5.03
  11  -1 -10    0.37    4.55
  11   1 -10    1.15    3.42
  11   1 -10    1.71    5.04
 -11  -1  10    1.64    3.26
  11   1 -11   47.47    2.83
 -11  -1  11   53.77    3.70
  11   1 -11   52.73    4.04
  11  -1 -11   52.86    5.63
  11   1 -12  134.28    5.01
  11  -1 -12  121.93    5.44
 -11  -1  12  115.90    4.34
  11   1 -12  107.71    3.85
 -11  -2   1  151.74    4.61
  11   2  -1  159.79    5.03
  11  -2  -1  166.03    6.83
 -11  -2   1  133.74    5.99
  11  -2  -1  162.78    4.93
 -11   2   1  141.85    8.11
  11   2  -2  998.26   11.59
 -11  -2   2  843.14   10.95
 -11  -2   2  968.75   14.87
  11  -2  -2  964.03   20.21
 -11   2   2  852.36   15.53
  11  -2  -2  959.09   11.14
  11  -2  -3  567.19    8.01
 -11   2   3  492.61   10.70
  11  -2  -3  554.24   13.26
 -11  -2   3  510.72    8.41
  11   2  -3  570.52    7.97
 -11  -2   4  883.34   11.28
 -11   2   4  841.71   16.15
  11  -2  -4  924.63   19.87
  11  -2  -4  872.34   10.50
  11   2  -4  912.13   10.84
  11   2  -5    1.85    4.36
  11  -2  -5    2.63    3.75
 -11  -2   5    2.04    2.94
 -11   2   5    1.31    3.82
 -11  -2   6   24.97    4.28
  11  -2  -6   26.83    4.93
  11   2  -6   27.63    4.49
 -11   2   6   23.83    4.32
  11  -2  -7   93.45    7.00
  11   2  -7   80.40    5.05
 -11  -2   7   80.63    4.55
  11   2  -8  112.98    5.49
  11  -2  -8  107.97    6.46
 -11  -2   8  100.16    3.87
  11   2  -9    0.28    4.74
  11  -2  -9    1.64    5.96
 -11  -2   9    2.01    3.42
  11   2 -10  240.28    6.91
 -11  -2  10  228.23    5.58
  11  -2 -10  240.15    9.13
  11   2 -11    3.93    5.23
  11  -2 -11    3.62    4.89
 -11  -2  11    1.43    2.42
  11  -3  -1  132.31    3.79
 -11  -3   1  113.07    4.81
  11   3  -1  129.51    5.31
 -11  -3   1  115.51    5.58
  11  -3  -2   78.71    3.51
 -11  -3   2   72.05    4.46
  11   3  -2   90.91    4.93
 -11  -3   2   61.96    5.38
  11  -3  -3  121.81    4.66
  11   3  -3  134.32    4.47
 -11  -3   3  112.25    5.77
  11   3  -4   35.48    4.84
 -11  -3   4   35.09    4.73
 -11  -3   5   57.35    4.91
  11   3  -5   55.26    4.97
  11   3  -6   58.88    3.75
 -11  -3   6   59.17    4.75
 -11  -3   7   45.24    4.54
  11   3  -7   40.05    4.76
  11  -3  -7   42.85    9.70
  11  -3  -8   19.20    5.65
  11  -3  -8   21.63    6.63
  11   3  -8   14.67    4.68
 -11  -3   8   22.60    3.02
  11   3  -9  207.10    5.25
  11  -3  -9  266.16   12.51
 -11  -3   9  209.14    5.97
  11  -3  -9  217.99   10.06
  11  -3 -10   55.55    8.00
 -11  -3  10   54.23    3.37
  11   3 -10   50.48    5.35
  11  -3 -10   53.07    5.73
  11   4  -1   42.73    4.65
  11  -4  -1   40.95    3.26
 -11  -4   1   40.59    4.30
 -11  -4   1   34.50    4.87
 -11  -4   2  131.09    5.24
  11   4  -2  162.55    5.63
  11  -4  -2  160.71    5.07
 -11  -4   2  127.89    4.49
  11   4  -3    2.56    4.73
 -11  -4   3    7.82    2.72
 -11  -4   3    4.17    4.68
 -11  -4   4   25.39    4.90
  11   4  -4   16.92    4.91
 -11  -4   5   55.31    3.69
  11   4  -5   58.61    4.96
  11   4  -6  210.68    6.29
 -11  -4   6  198.67    6.00
  11   4  -7    3.87    4.72
 -11  -4   7    3.81    3.18
 -11  -4   8   43.96    4.68
  11   4  -8   45.62    4.97
 -11  -4   9  198.15    5.88
  11   4  -9  180.76    5.06
 -11  -5   1   -0.55    3.13
 -11  -5   1    1.65    3.80
  11   5  -1    1.97    4.25
  11  -5  -1    2.51    3.81
  11   5  -2  255.59    5.35
  11  -5  -2  235.13    6.15
 -11  -5   2  194.30    6.02
 -11  -5   2  196.04    6.16
 -11  -5   3  296.21    7.78
 -11  -5   3  269.89    6.79
  11   5  -3  340.47    6.12
  11   5  -4   16.61    4.86
 -11  -5   4   15.57    4.59
 -11  -5   5    4.78    4.45
  11   5  -5    8.15    4.78
  11   5  -6  143.65    5.54
 -11  -5   6  140.16    5.43
  10   0  -1    0.84    3.30
 -10   0   1    2.26    5.39
  10   0  -2  526.97    8.97
 -10   0   2  485.66    9.95
 -10   0   3   -1.30    5.09
  10   0  -3    2.99    4.08
  10   0  -4  150.82    4.07
 -10   0   4  118.53    4.58
  10   0  -4  132.46    5.47
  10   0  -5    1.33    3.19
  10   0  -5   -1.22    3.18
 -10   0   5    1.30    3.71
 -10   0   6   96.53    4.36
  10   0  -6   96.34    3.90
  10   0  -6  106.22    5.67
 -10   0   7    1.37    3.18
  10   0  -7    0.59    4.66
  10   0  -7    0.51    2.13
  10   0  -8    1.73    3.59
 -10   0   8    1.00    2.89
  10   0  -8    2.12    3.03
  10   0  -9    3.12    4.76
 -10   0   9   -1.86    2.21
 -10   0  10   23.36    3.46
  10   0 -10   22.72    5.32
  10   0 -11    4.89    4.89
 -10   0  11    0.17    3.17
  10   0 -12   97.56    4.57
  10   0 -13   -0.29    4.85
 -10  -1   1  422.26    7.88
 -10   1   1  435.63   10.14
  10   1  -1  497.30    7.88
 -10  -1   1  470.79    8.46
  10  -1  -1  477.36    8.87
  10  -1  -2   36.16    4.00
  10  -1  -2   35.77    2.88
 -10  -1   2   36.77    3.87
  10   1  -2   34.32    3.01
 -10   1   2   35.32    5.42
  10  -1  -3   65.64    4.45
 -10   1   3   56.36    4.91
 -10  -1   3   56.27    4.47
  10   1  -3   59.95    4.86
  10  -1  -3   68.23    3.06
 -10  -1   4  303.30    6.68
 -10   1   4  280.62    7.25
  10  -1  -4  313.89    6.07
  10   1  -4  322.69    7.32
  10  -1  -4  326.10    8.60
  10  -1  -5   60.85    6.10
 -10  -1   5   71.19    5.04
  10  -1  -5   62.05    2.89
 -10   1   5   56.37    4.81
  10   1  -5   63.20    4.06
  10   1  -6  225.69    5.59
  10   1  -6  190.80    5.27
 -10   1   6  175.69    5.33
 -10  -1   6  200.11    5.69
  10  -1  -6  184.36    6.81
 -10  -1   7   25.37    3.67
  10   1  -7   25.29    4.80
  10   1  -7   27.07    2.89
  10  -1  -7   29.16    4.99
 -10   1   7   24.00    3.48
  10  -1  -8  579.27   10.97
 -10   1   8  606.19    9.81
  10   1  -8  597.57    9.04
 -10  -1   8  553.35    8.29
  10   1  -8  617.02   10.42
 -10   1   9   11.67    3.23
  10  -1  -9    7.10    4.62
  10   1  -9    8.13    5.06
  10   1  -9   13.33    3.54
 -10  -1   9   13.80    3.43
  10  -1 -10  282.16    7.81
 -10  -1  10  282.88    5.32
  10   1 -10  316.69    7.89
  10   1 -10  292.44    6.20
  10   1 -11  147.87    6.36
 -10  -1  11  122.84    4.32
  10   1 -11  136.57    4.69
  10  -1 -11  139.43    6.22
  10  -1 -12  195.35    5.98
 -10  -1  12  191.87    4.94
  10   1 -12  206.05    5.54
  10   1 -12  214.73    6.78
  10   1 -13    7.36    5.18
  10   1 -13   10.51    3.77
 -10  -1  13    8.48    3.66
  10  -1 -13    6.26    4.72
 -10  -2   1  324.59    7.13
 -10   2   1  279.75   10.06
  10   2  -1  347.52    6.60
 -10  -2   1  295.58    7.15
  10  -2  -1  337.19    5.68
  10  -2  -1  321.64    9.40
  10  -2  -2    9.39    4.69
 -10   2   2    6.88    4.94
 -10  -2   2   10.28    2.74
 -10  -2   2   10.08    5.00
  10  -2  -2   11.32    2.44
  10   2  -2    8.78    2.90
  10   2  -3  291.07    6.37
 -10  -2   3  250.20    6.71
  10  -2  -3  282.43    8.80
 -10   2   3  254.43    8.22
  10  -2  -3  282.18    5.03
 -10  -2   4  231.66    6.49
  10  -2  -4  254.18    8.56
  10   2  -4  259.38    6.32
 -10   2   4  237.68    7.94
 -10   2   5   24.80    4.17
  10  -2  -5   25.60    4.51
 -10  -2   5   21.94    4.37
  10   2  -5   29.79    4.93
 -10  -2   6  333.21    6.97
  10   2  -6  349.21    7.28
  10  -2  -6  338.70    9.61
  10  -2  -7  146.92    6.74
  10   2  -7  144.72    5.75
 -10  -2   7  137.54    5.01
 -10  -2   8  214.96    4.77
  10  -2  -8  224.77    8.64
  10   2  -8  220.55    5.29
  10   2  -9    2.55    3.45
 -10  -2   9    3.23    2.27
  10  -2  -9    5.68    4.44
  10   2 -10  353.81    7.46
  10  -2 -10  328.40    9.94
 -10  -2  10  323.86    6.12
  10  -2 -11    1.74    4.47
 -10  -2  11    0.75    2.72
  10   2 -11    2.26    4.98
  10   2 -12  407.97    8.51
 -10  -2  12  398.17    6.52
  10   2 -12  392.41    8.16
  10  -2 -12  411.97   10.95
 -10  -3   1    4.79    3.64
  10  -3  -1    2.53    3.73
  10   3  -1   -0.55    4.17
 -10  -3   1    3.57    3.56
 -10  -3   2  345.20    7.24
  10  -3  -2  346.08    6.50
  10   3  -2  366.72    6.25
 -10  -3   2  304.51    6.15
 -10  -3   3  302.24    7.02
  10   3  -3  332.34    6.16
 -10  -3   3  330.35    7.37
 -10  -3   4  287.37    6.81
  10   3  -4  350.38    7.16
  10   3  -5   62.20    5.15
 -10  -3   5   52.29    3.70
 -10  -3   6  236.14    5.19
  10   3  -6  245.63    6.48
  10   3  -7  410.02    6.81
  10  -3  -7  458.72   16.90
  10  -3  -7  403.80   16.11
 -10  -3   7  432.62    6.85
  10  -3  -8    2.34    6.59
  10   3  -8    2.78    3.17
  10  -3  -8    2.83    4.30
 -10  -3   8    2.00    2.74
  10  -3  -9   45.12    7.38
  10  -3  -9   40.98    4.55
  10   3  -9   42.87    3.59
 -10  -3   9   42.39    4.23
  10   3 -10   54.48    3.70
 -10  -3  10   59.18    3.16
  10  -3 -10   59.38    7.40
  10  -3 -10   61.55    5.52
  10  -3 -11    1.32    3.48
  10   3 -11    0.65    3.23
 -10  -3  11   -0.59    2.55
  10  -3 -11    2.80    4.94
 -10  -4   1  140.29    5.47
 -10  -4   1  121.10    4.41
  10   4  -1  160.55    5.54
  10  -4  -1  153.38    5.20
  10   4  -2    3.43    3.13
 -10  -4   2    3.95    3.48
 -10  -4   2    2.99    4.66
 -10  -4   3   56.63    3.81
  10   4  -3   86.86    5.03
 -10  -4   3   60.66    4.23
 -10  -4   4    4.02    3.22
  10   4  -4    3.47    4.55
 -10  -4   5   24.67    4.45
  10   4  -5   23.85    4.78
 -10  -4   6  791.40    9.25
  10   4  -6  811.28   10.21
  10   4  -7   54.17    3.67
 -10  -4   7   66.42    4.78
 -10  -4   8  403.60    6.60
  10   4  -8  394.11    7.24
 -10  -4   9  130.54    5.46
  10   4  -9  112.74    4.29
  10  -4 -10  291.62   17.28
  10   4 -10  213.56    6.15
 -10  -4  10  230.98    6.02
  10  -4 -10  226.64   13.74
  10   5  -1  429.58    7.75
  10  -5  -1  399.14    7.67
 -10  -5   1  326.48    6.95
  10   5  -2   77.42    5.07
 -10  -5   2   63.74    4.43
 -10  -5   2   67.61    5.10
  10   5  -3  183.20    4.91
 -10  -5   3  143.13    5.41
 -10  -5   3  157.33    5.59
  10   5  -4    3.10    3.19
 -10  -5   4    1.38    3.21
 -10  -5   4   -0.93    4.05
 -10  -5   5    7.36    3.42
  10   5  -5   10.65    4.87
  10   5  -6   75.33    5.14
 -10  -5   6   65.53    5.14
 -10  -5   7   99.85    5.06
  10   5  -7   88.64    5.24
   9   0  -1    4.92    3.54
  -9   0   1    1.53    5.39
  -9   0   2 1766.83   21.16
   9   0  -2 1951.83   22.67
   9   0  -3    0.27    3.51
   9   0  -3    3.84    4.41
  -9   0   3    2.68    4.80
  -9   0   4  702.50   11.19
   9   0  -4  747.10   11.51
   9   0  -4  776.62    9.70
   9   0  -5   -2.29    3.45
   9   0  -5    1.86    2.14
  -9   0   5    2.56    3.50
   9   0  -6  689.14   11.15
   9   0  -6  647.83    8.67
  -9   0   6  607.68    8.74
   9   0  -7   -2.61    4.92
  -9   0   7   -1.60    3.13
  -9   0   8   17.46    3.15
   9   0  -8   16.89    3.52
  -9   0   9    0.92    2.19
   9   0  -9    0.77    4.79
   9   0 -10   35.91    4.99
  -9   0  10   32.85    3.41
  -9   0  11    2.08    2.37
   9   0 -11   -0.80    4.95
   9   0 -12   27.65    4.73
   9   0 -13   -1.34    4.50
  -9  -1   1   39.91    3.98
  -9  -1   1   34.91    4.03
   9   1  -1   42.81    4.09
  -9   1   1   36.99    5.98
   9  -1  -1   38.77    4.02
   9  -1  -1   40.39    3.74
   9   1  -2    9.49    3.97
   9  -1  -2    8.03    4.54
  -9   1   2    5.61    4.83
  -9  -1   2    5.07    5.12
   9  -1  -2    6.67    3.51
   9   1  -3   10.27    4.30
   9  -1  -3   11.81    3.54
  -9   1   3   11.35    4.19
  -9  -1   3    9.41    3.47
   9  -1  -3   11.77    4.86
   9  -1  -4  377.67    6.32
   9  -1  -4  404.23    9.02
  -9   1   4  365.35    7.83
   9   1  -4  387.27    6.89
  -9  -1   4  374.98    7.57
  -9  -1   5  330.67    6.30
  -9   1   5  331.05    6.92
   9   1  -5  343.10    6.65
   9  -1  -5  335.59    8.36
  -9  -1   6  106.56    4.41
  -9   1   6  105.25    4.43
   9  -1  -6   96.74    5.78
   9   1  -6  108.00    5.68
   9   1  -6  118.07    4.76
   9  -1  -7   39.56    5.46
  -9  -1   7   39.12    3.65
  -9   1   7   44.13    3.81
   9   1  -7   38.14    4.98
   9   1  -7   45.87    4.01
   9   1  -8  590.40    8.96
   9   1  -8  590.62    9.66
   9  -1  -8  562.75   10.83
  -9  -1   8  530.77    7.93
  -9   1   8  584.46    9.79
  -9  -1   9  166.49    4.58
   9   1  -9  177.04    6.39
   9  -1  -9  166.49    6.32
   9   1  -9  160.58    4.25
   9  -1 -10  368.14    8.71
   9   1 -10  398.64    8.29
   9   1 -10  377.44    6.41
  -9  -1  10  361.64    6.42
   9  -1 -11   21.14    4.81
   9   1 -11   19.76    5.06
  -9  -1  11   18.29    2.19
   9   1 -11   19.35    3.52
   9  -1 -12  100.58    5.49
   9   1 -12   92.99    4.47
  -9  -1  12  101.36    4.10
   9  -1 -13    1.83    3.11
   9   1 -13    4.99    4.63
  -9   2   1   52.54    6.84
  -9  -2   1   63.49    5.20
   9  -2  -1   66.38    3.76
   9   2  -1   69.89    4.55
  -9  -2   1   63.52    3.97
   9  -2  -1   67.64    5.13
  -9  -2   2   17.95    2.76
  -9   2   2   15.18    5.13
   9  -2  -2   19.28    2.48
   9   2  -2   22.41    4.47
  -9  -2   2   14.96    3.73
   9  -2  -2   20.77    4.51
   9   2  -3 1932.48   18.01
  -9  -2   3 1783.89   16.75
  -9   2   3 1832.20   27.33
   9  -2  -3 1879.81   30.02
  -9  -2   4  452.44    7.31
  -9   2   4  453.44   11.50
   9  -2  -4  466.85   12.08
   9   2  -4  475.11    8.01
   9   2  -5  231.03    6.41
  -9  -2   5  230.26    6.22
   9  -2  -5  229.92    8.60
  -9  -2   6   64.27    4.45
   9  -2  -6   64.44    6.42
   9   2  -6   66.94    3.96
   9  -2  -7  157.23    6.78
  -9  -2   7  165.90    4.39
   9   2  -7  155.94    4.72
  -9  -2   8  233.84    5.64
   9  -2  -8  207.09    7.31
   9   2  -8  230.06    6.52
  -9  -2   9   63.30    4.11
   9  -2  -9   52.53    4.72
   9   2  -9   50.63    4.81
   9   2 -10  316.36    6.73
   9   2 -10  346.64    7.54
  -9  -2  10  329.51    5.64
   9  -2 -10  312.86    8.40
  -9  -2  11  112.12    4.21
   9  -2 -11  118.75    6.18
   9   2 -11  102.72    5.44
   9   2 -11  118.08    4.89
   9  -2 -12   30.14    4.68
   9   2 -12   32.52    4.10
  -9  -2  12   24.25    3.54
   9   2 -12   28.46    4.76
   9   2 -13   78.83    5.60
   9  -2 -13   86.21    5.51
   9   2 -13   80.86    4.65
  -9  -2  13   73.08    4.38
  -9  -3   1    2.62    3.43
   9  -3  -1    2.16    3.67
   9   3  -1    5.78    4.54
  -9  -3   1    1.38    5.12
  -9  -3   2  221.32    6.16
  -9  -3   2  222.08    5.37
   9   3  -2  257.15    5.38
  -9  -3   3  251.56    6.53
   9   3  -3  269.91    5.83
  -9  -3   3  236.79    6.45
  -9  -3   4 3490.08   26.72
   9   3  -4 3942.90   30.77
  -9  -3   5   48.94    5.19
   9   3  -5   61.17    5.47
   9   3  -6 1115.85   11.94
  -9  -3   6 1144.89   11.90
   9  -3  -7   46.71    8.05
  -9  -3   7   43.66    3.32
   9   3  -7   44.03    5.13
   9  -3  -7   42.26    5.72
   9   3  -8   86.29    4.09
   9  -3  -8   91.47    8.06
  -9  -3   8   95.53    3.65
   9  -3  -8   88.39    5.89
   9  -3  -9   71.36    6.12
   9   3  -9   64.42    5.01
  -9  -3   9   79.45    4.30
   9  -3  -9   75.42    5.55
  -9  -3  10   11.57    2.65
   9  -3 -10    8.78    4.84
   9   3 -10    7.49    3.26
   9  -3 -10    9.60    4.31
  -9  -3  11    9.02    3.72
   9  -3 -11    8.11    3.52
   9   3 -11   10.98    4.42
   9  -3 -11    9.68    4.68
   9  -3 -12   24.43    3.83
   9  -3 -12   22.64    4.87
  -9  -3  12   26.05    3.80
   9   3 -12   20.37    4.76
   9   4  -1    2.25    3.16
  -9  -4   1    3.75    4.51
  -9  -4   2   58.65    4.14
   9   4  -2   71.65    4.97
  -9  -4   2   50.61    5.01
   9   4  -3   84.94    4.02
  -9  -4   3   72.64    4.26
  -9  -4   3   71.89    5.14
  -9  -4   4  345.86    6.94
   9   4  -4  382.49    7.15
  -9  -4   4  333.66    7.50
  -9  -4   5   45.90    3.54
   9   4  -5   51.95    4.95
  -9  -4   6   77.59    3.82
   9   4  -6   80.26    3.93
  -9  -4   7   39.56    4.64
   9   4  -7   35.63    3.57
   9   4  -8  242.69    5.30
  -9  -4   8  263.65    5.33
   9   4  -9   17.40    4.91
   9  -4  -9   19.04    6.61
   9  -4  -9   19.82    7.97
  -9  -4   9   21.66    4.53
  -9  -4  10   45.92    4.75
   9   4 -10   43.16    4.83
   9  -4 -10   47.46    5.91
   9  -4 -10   48.02    7.49
  -9  -4  11   24.47    2.96
   9   4 -11   28.49    4.44
   9  -4 -11   33.01    5.96
   9  -4 -11   29.93    7.13
   9   5  -1   27.89    4.52
  -9  -5   1   21.70    4.88
  -9  -5   2   16.85    4.66
   9   5  -2   30.09    4.71
  -9  -5   3   72.71    3.89
   9   5  -3   98.54    5.26
  -9  -5   3   74.69    3.54
   9   5  -4   95.69    5.13
  -9  -5   4   70.16    4.86
  -9  -5   4   77.92    4.83
   9   5  -5  115.69    4.37
  -9  -5   5  118.51    5.20
  -9  -5   6   21.21    3.19
   9   5  -6   23.37    3.28
  -9  -5   7  134.69    5.45
   9   5  -7  113.61    4.29
   9   5  -8  104.69    5.14
  -9  -5   8  128.62    5.14
   9   6  -1   71.83    3.64
  -9  -6   1   64.62    4.95
   9   6  -2  109.15    5.14
  -9  -6   2   89.88    5.11
   9   6  -3   -0.21    4.26
  -9  -6   3    3.98    3.37
  -9  -6   3    2.86    4.21
   9   6  -4  103.65    5.34
  -9  -6   4   99.17    5.40
  -9  -6   4   93.35    3.89
   8   0  -1    3.21    2.55
  -8   0   1    0.45    5.19
   8   0  -2  951.84   13.21
   8   0  -2  941.33   11.49
  -8   0   2  884.33   13.77
   8   0  -3    0.27    3.43
  -8   0   3    2.17    4.58
   8   0  -3   -0.06    4.42
  -8   0   4  253.34    6.05
   8   0  -4  256.96    6.45
   8   0  -4  273.45    5.26
  -8   0   5    1.90    3.44
   8   0  -5    0.53    2.30
   8   0  -5    1.01    4.80
  -8   0   6  567.33    8.55
   8   0  -6  550.65    9.40
  -8   0   7    1.42    2.96
   8   0  -7    2.94    4.94
  -8   0   8   33.07    2.62
   8   0  -8   35.58    4.87
  -8   0   9    0.90    3.01
   8   0  -9    3.46    4.72
  -8   0  10  249.27    5.51
   8   0 -10  234.61    6.68
   8   0 -11   -1.03    3.11
   8   0 -12   15.40    4.57
   8   0 -13    2.69    2.80
   8   0 -14   22.33    4.36
   8   1  -1  499.25    7.78
   8  -1  -1  497.65    9.67
  -8   1   1  475.52   11.20
   8  -1  -1  520.19    7.79
  -8  -1   1  481.49    8.55
  -8  -1   1  465.73    8.29
   8   1  -2   67.23    5.00
  -8  -1   2   57.42    5.78
   8  -1  -2   62.52    3.13
   8  -1  -2   62.41    4.51
  -8   1   2   51.66    5.59
  -8   1   3  297.03    7.98
  -8  -1   3  310.56    7.76
   8  -1  -3  325.49    8.27
   8   1  -3  340.76    7.55
   8  -1  -3  342.90    6.27
  -8   1   4  725.22   11.42
   8   1  -4  756.24   10.38
   8  -1  -4  772.38   13.52
  -8  -1   4  764.95   10.40
  -8  -1   5   49.70    4.33
   8   1  -5   48.70    5.27
  -8   1   5   50.89    3.87
   8  -1  -5   45.99    5.34
   8   1  -5   59.80    3.96
   8   1  -6   10.62    3.43
  -8   1   6   14.42    3.28
   8  -1  -6   12.81    4.77
   8   1  -6    8.95    4.76
  -8  -1   6   15.48    3.52
  -8   1   7  113.61    4.44
   8   1  -7  113.55    4.61
   8   1  -7  106.39    5.56
   8  -1  -7  100.02    5.75
  -8  -1   7  105.55    4.02
   8   1  -8  681.74    9.73
  -8  -1   8  691.65    9.06
   8   1  -8  757.61   10.77
  -8   1   8  768.60   11.74
   8  -1  -8  732.74   12.52
  -8  -1   9   37.16    2.49
   8   1  -9   29.33    3.59
   8  -1  -9   35.34    5.01
   8   1  -9   31.88    2.80
   8   1 -10  651.28   10.01
  -8  -1  10  638.95    8.70
   8  -1 -10  662.21   11.70
   8  -1 -11    8.61    4.34
  -8  -1  11    6.30    2.39
   8   1 -11    4.30    3.06
   8   1 -12  332.07    7.36
   8  -1 -12  336.96    8.04
  -8  -1  12  336.61    5.94
   8  -1 -13   35.26    4.39
   8   1 -13   34.83    4.82
   8   1 -14   66.73    4.11
   8  -1 -14   70.17    4.89
   8  -2  -1   61.94    4.02
   8   2  -1   58.51    3.64
  -8  -2   1   58.38    3.31
  -8   2   1   47.10    7.08
  -8  -2   1   52.70    5.52
   8   2  -2  489.24    8.19
  -8  -2   2  397.20    7.16
  -8   2   2  406.41   12.47
   8  -2  -2  456.54   13.37
  -8  -2   2  418.34    8.15
  -8   2   3  103.43    6.67
  -8  -2   3   96.25    4.44
   8  -2  -3  107.01    7.48
   8   2  -3  108.31    4.33
  -8  -2   4    2.43    3.25
   8  -2  -4    1.00    4.77
   8   2  -4   -1.35    4.65
  -8   2   4    0.33    3.57
   8   2  -5  378.93    6.72
  -8  -2   5  388.47    7.23
   8  -2  -5  385.45   11.12
   8  -2  -6  267.71    8.43
  -8  -2   6  315.33    6.63
   8   2  -6  299.34    7.16
  -8  -2   7    4.08    3.70
   8  -2  -7    6.07    5.58
   8   2  -7    4.41    4.76
  -8  -2   8  107.54    3.50
   8   2  -8   84.48    4.26
   8  -2  -8   93.79    6.49
   8   2  -9   39.79    5.20
   8   2  -9   39.73    3.96
  -8  -2   9   37.03    2.87
   8  -2  -9   37.65    4.74
   8   2 -10  243.54    5.44
  -8  -2  10  275.45    5.68
   8  -2 -10  239.70    7.10
   8   2 -10  272.34    6.61
   8   2 -11   -2.21    3.00
   8   2 -11    0.89    3.40
   8  -2 -11    1.99    4.22
  -8  -2  11    1.08    2.33
  -8  -2  12   25.86    3.47
   8   2 -12   26.67    3.89
   8  -2 -12   20.49    4.18
   8   2 -12   25.45    4.42
   8   2 -13  193.55    5.93
   8  -2 -13  207.43    6.84
  -8  -2  13  226.45    4.80
   8   2 -13  203.25    6.09
   8   3  -1   -1.15    4.64
  -8  -3   1   -3.04    5.06
  -8  -3   2   -1.48    3.70
  -8  -3   2    0.85    3.45
   8   3  -2    0.52    3.33
  -8  -3   3  682.91   11.23
   8   3  -3  756.87   10.11
  -8  -3   3  638.60    8.69
  -8  -3   4  438.47    7.12
   8   3  -4  496.52    8.63
  -8  -3   5  253.79    6.34
   8   3  -5  238.22    5.66
   8  -3  -6  960.21   23.85
  -8  -3   6  991.95   10.88
   8  -3  -6  915.01   23.57
   8   3  -6  983.89   11.04
  -8  -3   7   55.56    4.61
   8  -3  -7   49.00    4.78
   8   3  -7   43.91    5.07
   8  -3  -7   42.72    6.26
  -8  -3   8  255.23    5.73
   8   3  -8  216.03    6.04
   8  -3  -8  231.67    8.01
   8  -3  -8  217.70    8.07
   8  -3  -9   45.95    3.79
  -8  -3   9   42.00    4.26
   8  -3  -9   40.78    4.98
   8   3  -9   43.41    4.69
   8  -3 -10    9.19    4.23
  -8  -3  10    7.08    3.47
   8   3 -10    6.80    4.34
   8  -3 -10    7.99    3.93
  -8  -3  11    6.21    2.47
   8  -3 -11    3.07    4.12
   8  -3 -11    3.30    3.18
   8   3 -11    4.14    4.62
   8   3 -12   92.56    4.15
  -8  -3  12  116.22    4.03
   8  -3 -12  111.24    5.04
   8  -3 -12  107.43    5.72
   8  -3 -13   -0.95    4.43
   8   4  -1   33.94    3.62
  -8  -4   1   26.51    5.01
   8   4  -2 2154.96   19.28
  -8  -4   2 1726.09   16.25
  -8  -4   3  843.18   14.03
   8   4  -3  994.80   10.97
  -8  -4   3  820.73    9.81
   8   4  -4   55.96    5.17
  -8  -4   4   56.28    4.47
  -8  -4   4   49.66    3.77
  -8  -4   5    3.52    3.20
   8   4  -5    4.92    4.66
  -8  -4   6   74.73    3.75
   8   4  -6   60.64    3.83
   8   4  -7  176.36    5.76
  -8  -4   7  192.38    4.74
   8   4  -8  221.80    5.09
   8  -4  -8  240.16   11.82
   8  -4  -8  243.60   12.97
  -8  -4   8  258.96    6.03
  -8  -4   9 1109.70   12.23
   8  -4  -9 1038.11   27.73
   8  -4  -9 1048.41   29.76
   8   4  -9  975.02   11.53
  -8  -4  10  370.57    6.38
   8  -4 -10  337.42   12.68
   8   4 -10  298.57    5.78
   8  -4 -10  324.54   11.76
   8   4 -11   21.74    4.66
   8  -4 -11   27.08    6.07
   8  -4 -11   23.93    4.58
  -8  -4  11   28.96    4.30
  -8  -5   1  432.21    7.72
   8   5  -1  555.28    7.77
   8   5  -2    2.02    4.28
  -8  -5   2    1.07    3.22
  -8  -5   3  130.09    5.23
   8   5  -3  151.42    5.47
  -8  -5   3  130.22    5.30
  -8  -5   4   10.12    3.09
   8   5  -4    2.23    4.34
  -8  -5   4    6.19    3.75
   8   5  -5   94.40    5.24
  -8  -5   5   96.53    4.96
   8   5  -6   13.48    3.23
  -8  -5   6   13.43    3.16
   8   5  -7   50.24    3.42
  -8  -5   7   54.59    4.72
  -8  -5   8   69.78    4.57
   8   5  -8   58.64    5.12
   8   5  -9   60.84    3.81
  -8  -5   9   76.19    3.70
   8   6  -1  151.14    5.23
  -8  -6   1  113.01    5.40
   8   6  -2   64.97    4.60
  -8  -6   2   59.36    4.60
  -8  -6   3   64.59    4.83
   8   6  -3   78.00    4.88
  -8  -6   3   72.32    4.82
   8   6  -4   -0.02    3.10
  -8  -6   4    3.21    3.29
  -8  -6   4    1.26    3.91
   8   6  -5   94.46    5.05
  -8  -6   5   68.81    3.67
  -8  -6   6  193.89    4.70
   8   6  -6  210.81    6.20
  -7   0   1    3.43    5.12
   7   0  -1    3.22    4.09
   7   0  -2 1445.80   18.06
  -7   0   2 1348.85   18.55
   7   0  -2 1381.90   15.41
   7   0  -3    3.17    4.81
   7   0  -3    0.85    3.66
  -7   0   3    1.26    4.33
   7   0  -4   63.77    4.14
   7   0  -4   57.98    4.30
  -7   0   4   62.50    4.52
  -7   0   5    1.54    2.44
   7   0  -5   -0.07    4.85
  -7   0   6  288.93    6.13
   7   0  -6  296.01    7.52
  -7   0   7   -0.76    2.71
   7   0  -7    0.89    4.42
  -7   0   8  280.49    5.44
   7   0  -8  272.50    6.40
  -7   0   9    1.81    2.30
   7   0  -9    1.62    4.20
   7   0 -10  832.15   11.76
   7   0 -11    3.53    4.11
   7   0 -12  380.57    7.88
   7   0 -13    2.37    2.74
   7   0 -14  276.52    6.05
  -7   1   1  327.34    9.70
   7   1  -1  374.50    7.67
  -7  -1   1  332.47    7.33
   7  -1  -1  351.58    8.36
  -7  -1   1  324.89    8.35
   7  -1  -1  332.43    6.51
   7  -1  -2  619.73    8.84
  -7  -1   2  562.34    9.62
   7   1  -2  636.70    9.60
  -7   1   2  540.43   12.23
   7  -1  -2  583.54   11.38
   7  -1  -3  519.65   11.39
   7   1  -3  580.33    9.96
  -7   1   3  489.46   10.03
  -7  -1   3  511.12    8.89
   7   1  -4 1876.09   21.18
  -7  -1   4 1743.95   18.55
   7  -1  -4 1660.96   22.83
  -7   1   4 1698.85   20.32
   7   1  -4 1779.64   19.09
  -7   1   5   42.34    3.78
  -7  -1   5   43.77    4.40
   7   1  -5   44.95    4.04
   7   1  -5   42.99    3.01
   7  -1  -5   39.49    5.49
   7  -1  -6  106.24    6.01
   7   1  -6  113.23    5.81
  -7  -1   6  110.00    3.78
   7   1  -6  123.38    4.78
  -7   1   6  125.03    4.84
  -7   1   7  122.72    4.56
  -7  -1   7  105.85    4.12
   7  -1  -7  104.40    5.76
   7   1  -7   99.09    4.21
   7   1  -7  113.96    4.03
   7  -1  -8  646.51   11.17
  -7  -1   8  618.39    7.90
   7   1  -8  586.72    9.00
  -7  -1   9  119.79    4.00
   7   1  -9  109.62    4.01
   7  -1  -9  119.44    5.68
   7   1 -10  524.87    8.74
  -7  -1  10  530.23    7.31
   7  -1 -10  558.44   10.05
   7   1 -11  275.86    5.66
   7  -1 -11  305.48    7.14
  -7  -1  11  318.72    5.95
   7   1 -12   29.71    3.25
   7  -1 -12   31.19    4.32
   7   1 -13   97.76    4.74
   7  -1 -13  105.76    4.90
   7   1 -14  292.37    6.18
   7  -1 -14  302.90    7.04
   7   2  -1   82.59    4.08
  -7   2   1   62.91    8.30
  -7  -2   1   70.18    4.42
   7  -2  -2  637.42   19.37
  -7   2   2  592.65   18.14
   7   2  -2  644.35    9.72
  -7  -2   2  586.64   10.50
  -7  -2   2  547.20    9.43
   7  -2  -3  151.72    9.50
  -7  -2   3  148.20    5.28
   7   2  -3  158.84    5.14
  -7  -2   3  144.75    5.11
   7   2  -4    5.96    3.67
   7  -2  -4    8.58    5.71
  -7  -2   4    9.25    4.82
   7  -2  -5  652.47   14.24
  -7  -2   5  735.51    9.91
   7   2  -5  699.67    9.99
  -7  -2   6 1441.64   14.58
   7   2  -6 1337.61   14.35
   7  -2  -6 1272.70   19.83
   7  -2  -7 1294.39   19.70
  -7  -2   7 1410.60   14.36
   7   2  -7 1247.13   13.76
   7   2  -8  473.86    7.93
   7   2  -8  553.12   10.51
   7  -2  -8  520.01   10.88
  -7  -2   8  565.47    7.44
   7   2  -9   64.84    4.81
   7   2  -9   67.56    4.43
  -7  -2   9   67.09    3.11
   7  -2  -9   62.74    4.90
   7  -2 -10  343.10    8.07
  -7  -2  10  342.94    5.67
   7   2 -10  351.58    7.58
   7   2 -10  304.39    6.70
   7   2 -11   26.46    3.19
   7  -2 -11   20.37    2.99
  -7  -2  11   26.38    2.65
   7   2 -11   21.43    3.70
   7   2 -12    2.28    3.54
   7   2 -12    4.70    4.06
   7  -2 -12    1.24    3.50
  -7  -2  12   -0.30    3.28
  -7  -2  13    1.21    2.25
   7  -2 -13    1.75    3.89
   7   2 -13    5.28    2.83
   7   2 -13    0.53    4.25
   7   2 -14  226.16    6.24
   7  -2 -14  268.45    6.98
   7  -2 -14  236.43    6.82
   7   2 -14  242.01    6.84
   7   3  -1    8.17    3.45
  -7  -3   1    5.80    5.29
   7   3  -2  207.24    5.44
  -7  -3   2  171.96    6.52
   7   3  -3   25.73    5.19
  -7  -3   3   16.49    3.86
  -7  -3   3   13.21    3.74
  -7  -3   4   43.93    3.81
   7   3  -4   47.19    3.98
  -7  -3   4   47.32    4.30
  -7  -3   5  454.33    7.14
   7   3  -5  460.27    8.39
  -7  -3   6 1697.05   15.80
   7  -3  -6 1397.77   25.78
   7   3  -6 1533.28   14.64
   7  -3  -6 1533.66   30.18
   7  -3  -7   87.95    5.44
   7  -3  -7   83.52    6.22
   7   3  -7   90.88    5.57
  -7  -3   7   92.08    4.95
   7  -3  -8  395.02    9.81
  -7  -3   8  486.51    7.47
   7  -3  -8  383.95    9.92
   7   3  -8  369.39    6.97
   7  -3  -9   51.05    4.34
  -7  -3   9   55.62    3.15
   7  -3  -9   46.12    4.22
   7   3  -9   37.45    3.35
   7  -3 -10    0.44    2.98
   7   3 -10    1.48    4.11
   7  -3 -10    2.71    3.79
  -7  -3  10    1.36    3.70
   7  -3 -11   22.20    4.10
  -7  -3  11   27.60    3.04
   7   3 -11   22.17    3.25
   7  -3 -11   29.40    3.55
   7  -3 -12  210.88    6.86
  -7  -3  12  227.33    5.00
   7  -3 -12  210.00    6.59
   7   3 -12  197.54    5.72
  -7  -3  13    1.44    3.75
   7  -3 -13   -0.30    4.11
   7   3 -13   -2.53    4.56
   7  -3 -13    0.44    3.46
  -7  -4   1   86.68    4.09
   7   4  -1  110.53    5.48
   7   4  -2  765.34   10.22
  -7  -4   2  632.53    8.98
   7   4  -3  907.98   11.15
  -7  -4   3  805.98   13.69
  -7  -4   3  728.98    9.04
   7   4  -4  241.67    5.40
  -7  -4   4  211.01    6.13
  -7  -4   4  218.62    6.39
  -7  -4   5   77.71    4.96
   7   4  -5   77.96    5.35
  -7  -4   6  483.79    7.65
   7   4  -6  408.33    6.58
   7  -4  -7   38.12    7.32
  -7  -4   7   43.31    4.32
   7   4  -7   37.38    4.63
   7  -4  -7   35.46    7.30
   7  -4  -8   26.46    6.25
   7   4  -8   22.95    4.61
   7  -4  -8   23.40    5.12
  -7  -4   8   26.94    3.22
   7  -4  -9  397.03   12.52
   7   4  -9  345.01    5.99
  -7  -4   9  458.91    7.53
   7  -4  -9  383.25   11.61
   7  -4 -10  400.41   12.32
   7  -4 -10  425.73   13.41
  -7  -4  10  472.78    7.03
   7   4 -10  367.68    6.17
   7  -4 -11   17.77    5.07
   7  -4 -11   18.85    4.27
   7   4 -11   13.31    4.39
  -7  -4  11   18.44    3.13
   7  -4 -12  244.82    8.91
  -7  -4  12  284.98    5.53
   7  -4 -12  273.48   10.36
   7   4 -12  214.66    4.92
   7   5  -1   94.29    4.13
  -7  -5   1   77.62    3.99
   7   5  -2  146.53    5.44
  -7  -5   2  132.77    5.59
  -7  -5   3    4.36    4.49
   7   5  -3    1.81    3.02
   7   5  -4   55.03    4.82
  -7  -5   4   46.92    4.66
  -7  -5   4   52.32    4.22
   7   5  -5  133.24    4.42
  -7  -5   5  130.26    4.10
  -7  -5   6    3.93    3.98
   7   5  -6   -1.63    4.21
  -7  -5   7  416.68    6.42
   7   5  -7  412.45    7.51
   7  -5  -8  281.73   19.00
   7   5  -8  229.36    6.02
   7  -5  -8  266.50   17.48
  -7  -5   8  275.08    6.26
   7  -5  -9    1.09    6.33
   7  -5  -9    2.09    6.62
  -7  -5   9    2.57    4.19
   7   5  -9    2.51    4.71
  -7  -5  10   75.88    4.62
   7  -5 -10   78.66    7.19
   7   5 -10   62.45    3.79
   7  -5 -10   90.95    7.94
   7   6  -1  155.58    4.48
  -7  -6   1  156.18    5.66
   7   6  -2   30.30    3.33
  -7  -6   2   24.45    4.39
  -7  -6   3   62.53    4.52
   7   6  -3   66.82    3.68
  -7  -6   4   44.02    3.27
   7   6  -4   54.04    3.74
  -7  -6   4   54.90    4.77
  -7  -6   5  117.86    3.91
   7   6  -5  128.59    5.29
  -7  -6   6  120.71    4.03
   7   6  -6  137.48    5.43
  -7  -6   7   25.76    4.14
   7   6  -7   25.29    4.60
   6   0  -1    2.56    4.11
  -6   0   1    0.41    5.49
   6   0  -1   -0.05    3.23
  -6   0   2 2308.33   27.27
   6   0  -2 2449.23   27.74
   6   0  -2 2339.65   24.32
   6   0  -3    0.56    5.26
   6   0  -3    3.90    4.04
  -6   0   3    3.14    4.51
   6   0  -4 3443.97   35.14
  -6   0   4 3479.27   33.92
   6   0  -5    0.90    3.45
  -6   0   5   -0.30    3.47
   6   0  -6 1050.03   13.61
  -6   0   6 1054.70   12.70
  -6   0   7    0.96    1.99
   6   0  -7    3.53    4.17
   6   0  -8  435.60    7.92
  -6   0   8  461.18    7.20
   6   0  -9    2.06    2.61
  -6   0   9    0.96    2.22
   6   0 -10  552.81    9.14
   6   0 -11    4.15    3.50
   6   0 -12  235.20    6.09
   6   0 -13    0.13    3.76
   6   0 -14  845.99   12.99
   6   0 -15   -0.30    2.97
  -6  -1   1   30.43    4.14
   6   1  -1   30.27    3.77
   6  -1  -1   31.63    3.83
   6  -1  -1   29.79    4.03
  -6  -1   1   28.33    6.21
  -6   1   1   28.04    5.67
  -6  -1   2 3754.89   34.42
  -6   1   2 3556.32   41.69
  -6  -1   2 3801.70   44.77
   6   1  -2 4209.29   38.34
   6  -1  -2 3834.07   45.17
   6  -1  -3  490.50   12.19
   6   1  -3  532.47   10.27
  -6   1   3  483.66   10.69
  -6  -1   3  500.25    9.05
  -6  -1   4 1182.67   14.44
  -6   1   4 1138.26   15.89
   6  -1  -4 1038.02   16.67
   6   1  -4 1157.84   14.63
   6   1  -4 1123.01   14.92
   6  -1  -5   93.80    5.64
   6   1  -5  100.35    4.68
  -6   1   5  100.10    4.57
   6   1  -5   93.20    5.84
  -6  -1   5   92.12    4.86
   6   1  -6    0.60    3.52
   6  -1  -6    3.67    4.16
  -6   1   6    1.80    2.97
  -6  -1   6    2.72    2.51
   6   1  -6    4.54    4.57
   6   1  -7  273.11    6.51
  -6  -1   7  293.78    5.78
   6  -1  -7  296.74    7.42
   6  -1  -8  388.30    8.04
  -6  -1   8  361.23    5.77
   6   1  -8  338.11    6.08
   6   1  -9  511.95    8.22
   6  -1  -9  547.80    9.57
  -6  -1   9  536.90    7.33
   6   1 -10  150.31    4.26
   6  -1 -10  160.52    5.52
  -6  -1  10  164.24    4.39
   6  -1 -11  276.53    6.57
   6   1 -11  256.21    6.31
  -6  -1  11  279.35    5.66
   6  -1 -12  439.46    8.26
   6   1 -12  435.91    7.89
   6   1 -13  102.33    4.63
   6  -1 -13  101.78    4.73
   6  -1 -14   49.36    4.23
   6   1 -14   45.66    3.37
   6  -1 -15    3.35    4.18
  -6   2   1  133.80   12.78
   6   2  -1  175.44    6.26
  -6  -2   1  150.25    6.44
  -6  -2   2 1433.74   21.65
  -6  -2   2 1429.23   15.68
   6   2  -2 1581.72   16.22
  -6  -2   3   43.23    5.13
   6  -2  -3   44.79    8.07
  -6  -2   3   40.23    4.27
   6   2  -3   48.68    5.55
  -6  -2   4  652.04    9.68
   6   2  -4  595.49    8.76
   6  -2  -4  567.79   15.46
   6   2  -5  726.66   10.22
  -6  -2   5  757.00   10.13
   6  -2  -5  682.97   14.30
  -6  -2   6  799.16    9.58
   6  -2  -6  762.66   13.91
   6   2  -6  664.45    8.95
   6   2  -7  459.08    9.65
   6   2  -7  419.49    6.81
  -6  -2   7  510.18    7.15
   6  -2  -7  490.26   10.06
  -6  -2   8  603.26    8.26
   6   2  -8  572.09   10.78
   6  -2  -8  572.64   10.91
   6   2  -8  496.45    7.27
   6  -2  -9 2185.60   30.61
   6   2  -9 2241.28   30.02
   6   2  -9 1947.78   19.01
  -6  -2   9 2336.11   21.32
   6   2 -10  170.73    5.23
   6   2 -10  190.39    5.86
   6  -2 -10  188.70    5.75
  -6  -2  10  221.30    5.15
  -6  -2  11   10.58    3.40
   6  -2 -11    7.49    3.46
   6   2 -11    9.46    3.43
   6   2 -11    5.82    2.74
   6  -2 -12   20.38    3.67
   6   2 -12   21.26    3.84
   6   2 -12   21.25    2.95
  -6  -2  12   23.83    3.46
   6   2 -13   -0.88    2.66
   6  -2 -13    2.19    3.46
   6  -2 -13    0.59    3.26
   6   2 -14  425.80    8.11
   6  -2 -14  445.26    8.92
   6  -2 -14  308.59    6.69
   6   3  -1   23.82    4.94
  -6  -3   1   18.89    5.18
   6   3  -2   72.02    4.35
  -6  -3   2   56.13    5.73
   6   3  -3   -1.37    3.44
  -6  -3   3   -0.21    3.63
  -6  -3   3   -2.49    4.93
  -6  -3   4  630.90   11.56
   6   3  -4  667.37    9.67
  -6  -3   4  647.50    8.61
   6  -3  -5  235.62   11.04
  -6  -3   5  284.27    5.72
   6  -3  -5  261.90   10.67
   6   3  -5  251.03    6.73
   6  -3  -6   96.90    6.24
   6   3  -6   91.62    4.30
  -6  -3   6  105.43    4.06
   6  -3  -6   98.04    5.85
  -6  -3   7  324.87    6.60
   6  -3  -7  269.80    7.60
   6  -3  -7  275.95    8.05
   6   3  -7  245.94    6.47
  -6  -3   8  957.94   10.93
   6  -3  -8  856.63   15.92
   6  -3  -8  845.26   16.42
   6   3  -8  781.40    9.84
   6  -3  -9  111.90    4.58
   6  -3  -9  112.73    4.96
   6   3  -9   94.71    3.72
  -6  -3   9  133.58    4.65
   6  -3 -10   71.13    4.14
  -6  -3  10   87.46    3.39
   6  -3 -10   73.96    3.95
   6   3 -10   73.44    3.43
   6   3 -11    6.12    3.95
   6  -3 -11    2.28    2.18
  -6  -3  11   -0.01    2.51
   6  -3 -11    0.80    3.35
   6  -3 -12  119.69    4.71
   6  -3 -12  118.47    4.90
  -6  -3  12  143.32    4.09
   6   3 -12  104.30    4.67
   6  -3 -13   11.09    3.35
   6  -3 -13    9.95    2.85
  -6  -3  13   12.33    3.68
   6   3 -13    8.76    4.27
   6   4  -1   11.81    4.70
  -6  -4   1   12.22    5.10
   6   4  -2  677.05    8.83
  -6  -4   2  623.65    9.11
  -6  -4   3   80.58    4.12
   6   4  -3   87.15    5.39
  -6  -4   4  155.39    5.46
   6   4  -4  158.00    5.94
  -6  -4   4  144.16    5.64
  -6  -4   5  316.86    5.74
   6   4  -5  307.63    6.90
   6  -4  -6  562.48   16.62
  -6  -4   6  589.11    8.51
   6  -4  -6  548.73   16.25
   6   4  -6  567.52    8.51
   6  -4  -7   95.68    6.25
  -6  -4   7  115.97    4.79
   6   4  -7   92.43    4.01
   6  -4  -7   94.65    6.44
   6  -4  -8  139.47    6.25
  -6  -4   8  154.58    4.27
   6   4  -8  130.76    5.25
   6  -4  -8  135.94    6.83
   6  -4  -9    0.28    3.21
   6  -4  -9    1.66    3.72
  -6  -4   9    2.19    3.83
   6   4  -9    7.02    4.20
   6  -4 -10  125.91    5.76
   6  -4 -10  128.97    5.85
   6   4 -10  118.74    5.21
  -6  -4  10  141.16    4.17
   6  -4 -11    3.64    3.80
  -6  -4  11    5.33    2.81
   6   4 -11    5.02    2.94
   6  -4 -11    4.12    3.75
  -6  -4  12   25.19    3.28
   6  -4 -12   24.94    4.32
   6   4 -12   32.76    4.30
   6  -4 -12   27.76    4.40
   6   5  -1  432.11    7.51
  -6  -5   1  379.39    7.37
   6   5  -2  169.74    5.64
  -6  -5   2  141.87    5.48
  -6  -5   3  140.66    5.48
   6   5  -3  139.47    5.60
  -6  -5   4  147.12    5.38
   6   5  -4  147.81    5.71
  -6  -5   4  141.64    5.49
   6   5  -5  223.70    6.08
  -6  -5   5  211.61    7.02
  -6  -5   5  214.86    5.73
   6   5  -6   17.76    3.35
  -6  -5   6   17.62    2.94
  -6  -5   7  172.06    5.22
   6  -5  -7  165.35    9.84
   6  -5  -7  180.73   11.56
   6   5  -7  156.45    5.77
  -6  -5   8   55.71    3.27
   6  -5  -8   58.96    6.51
   6   5  -8   52.81    3.62
   6  -5  -8   60.92    7.69
   6  -5  -9  229.71    9.81
   6  -5  -9  231.71   10.15
  -6  -5   9  258.12    5.91
   6   5  -9  216.33    6.23
   6  -5 -10    2.87    4.00
   6  -5 -10    4.33    5.21
  -6  -5  10    1.98    4.08
   6   5 -10    6.88    4.60
  -6  -6   1   51.58    3.65
   6   6  -1   52.20    4.31
  -6  -6   2  200.10    5.91
   6   6  -2  224.88    5.04
  -6  -6   3   21.88    3.02
   6   6  -3   21.69    3.02
  -6  -6   4   79.90    4.44
  -6  -6   4   79.49    5.81
   6   6  -4   74.67    3.72
  -6  -6   5    1.01    4.19
   6   6  -5    0.76    4.58
  -6  -6   5    2.89    5.24
  -6  -6   6  227.90    5.11
   6   6  -6  239.65    5.57
  -6  -6   7  101.62    3.77
   6   6  -7  105.71    5.46
   6  -6  -8    5.15    8.48
  -6  -6   8    2.90    2.83
   6   6  -8    3.37    4.77
   6  -6  -8    3.41   10.04
  -6  -7   1  345.27    6.77
   5   0  -1   -0.11    4.74
  -5   0   1    2.07    4.38
   5   0  -1    3.07    3.46
   5   0  -2  542.00   11.25
   5   0  -2  527.29    9.41
  -5   0   2  534.60   12.00
   5   0  -3   -0.31    5.48
  -5   0   3    2.33    4.43
  -5   0   4  108.37    5.10
   5   0  -4  104.35    5.15
   5   0  -5    0.01    4.62
  -5   0   5    1.21    2.35
  -5   0   6 1401.47   15.99
   5   0  -6 1284.79   15.65
  -5   0   7    1.12    2.95
   5   0  -7   -0.46    3.71
   5   0  -8  310.79    6.58
  -5   0   8  344.83    5.87
   5   0  -9    0.80    2.35
   5   0 -10 1404.04   18.23
   5   0 -11    1.33    3.56
   5   0 -12  436.07    7.50
   5   0 -13    2.36    2.61
   5   0 -14  333.02    7.08
   5   0 -15    1.36    2.56
  -5  -1   1 1189.23   19.06
  -5   1   1 1167.01   22.09
  -5  -1   1 1248.09   16.23
   5   1  -1 1378.14   16.79
   5  -1  -1 1215.92   21.22
  -5  -1   2  199.62    6.49
  -5  -1   2  182.77    6.20
   5  -1  -2  178.85    8.00
   5   1  -2  212.94    7.48
  -5   1   2  182.68    8.35
   5   1  -3  224.89    6.30
  -5  -1   3  223.26    6.32
   5   1  -3  231.28    6.72
   5  -1  -3  209.37    8.59
  -5   1   3  231.02    7.77
  -5   1   4 2248.33   27.32
   5   1  -4 2222.29   22.60
  -5  -1   4 2349.78   23.15
   5   1  -4 2349.22   28.08
   5  -1  -4 2064.35   26.53
  -5   1   5  288.68    6.91
   5   1  -5  281.99    7.09
   5  -1  -5  274.80    7.69
  -5  -1   5  288.94    6.60
   5   1  -5  253.15    6.14
   5   1  -6  664.82    9.30
   5  -1  -6  719.33   11.85
  -5  -1   6  716.59    9.65
   5   1  -7  113.21    4.82
   5  -1  -7  127.95    5.05
  -5  -1   7  123.15    3.66
   5  -1  -8  507.56    9.15
   5   1  -8  424.75    7.24
  -5  -1   8  507.74    7.34
   5   1  -9   16.42    3.94
   5  -1  -9   15.38    3.51
  -5  -1   9   26.40    2.94
   5   1 -10    0.49    2.36
   5  -1 -10    0.12    2.35
  -5  -1  10    0.77    2.92
   5  -1 -11   46.59    3.69
   5   1 -11   42.47    3.03
   5   1 -12 1126.23   15.34
   5  -1 -12 1173.83   16.64
   5   1 -13  132.04    3.90
   5  -1 -13  138.36    5.00
   5  -1 -14   70.48    4.16
   5   1 -14   67.38    4.26
   5   1 -15  196.32    5.82
   5  -1 -15  196.03    4.91
   5   2  -1  511.45    9.08
  -5  -2   1  426.67    7.87
  -5  -2   2 1222.20   20.42
   5   2  -2 1336.17   15.36
  -5  -2   2 1164.04   13.69
   5  -2  -3    1.23    4.84
  -5  -2   3    2.58    3.45
   5  -2  -3    1.50    7.58
   5   2  -3    0.49    3.41
  -5  -2   3    3.01    3.54
   5  -2  -4  256.08    9.82
  -5  -2   4  268.03    6.00
   5   2  -4  246.81    5.84
  -5  -2   5  349.27    7.01
   5  -2  -5  346.02    9.47
   5   2  -5  303.11    7.13
  -5  -2   6  234.97    5.09
   5  -2  -6  237.02    7.48
   5   2  -6  202.78    5.95
   5   2  -7  108.47    4.05
   5  -2  -7  129.25    5.15
  -5  -2   7  144.39    4.76
   5   2  -7  123.74    5.24
   5   2  -8   37.22    4.02
   5   2  -8   34.71    3.17
   5  -2  -8   38.74    2.92
  -5  -2   8   38.67    3.79
   5   2  -9    1.35    2.60
  -5  -2   9    1.64    3.35
   5  -2  -9    3.73    3.46
   5   2  -9    3.01    3.63
   5   2 -10  313.88    5.60
   5  -2 -10  354.17    7.41
  -5  -2  10  375.02    5.84
   5   2 -11   29.47    3.04
   5  -2 -11   39.59    3.41
   5  -2 -11   34.57    2.70
  -5  -2  11   36.11    2.58
   5   2 -12   19.50    2.75
   5  -2 -12   26.62    3.40
   5  -2 -12   20.00    3.61
   5   2 -13    4.85    3.74
   5  -2 -13    1.30    3.31
   5  -2 -13    2.01    3.45
   5   2 -14  369.10    7.37
   5  -2 -14  379.39    7.77
   5  -2 -14  431.36    8.04
   5   3  -1  339.88    7.41
  -5  -3   1  266.49    7.07
   5   3  -2  229.15    6.83
  -5  -3   2  205.00    5.54
  -5  -3   3   45.60    3.95
  -5  -3   3   46.86    5.21
   5   3  -3   48.81    5.38
  -5  -3   4  314.63    6.16
  -5  -3   4  298.80    7.88
   5  -3  -4  293.92   13.27
   5  -3  -4  303.76   13.06
   5   3  -4  313.74    7.32
   5  -3  -5  423.27   11.58
   5   3  -5  414.44    7.84
   5  -3  -5  422.85   11.43
  -5  -3   5  464.35    7.81
   5  -3  -6    3.94    4.06
   5  -3  -6    2.94    2.96
  -5  -3   6    9.35    4.07
   5   3  -6    1.18    3.39
   5  -3  -7   32.84    3.45
  -5  -3   7   42.52    3.16
   5   3  -7   32.51    4.71
   5  -3  -7   34.62    3.64
   5  -3  -8  976.32   17.38
  -5  -3   8 1190.38   12.27
   5  -3  -8 1077.23   17.64
   5   3  -8  919.57   10.78
  -5  -3   9  691.06    8.46
   5  -3  -9  628.69   11.36
   5  -3  -9  576.93   11.30
   5   3  -9  529.72    7.23
   5  -3 -10   88.49    3.41
   5  -3 -10   91.78    4.26
  -5  -3  10  117.51    4.42
   5   3 -10   86.54    4.28
   5   3 -11    9.08    2.63
  -5  -3  11    8.45    3.40
   5  -3 -11    7.66    3.09
   5  -3 -11    7.95    2.31
   5   3 -12   36.20    3.14
   5  -3 -12   40.66    3.66
  -5  -3  12   45.37    4.07
   5  -3 -12   37.17    3.59
   5  -3 -13  111.25    4.48
   5   3 -13   87.95    3.65
   5  -3 -13  101.03    4.57
   5  -3 -14    9.46    3.85
   5   3 -14   10.38    3.91
   5  -3 -14    9.59    2.47
   5   4  -1   94.01    5.18
  -5  -4   1   79.72    5.54
   5   4  -2  832.67   10.60
  -5  -4   2  762.00    9.93
  -5  -4   3  887.54   10.45
   5   4  -3  983.88   11.72
  -5  -4   4  177.83    5.68
   5  -4  -4  161.86   11.49
  -5  -4   4  163.07    5.81
   5  -4  -4  150.52   13.10
   5   4  -4  178.04    6.19
  -5  -4   5    1.81    4.01
   5  -4  -5    1.81    5.61
   5  -4  -5    0.98    3.62
   5   4  -5    2.71    3.41
   5  -4  -6  431.05   11.25
   5   4  -6  403.03    6.52
   5  -4  -6  420.26   11.49
  -5  -4   6  470.21    7.37
   5  -4  -7    8.38    3.83
   5  -4  -7    7.54    3.09
   5   4  -7   11.58    4.53
  -5  -4   7    7.38    2.93
   5  -4  -8   24.05    4.38
   5  -4  -8   22.26    3.13
  -5  -4   8   26.92    4.05
   5   4  -8   20.29    3.42
   5  -4  -9   96.29    5.10
   5   4  -9   88.07    4.76
   5  -4  -9   94.63    4.65
  -5  -4   9  110.92    3.82
   5  -4 -10  229.60    7.09
  -5  -4  10  260.71    5.70
   5  -4 -10  239.99    7.06
   5   4 -10  210.34    5.43
   5  -4 -11    1.91    3.60
   5  -4 -11    1.79    3.28
  -5  -4  11    3.85    2.86
   5   4 -11    3.35    3.00
   5  -4 -12    1.98    3.61
   5  -4 -12    6.06    3.74
  -5  -4  12    6.64    2.69
   5   4 -12    1.52    4.30
   5   5  -1  369.65    7.11
  -5   5   1  369.86   14.95
  -5  -5   1  314.66    6.20
   5   5  -2  115.32    5.28
  -5  -5   2   87.82    4.13
  -5  -5   3  107.88    5.08
   5   5  -3  109.73    5.35
  -5  -5   4  119.74    5.10
   5   5  -4  121.06    4.42
  -5  -5   4  126.34    5.88
   5  -5  -4  121.06   10.59
  -5  -5   5   80.48    6.03
  -5  -5   5   72.03    4.46
   5   5  -5   73.17    5.12
   5  -5  -5   77.65    9.37
   5  -5  -5   77.98    6.56
  -5  -5   6  219.87    5.66
   5  -5  -6  213.75   10.26
   5   5  -6  193.34    5.15
   5  -5  -6  211.11    9.09
  -5  -5   7   27.77    2.97
   5  -5  -7   26.82    5.18
   5  -5  -7   25.98    4.60
   5   5  -7   23.61    3.40
  -5  -5   8    5.73    3.78
   5   5  -8    2.16    3.16
   5  -5  -8    4.22    5.37
   5  -5  -8    3.02    4.36
   5  -5  -9  291.24    9.28
   5  -5  -9  327.74   11.08
  -5  -5   9  318.80    6.26
   5   5  -9  278.17    6.41
   5   5 -10   88.47    4.94
   5  -5 -10  105.94    5.81
  -5  -5  10  104.90    4.71
   5  -5 -10   98.27    6.49
   5  -5 -11  119.94    6.43
   5  -5 -11  137.48    6.51
   5   5 -11  108.32    4.28
  -5  -5  11  131.66    4.24
   5   6  -1   30.50    4.24
  -5   6   1   35.60    6.56
  -5  -6   1   34.66    4.80
  -5  -6   2  104.07    4.09
   5   6  -2  111.35    5.11
  -5  -6   3    6.70    3.91
   5   6  -3    7.97    4.11
   5  -6  -3    4.13    8.11
  -5  -6   4    5.20    2.78
   5   6  -4    3.16    2.99
   5  -6  -4    5.48    8.11
   5  -6  -5   10.04    6.98
  -5  -6   5   11.12    3.68
   5   6  -5   13.38    4.38
  -5  -6   5    9.60    5.31
   5  -6  -6  266.41   13.24
   5   6  -6  219.71    5.19
  -5  -6   6  198.69    4.53
   5  -6  -6  263.61   14.04
  -5  -6   7  342.27    6.18
   5   6  -7  378.70    6.85
   5  -6  -7  438.10   16.07
   5  -6  -7  446.98   17.96
  -5  -6   8    2.11    2.78
   5  -6  -8    1.86    5.35
   5  -6  -8    3.39    6.41
   5   6  -8    4.69    5.11
  -5  -7   1  654.37   10.53
  -5   7   1  790.69   26.71
   5   7  -1  698.51   10.50
   5   7  -2   16.98    4.49
  -5  -7   2   18.46    4.52
  -5  -7   3   30.74    4.41
   5   7  -3   24.21    4.55
  -5  -7   4    0.93    6.12
   4   0  -1    1.62    2.89
   4   0  -1    0.21    5.87
  -4   0   1    1.78    4.97
   4   0  -2 1450.99   21.81
  -4   0   2 1343.48   20.13
  -4   0   3    1.58    4.24
   4   0  -3    0.43    3.87
   4   0  -4 7195.75   66.08
  -4   0   4 7514.88   70.14
   4   0  -5    1.21    2.77
  -4   0   5    0.82    2.28
   4   0  -6 2361.40   26.12
  -4   0   6 2411.68   25.10
   4   0  -7    3.85    3.36
  -4   0   7    0.13    2.07
   4   0  -8  193.53    4.62
   4   0  -9   -1.45    2.15
   4   0 -10 1557.79   20.58
   4   0 -11    0.70    3.36
   4   0 -12  396.33    7.36
   4   0 -13    1.95    2.23
   4   0 -14  128.57    4.50
   4   0 -15    3.66    3.57
   4   1  -1 1330.61   17.30
  -4  -1   1 1268.97   17.72
   4  -1  -1 1177.06   24.02
  -4   1   1 1142.88   26.25
  -4  -1   1 1202.03   21.36
  -4  -1   2  189.50    6.69
   4   1  -2  226.08    8.45
   4  -1  -2  196.18   10.32
  -4   1   2  201.62    9.06
  -4  -1   2  210.95    7.13
   4   1  -3   22.61    5.95
  -4  -1   3   21.61    3.92
   4  -1  -3   23.44    6.12
   4   1  -3   23.37    3.06
  -4   1   3   24.11    3.73
   4  -1  -4 2531.77   31.21
  -4  -1   4 2837.06   27.33
  -4   1   4 2580.54   32.72
   4   1  -4 2732.75   34.37
   4   1  -4 2427.41   24.30
   4  -1  -5   12.04    3.41
  -4  -1   5   11.21    2.64
   4   1  -5    8.85    2.91
  -4  -1   6    3.36    2.33
   4  -1  -6    3.88    3.30
   4   1  -6    3.31    3.73
   4  -1  -7  776.71   12.31
   4   1  -7  679.97    9.14
  -4  -1   7  784.63    9.61
   4   1  -8  602.20    8.62
  -4  -1   8  681.07    8.59
   4  -1  -8  598.39    9.78
   4  -1  -9  143.96    4.53
   4   1  -9  130.89    3.75
  -4  -1   9  142.74    4.18
   4   1 -10   62.17    2.93
   4  -1 -10   66.66    3.14
   4   1 -11  499.85    8.14
   4  -1 -11  531.37    9.00
   4   1 -12   18.81    3.61
   4  -1 -12   24.42    2.53
   4   1 -13   32.49    3.45
   4  -1 -13   37.11    2.86
   4   1 -14   14.16    3.55
   4  -1 -14   10.45    2.53
   4   1 -15  168.21    4.40
   4  -1 -15  138.01    4.23
   4  -1 -15  181.25    5.34
   4   2  -1  170.18    6.67
  -4  -2   1  155.24    6.62
   4   2  -2 1855.29   19.36
  -4  -2   2 1739.43   18.89
  -4  -2   3   65.74    4.15
   4   2  -3   60.46    4.29
   4  -2  -3   59.15    6.61
   4  -2  -3   66.28    6.22
  -4  -2   3   61.82    4.50
  -4  -2   4 1745.87   17.56
   4  -2  -4 1403.02   21.93
   4  -2  -4 1625.11   26.02
   4   2  -4 1618.91   16.82
   4  -2  -5 1189.30   19.48
  -4  -2   5 1282.24   13.43
   4  -2  -5 1218.05   19.51
   4   2  -5 1057.75   11.94
   4   2  -6  205.82    5.67
   4  -2  -6  119.79    4.68
  -4  -2   6  247.26    5.16
   4   2  -6  226.04    7.24
   4  -2  -6  231.18    6.37
   4  -2  -7    2.19    2.87
   4   2  -7    2.78    3.56
   4  -2  -7    2.51    2.98
  -4  -2   7    3.09    3.20
   4   2  -7    1.66    2.61
  -4  -2   8  205.28    4.39
   4  -2  -8  182.23    5.18
   4  -2  -8  210.16    5.34
   4   2  -8  168.75    4.98
   4   2  -8  196.95    7.02
   4   2  -9   83.07    4.59
   4  -2  -9   80.42    3.77
  -4  -2   9   95.16    4.34
   4  -2  -9   85.38    4.03
   4   2 -10  206.54    4.54
  -4  -2  10  255.56    4.85
   4  -2 -10  120.84    3.72
   4  -2 -10  219.64    5.04
   4   2 -11    3.68    2.41
   4  -2 -11    1.34    2.27
   4  -2 -11    3.96    3.05
  -4  -2  11   -0.12    2.15
   4   2 -12   10.85    3.51
   4  -2 -12   13.09    3.17
   4  -2 -12    8.47    2.32
   4  -2 -13   60.98    3.98
   4   2 -13   55.97    3.14
   4  -2 -13   62.00    3.91
   4  -2 -14  364.22    7.03
   4  -2 -14  324.66    6.42
   4   2 -14  296.15    5.95
   4  -2 -15    3.19    3.59
   4   3  -1   16.64    3.84
  -4   3   1   17.52    7.27
  -4  -3   1   14.83    3.85
  -4  -3   2   15.81    3.84
   4   3  -2   18.41    5.17
  -4  -3   3 1221.07   13.71
   4   3  -3 1240.25   13.92
   4  -3  -3 1094.54   25.30
  -4  -3   4  189.05    5.10
  -4  -3   4  183.14    6.66
   4   3  -4  196.45    6.40
   4  -3  -4  190.66    8.52
   4  -3  -5  603.32   12.44
   4  -3  -5  599.41   12.93
  -4  -3   5  627.49    8.87
   4   3  -5  544.77    7.91
   4  -3  -6   76.48    4.08
   4  -3  -6   79.80    4.78
   4   3  -6   69.36    3.60
  -4  -3   6   85.00    4.34
  -4  -3   7   47.79    3.02
   4   3  -7   35.10    4.56
   4  -3  -7   40.43    3.73
   4  -3  -7   39.46    3.92
  -4  -3   8 1633.71   16.13
   4   3  -8 1257.16   13.26
   4  -3  -8 1368.53   21.59
   4  -3  -8 1437.90   20.70
  -4  -3   9  318.09    5.45
   4  -3  -9  283.53    6.76
   4  -3  -9  303.14    6.79
   4   3  -9  261.52    5.76
   4   3 -10  253.45    5.52
  -4  -3  10  317.40    5.41
   4  -3 -10  273.46    5.77
   4  -3 -10  268.65    6.04
   4   3 -11   86.84    4.23
  -4  -3  11  121.88    3.63
   4  -3 -11  106.32    4.26
   4  -3 -11  101.91    4.39
   4   3 -12  605.71    8.75
  -4  -3  12  702.43    9.25
   4  -3 -12  661.84   11.55
   4  -3 -12  660.78   11.78
   4  -3 -13   94.80    4.30
   4   3 -13   87.67    3.64
   4  -3 -13   94.99    3.51
   4   3 -14   35.42    4.11
   4  -3 -14   30.51    3.01
   4  -3 -14   30.79    3.75
   4   4  -1  288.53    5.96
  -4   4   1  264.14    9.56
   4  -4  -1  279.10   10.03
  -4  -4   1  249.23    5.65
  -4   4   2  355.54   11.30
   4  -4  -2  319.42   11.30
   4   4  -2  352.76    7.19
  -4  -4   2  312.65    6.89
  -4  -4   3  705.53    9.06
   4  -4  -3  682.87   16.93
   4   4  -3  744.83   10.01
  -4  -4   4 1106.38   12.38
   4  -4  -4 1048.30   20.53
   4   4  -4 1086.79   12.47
  -4  -4   4 1100.41   18.03
  -4  -4   5   72.43    3.61
   4  -4  -5   69.34    5.42
   4   4  -5   66.79    4.13
   4  -4  -6  464.37   10.16
  -4  -4   6  494.86    7.54
   4   4  -6  424.55    6.76
  -4  -4   7   26.69    3.82
   4  -4  -7   23.52    5.12
   4   4  -7   19.65    4.68
  -4  -4   8    5.74    3.69
   4  -4  -8    6.43    3.02
   4  -4  -8    3.89    3.77
   4   4  -8    3.53    4.24
  -4  -4   9   15.38    3.77
   4  -4  -9   15.04    3.84
   4  -4  -9   18.62    3.21
   4   4  -9   14.11    4.35
   4  -4 -10   16.73    3.68
   4  -4 -10   14.33    3.44
  -4  -4  10   15.12    2.66
   4   4 -10   11.44    3.88
   4   4 -11    8.39    2.78
   4  -4 -11   11.93    3.62
   4  -4 -11    8.26    3.46
  -4  -4  11   14.03    3.79
   4  -4 -12   23.03    3.81
   4  -4 -12   19.90    3.87
  -4  -4  12   21.70    3.96
   4   4 -12   15.56    2.87
   4   4 -13   39.95    3.21
   4  -4 -13   46.65    4.41
   4  -4 -13   41.10    4.17
   4   5  -1  263.49    5.37
  -4   5   1  265.39    8.67
   4  -5  -1  263.40    8.66
  -4  -5   1  246.46    6.01
  -4  -5   2  217.53    5.00
  -4   5   2  244.30    8.75
   4  -5  -2  221.32    8.38
   4   5  -2  231.84    5.96
  -4  -5   3   22.21    4.30
  -4   5   3   23.65    4.47
   4   5  -3   27.01    3.36
   4  -5  -3   21.09    5.14
   4  -5  -4  157.88    8.18
  -4  -5   4  136.27    4.18
   4   5  -4  160.72    5.77
  -4  -5   5  183.01    8.01
  -4  -5   5  170.61    4.46
   4  -5  -5  180.14    8.81
   4   5  -5  163.43    4.70
   4   5  -6    2.07    4.74
  -4  -5   6    1.35    3.56
   4  -5  -6    3.83    5.61
  -4  -5   7  122.99    4.48
   4  -5  -7  115.33    6.07
   4   5  -7  102.41    4.33
   4  -5  -8  120.51    5.82
  -4  -5   8  108.25    3.54
   4   5  -8  113.47    5.18
   4  -5  -9   59.62    5.08
  -4  -5   9   61.18    3.15
   4   5  -9   56.35    3.67
   4  -5 -10   28.37    4.03
  -4  -5  10   21.09    2.82
   4   5 -10   23.93    3.38
   4  -5 -10   27.68    5.46
   4  -5 -11   25.38    4.82
   4  -5 -11   24.77    4.38
  -4  -5  11   28.45    3.82
   4   5 -11   29.74    4.68
  -4  -6   1  111.63    4.28
   4   6  -1  110.76    4.08
  -4   6   1  111.74    6.32
   4  -6  -1  122.94    6.82
  -4  -6   2    9.49    3.13
   4   6  -2   10.98    3.14
   4  -6  -2   11.68    4.67
  -4   6   2   14.55    4.49
  -4   6   3   31.07    5.78
   4  -6  -3   28.09    5.62
   4   6  -3   16.84    3.89
  -4  -6   3   22.38    4.24
   4  -6  -4  149.25    8.61
   4   6  -4  121.80    5.32
  -4  -6   4  136.92    4.95
  -4  -6   5   13.54    6.24
  -4  -6   5    9.08    3.83
   4   6  -5   10.88    4.90
   4  -6  -5   14.98    6.63
  -4  -6   6  206.02    4.70
   4   6  -6  213.79    6.35
   4  -6  -6  233.56   10.64
  -4  -6   7  392.47    7.06
   4   6  -7  414.28    7.92
   4  -6  -7  415.65   12.75
  -4  -6   8   27.05    3.70
   4  -6  -8   29.88    5.12
   4   6  -8   22.54    3.87
   4   6  -9   36.50    5.18
   4  -6  -9   36.11    6.16
  -4  -6   9   33.42    3.87
  -4  -7   1  195.57    5.10
   4  -7  -1  253.54   11.36
  -4   7   1  201.03    8.61
   4   7  -1  208.71    5.75
   4   7  -2    1.54    2.85
  -4  -7   2    1.06    2.96
   4  -7  -2    0.70    4.93
  -4   7   2    1.29    4.59
   4   7  -3   89.20    4.05
  -4  -7   3   90.75    4.71
   4  -7  -3  112.26    8.14
  -4   7   3  122.13    8.00
   4   7  -4   47.61    3.79
  -4  -7   4   60.90    4.64
   4  -7  -4   71.29    7.57
   3   0  -1    4.25    6.57
   3   0  -1    2.18    3.18
  -3   0   1    3.53    6.76
  -3   0   2 1945.81   26.58
   3   0  -2 1833.62   25.91
   3   0  -3    2.93    3.67
  -3   0   3    0.32    4.01
   3   0  -4 1579.54   19.98
  -3   0   4 1709.62   20.77
  -3   0   5    2.09    2.12
   3   0  -5    2.39    2.47
  -3   0   6 2762.71   29.89
   3   0  -6 2707.00   31.68
   3   0  -7   -0.39    3.01
   3   0  -8  421.56    7.43
   3   0  -9   -2.20    2.01
   3   0 -10  400.85    6.93
   3   0 -11   -2.84    2.95
   3   0 -12  956.90   14.12
   3   0 -13   -0.74    2.16
   3   0 -14 1375.77   19.63
   3   0 -15    4.20    2.51
  -3   1   1 1839.69   43.10
   3   1  -1 2131.02   25.86
  -3  -1   1 2036.54   25.58
   3  -1  -1 1809.24   42.08
   3  -1  -2 1477.48   28.57
  -3   1   2 1455.15   26.97
  -3  -1   2 1398.66   22.82
   3   1  -2 1623.20   21.37
  -3  -1   2 1648.82   20.76
  -3  -1   3   34.41    3.98
   3  -1  -3   28.80    4.24
   3   1  -3   30.04    4.30
   3   1  -3   30.70    5.94
   3   1  -4 2447.12   25.07
   3  -1  -4 2434.90   33.66
  -3  -1   4 2864.53   28.39
   3   1  -5   93.42    4.39
   3  -1  -5   97.43    4.56
  -3  -1   5  102.17    4.20
   3   1  -6    5.18    3.05
  -3  -1   6    3.62    2.28
   3  -1  -6    4.62    3.18
  -3  -1   7 1140.82   12.99
   3   1  -7 1005.26   12.05
   3  -1  -7 1053.94   16.31
  -3  -1   8   74.62    3.45
   3   1  -8   65.61    2.98
   3  -1  -8   72.74    3.66
   3   1  -9  165.82    3.94
   3  -1  -9  176.53    4.64
   3  -1 -10    8.28    2.70
   3   1 -10    3.29    3.10
   3  -1 -11  186.33    4.78
   3   1 -11  169.77    4.06
   3   1 -12  252.21    5.52
   3  -1 -12  261.72    5.70
   3   1 -13   17.64    3.25
   3  -1 -13   19.83    3.23
   3  -1 -14    6.56    3.31
   3   1 -14    6.04    2.40
   3  -1 -14    5.87    2.37
   3   1 -15    2.42    2.60
   3  -1 -15   -0.84    3.59
   3  -1 -15   -0.11    2.56
   3   2  -1  113.53    6.54
  -3  -2   1  102.59    5.26
   3   2  -2 2720.93   26.55
  -3  -2   2 2713.29   26.59
   3  -2  -2 2473.25   43.40
   3  -2  -3   17.65    3.79
  -3  -2   3   17.89    3.90
  -3  -2   3   17.22    3.47
   3   2  -3   15.04    3.71
   3  -2  -4  359.70    8.62
  -3  -2   4  371.40    6.87
   3   2  -4  305.84    6.36
   3   2  -5  315.90    6.64
  -3  -2   5  365.00    6.89
   3  -2  -5  361.79    7.82
   3  -2  -6   76.69    3.25
   3  -2  -6  122.21    4.60
   3   2  -6  118.02    5.80
  -3  -2   6  133.19    3.93
   3   2  -6  111.18    3.72
   3   2  -7   20.50    2.82
   3   2  -7   32.62    5.12
  -3  -2   7   26.28    2.52
   3  -2  -7   23.24    2.93
   3  -2  -7   22.90    3.01
   3   2  -8 1299.14   13.81
   3  -2  -8 1642.17   22.76
  -3  -2   8 1595.67   15.92
   3  -2  -8 1475.76   21.89
   3   2  -9  178.15    4.08
   3  -2  -9  237.96    5.48
  -3  -2   9  244.42    5.10
   3  -2  -9  205.05    5.37
   3   2 -10  626.57    8.80
   3  -2 -10  647.67   10.40
  -3  -2  10  748.09    9.87
   3  -2 -10  330.10    6.14
   3   2 -11   10.72    2.45
   3  -2 -11   15.39    3.24
   3  -2 -11   17.48    3.08
   3  -2 -12    3.91    2.89
   3   2 -12    2.55    3.26
   3  -2 -12    1.34    3.15
   3   2 -13   52.15    3.79
   3  -2 -13   57.23    3.72
   3  -2 -13   50.51    3.82
   3   2 -14  114.49    3.86
   3  -2 -14  127.34    3.86
   3  -2 -14  142.82    4.57
   3   2 -15    6.15    3.75
   3  -2 -15   10.93    3.69
   3  -2 -15    7.25    2.46
   3   3  -1   37.05    4.11
   3  -3  -1   32.78    6.40
  -3   3   1   33.19    5.46
  -3  -3   1   32.65    5.79
  -3   3   2 6982.80   87.22
   3   3  -2 7143.96   55.74
   3  -3  -2 5957.05   72.93
  -3  -3   2 6498.90   52.20
  -3  -3   3  352.71    6.76
   3  -3  -3  327.97    9.90
   3   3  -3  357.42    7.89
  -3  -3   4  360.68    7.16
  -3  -3   4  312.79    9.32
   3   3  -4  313.96    6.42
   3  -3  -4  335.14    9.02
  -3  -3   5 1353.77   14.14
   3  -3  -5 1277.56   18.98
   3   3  -5 1128.35   12.60
   3  -3  -6    6.30    3.79
  -3  -3   6    6.17    3.47
   3   3  -6    6.42    4.27
   3   3  -7   54.70    3.33
   3  -3  -7   70.99    4.08
  -3  -3   7   68.97    3.12
   3   3  -8  541.81    7.80
  -3  -3   8  694.41    8.77
   3  -3  -8  627.21   10.05
   3   3  -9  312.28    6.12
  -3  -3   9  390.13    5.91
   3  -3  -9  367.54    7.24
   3  -3  -9  362.73    7.71
   3   3 -10   34.44    2.76
  -3  -3  10   50.58    3.69
   3  -3 -10   42.28    2.70
   3  -3 -10   44.93    3.60
   3   3 -11   58.92    3.08
   3  -3 -11   64.94    3.14
   3  -3 -11   65.72    3.64
  -3  -3  11   68.43    3.07
   3   3 -12  516.84    7.99
   3  -3 -12  577.58    9.93
   3  -3 -12  596.76   10.75
   3  -3 -13   65.33    4.09
   3   3 -13   51.14    3.14
   3  -3 -13   68.34    3.78
   3   3 -14   35.76    3.10
   3  -3 -14   34.38    3.62
   3  -3 -14   35.55    3.81
   3   4  -1  189.42    5.25
   3  -4  -1  184.18    7.34
  -3   4   1  188.11    7.64
  -3  -4   1  181.02    6.14
  -3  -4   2  748.78   10.39
   3  -4  -2  696.83   14.49
   3   4  -2  732.64    9.79
  -3   4   2  783.50   15.22
  -3   4   3  480.13   10.87
   3   4  -3  432.82    8.08
   3  -4  -3  399.50   10.62
  -3  -4   3  423.40    7.06
  -3  -4   4   56.69    4.12
   3  -4  -4   47.68    5.21
   3   4  -4   47.37    4.93
   3  -4  -5    2.99    4.24
  -3  -4   5    4.55    3.63
   3   4  -5    2.02    4.47
  -3  -4   6  705.13    9.19
   3   4  -6  644.09    9.13
   3  -4  -6  687.62   12.90
  -3  -4   7    2.86    2.41
   3  -4  -7    1.41    4.13
   3   4  -7    0.54    3.06
  -3  -4   8  235.71    5.34
   3  -4  -8  232.53    6.68
   3   4  -8  206.00    5.64
   3  -4  -9  113.16    4.99
  -3  -4   9  112.18    4.45
   3   4  -9   86.94    3.77
   3  -4 -10  119.62    5.02
  -3  -4  10  122.21    4.42
   3   4 -10  105.47    4.59
   3   4 -11   11.43    2.90
   3  -4 -11   12.20    3.59
  -3  -4  11   12.10    3.63
   3  -4 -11   11.53    3.30
   3  -4 -12   46.50    3.97
   3  -4 -12   43.62    3.87
   3   4 -12   36.62    3.31
  -3  -4  12   46.89    3.00
   3   4 -13   10.71    4.03
   3  -4 -13   11.36    3.81
   3  -4 -13   14.71    4.00
   3   5  -1   59.53    4.73
   3  -5  -1   66.14    5.11
  -3   5   1   62.37    4.64
  -3  -5   1   63.10    4.79
  -3  -5   2  449.68    7.76
   3  -5  -2  440.55   10.29
   3   5  -2  470.97    7.98
  -3   5   2  464.51   10.73
  -3  -5   3   45.70    4.17
  -3   5   3   53.45    4.68
   3  -5  -3   43.83    5.04
   3   5  -3   41.22    3.47
  -3  -5   4   64.80    4.00
  -3   5   4   74.44    4.41
   3  -5  -4   66.52    5.66
   3   5  -4   72.52    3.94
  -3  -5   5   49.25    2.95
   3  -5  -5   51.26    5.23
   3   5  -5   43.33    5.11
  -3  -5   6  138.20    4.56
   3   5  -6  136.97    5.63
   3  -5  -6  133.99    5.94
   3  -5  -7   28.84    4.37
  -3  -5   7   30.57    3.37
   3   5  -7   33.45    4.60
   3  -5  -8    6.50    4.28
  -3  -5   8    5.23    3.29
   3   5  -8    5.55    4.32
   3  -5  -9  248.25    7.48
  -3  -5   9  248.29    5.44
   3   5  -9  248.58    6.21
   3  -5 -10   -0.71    3.99
   3   5 -10    7.01    4.77
  -3  -5  10    2.75    3.43
  -3  -5  11   12.58    3.69
   3  -5 -11    8.39    4.64
   3   5 -11    6.29    3.26
  -3  -6   1    5.10    4.14
   3   6  -1    1.58    2.84
   3  -6  -1   -0.65    3.66
  -3   6   1    0.08    3.44
   3  -6  -2  184.08    7.10
   3   6  -2  172.49    5.53
  -3  -6   2  173.45    5.44
  -3   6   2  182.04    6.87
  -3  -6   3  655.88    9.52
  -3   6   3  703.74   16.79
   3  -6  -3  740.90   15.95
   3   6  -3  678.61    9.97
   3  -6  -4    7.17    5.04
  -3  -6   4    0.96    2.80
   3   6  -4    0.79    4.47
  -3   6   4    1.98    3.47
  -3  -6   5    2.17    6.64
  -3  -6   5    2.92    3.43
   3  -6  -5    2.56    5.16
   3   6  -5    3.79    4.74
  -3  -6   6  121.21    3.83
   3   6  -6  132.23    6.04
   3  -6  -6  137.76    7.92
  -3  -6   7  220.70    4.74
   3   6  -7  247.63    6.61
   3  -6  -7  229.97    8.35
  -3  -6   8   80.12    3.26
   3  -6  -8   81.60    6.64
   3   6  -8   88.73    5.69
   3  -6  -9  125.94    6.49
  -3  -6   9  109.72    3.74
   3   6  -9  123.93    6.26
  -3  -7   1   42.21    3.44
  -3   7   1   41.68    4.26
   3  -7  -1   51.96    4.96
   3   7  -1   38.31    3.22
   3   7  -2    8.28    4.12
  -3   7   2    9.27    4.18
  -3  -7   2    9.10    4.02
   3  -7  -2   12.87    4.40
   3  -7  -3    4.36    4.59
   3   7  -3    2.95    4.12
  -3  -7   3    2.65    3.77
  -3   7   3    1.95    4.28
  -3   7   4   88.91    5.69
   3  -7  -4   95.52    7.93
  -3  -7   4   75.35    3.51
   3   7  -4   78.78    4.89
  -3  -7   5   45.62    3.14
   3  -7  -5   51.53    6.65
   3   7  -5   37.25    3.64
   2   0  -2  316.04   10.14
  -2   0   2  315.75    9.22
   2   0  -3    0.76    3.89
  -2   0   3    3.37    3.46
   2   0  -4 3194.91   39.04
  -2   0   4 3318.80   38.67
   2   0  -5   -0.26    2.79
   2   0  -6 1142.63   16.50
   2   0  -7    1.61    2.87
   2   0  -8   14.39    2.79
   2   0  -9    0.93    2.56
   2   0 -10 1398.25   19.52
   2   0 -11    0.59    1.89
   2   0 -12  399.80    7.06
   2   0 -13    0.83    2.10
   2   0 -14  256.69    5.58
   2   0 -15    2.69    3.16
  -2  -1   1  575.14   13.16
   2   1  -1  617.98   14.33
   2   1  -2  342.42   10.31
  -2  -1   2  370.09    9.50
   2  -1  -2  305.68   10.93
   2   1  -3   99.78    5.75
   2  -1  -3  102.29    5.38
  -2  -1   3  114.24    5.88
  -2  -1   4  674.44   10.44
   2   1  -4  619.95    9.91
   2  -1  -4  615.98   13.32
  -2  -1   5  237.85    5.09
   2   1  -5  220.39    5.39
   2  -1  -5  234.37    6.62
  -2  -1   6 2201.09   22.99
   2   1  -6 2074.38   22.35
   2  -1  -6 2144.64   34.75
   2   1  -7  495.35    7.67
   2  -1  -7  497.33    9.65
  -2  -1   7  516.76    7.45
   2   1  -8  237.49    5.08
   2  -1  -8  261.29    5.66
   2   1  -9   54.33    2.69
   2  -1  -9   48.26    3.10
   2   1 -10  157.24    3.84
   2  -1 -10  157.87    3.94
   2   1 -11   95.29    3.19
   2  -1 -11   93.96    3.59
   2   1 -12  164.41    4.53
   2  -1 -12  173.78    4.50
   2  -1 -13  130.95    3.57
   2   1 -13  113.78    3.35
   2  -1 -13  111.54    3.40
   2  -1 -14   13.02    3.07
   2   1 -14    9.63    2.35
   2  -1 -14   15.62    3.11
   2  -1 -15    3.16    2.30
   2   1 -15    0.93    2.34
   2  -1 -15    8.03    3.27
  -2   2   1   90.93    7.37
   2   2  -1  107.28    7.47
   2  -2  -1   94.50    9.22
  -2  -2   1   92.30    5.78
  -2  -2   2 1419.78   17.64
   2  -2  -2 1318.00   23.52
  -2   2   2 1306.20   22.85
   2   2  -2 1347.62   17.42
   2  -2  -3   64.53    4.87
  -2  -2   3   56.63    5.73
  -2  -2   3   62.23    4.99
   2   2  -3   56.86    4.19
   2   2  -4  199.97    6.01
  -2  -2   4  217.97    5.90
   2  -2  -4  211.43    6.09
   2   2  -5 1062.16   12.44
   2  -2  -5 1178.70   16.85
  -2  -2   5 1188.01   13.37
   2   2  -6    2.75    4.00
   2   2  -6    1.95    3.34
  -2  -2   6    2.54    2.26
   2  -2  -6    2.48    2.85
   2   2  -7    0.11    3.15
   2  -2  -7    1.96    2.64
  -2  -2   7    0.00    3.01
   2   2  -8 1051.87   11.96
   2  -2  -8 1008.95   14.78
  -2  -2   8 1211.50   13.20
   2   2  -9    0.21    3.05
   2  -2  -9    2.54    2.67
  -2  -2   9    4.92    2.90
   2  -2  -9    2.15    2.62
   2  -2 -10  736.53   11.87
   2   2 -10  728.06    9.94
   2  -2 -10  768.73   11.33
   2   2 -11   83.77    3.83
   2  -2 -11   94.28    3.84
   2  -2 -11  104.37    4.02
   2  -2 -12   36.12    2.53
   2  -2 -12   35.77    2.47
   2   2 -12   32.99    3.43
   2   2 -13  118.39    4.29
   2  -2 -13  136.61    3.99
   2  -2 -13  141.09    4.54
   2   2 -14  252.04    5.29
   2  -2 -14  278.09    6.15
   2  -2 -14  303.69    6.20
   2  -2 -15  113.74    3.94
   2   2 -15  105.09    4.28
   2  -2 -15  110.84    4.69
   2   3  -1 1027.04   14.12
  -2   3   1  995.60   16.93
  -2  -3   1  943.10   13.44
   2  -3  -1  925.06   16.97
  -2  -3   2 2444.56   24.01
  -2   3   2 2429.03   33.04
   2  -3  -2 2296.68   31.33
   2   3  -2 2470.83   24.24
   2  -3  -3  186.41    7.00
  -2  -3   3  202.73    6.20
   2   3  -3  176.71    5.51
  -2   3   3  195.89    6.18
  -2   3   4  250.56    6.68
  -2  -3   4  418.15    7.08
   2  -3  -4  386.48    8.98
   2   3  -4  364.59    7.68
  -2  -3   5  519.24    7.93
   2  -3  -5  494.24    9.61
   2   3  -5  443.15    7.73
   2   3  -6  466.68    7.02
   2  -3  -6  551.25    9.70
  -2  -3   6  565.70    7.90
   2   3  -7   88.65    3.40
   2  -3  -7  115.85    4.58
  -2  -3   7  105.48    3.30
   2   3  -8  933.06   10.79
  -2  -3   8 1083.79   11.96
   2  -3  -8 1080.00   14.79
   2   3  -9   41.83    2.97
  -2  -3   9   52.75    2.72
   2  -3  -9   48.93    3.64
   2   3 -10   18.40    3.72
  -2  -3  10   20.79    3.43
   2  -3 -10   20.48    3.22
   2   3 -11   59.04    3.82
   2  -3 -11   50.89    2.86
   2  -3 -11   47.53    3.56
   2  -3 -12   11.40    3.29
   2   3 -12   13.68    2.63
   2  -3 -12   17.13    3.75
   2   3 -13   74.91    3.38
   2  -3 -13   87.77    3.94
   2  -3 -13   85.30    4.29
   2  -3 -14   30.41    3.85
   2   3 -14   30.09    2.75
   2  -3 -14   29.90    2.60
   2  -4  -1  276.39    8.00
   2   4  -1  291.18    7.12
  -2   4   1  312.21    8.24
  -2  -4   1  294.18    7.08
  -2  -4   2  417.38    7.85
  -2   4   2  434.67    9.31
   2   4  -2  420.50    8.12
   2  -4  -2  402.64    9.86
   2   4  -3  111.69    5.63
   2  -4  -3  110.72    6.22
  -2  -4   3  112.67    4.94
  -2   4   3  113.79    5.03
  -2  -4   4   56.97    4.10
  -2   4   4   65.24    4.14
   2   4  -4   54.63    3.93
   2  -4  -4   51.26    5.21
  -2   4   5  713.57   12.22
   2  -4  -5  600.79   10.76
  -2  -4   5  613.07    8.10
   2   4  -5  537.88    7.97
  -2  -4   6   13.89    3.42
   2   4  -6   17.74    3.36
   2  -4  -6   16.56    4.75
  -2  -4   7  422.83    6.82
   2  -4  -7  434.48    9.19
   2   4  -7  383.12    7.09
  -2  -4   8   24.84    2.68
   2  -4  -8   26.10    4.22
   2   4  -8   23.28    3.21
   2   4  -9   28.74    3.25
   2  -4  -9   40.94    4.08
  -2  -4   9   38.46    2.89
   2   4 -10   92.03    4.50
  -2  -4  10  109.89    3.53
   2  -4 -10  111.85    4.81
   2   4 -11    7.47    2.81
   2  -4 -11   12.58    3.45
  -2  -4  11   12.01    3.41
   2   4 -12  172.29    5.22
   2  -4 -12  193.81    5.60
   2  -4 -13    8.94    3.94
   2  -4 -13    7.43    2.53
   2   4 -13    8.26    3.82
  -2  -5   1  442.38    8.19
   2  -5  -1  445.44    9.69
   2   5  -1  455.65    8.41
  -2   5   1  480.31    9.66
  -2  -5   2  464.83    8.17
  -2   5   2  494.08    9.87
   2   5  -2  460.79    8.33
   2  -5  -2  456.98   10.09
  -2  -5   3   19.27    4.04
   2   5  -3   16.44    4.46
  -2   5   3   16.30    3.46
   2  -5  -3   13.60    4.68
  -2  -5   4   89.51    3.51
   2   5  -4   94.66    5.42
   2  -5  -4   93.36    5.86
  -2   5   4   99.87    4.72
  -2   5   5   25.70    4.22
  -2  -5   5   19.66    3.52
   2  -5  -5   18.02    4.63
   2   5  -5   22.32    3.66
  -2  -5   6 1960.54   20.82
   2  -5  -6 1902.61   25.16
   2   5  -6 1893.78   18.50
   2  -5  -7   14.60    4.38
  -2  -5   7   12.44    3.28
   2   5  -7   18.07    4.93
   2  -5  -8  228.18    7.02
  -2  -5   8  241.45    4.88
   2   5  -8  224.80    5.50
  -2  -5   9  295.05    5.43
   2  -5  -9  287.22    7.78
   2   5  -9  295.36    6.77
   2  -5 -10   31.98    4.60
   2   5 -10   33.88    4.69
  -2  -5  10   35.66    3.44
   2   5 -11   27.61    4.46
  -2  -5  11   26.32    2.85
   2  -5 -11   24.00    3.75
  -2  -6   1  287.50    6.05
   2   6  -1  293.55    6.15
   2  -6  -1  314.33    8.16
  -2   6   1  320.89    7.70
   2  -6  -2   18.85    4.38
  -2  -6   2   15.05    3.87
  -2   6   2   16.04    4.10
   2   6  -2   18.84    4.17
   2   6  -3  314.68    6.94
  -2   6   3  334.61    8.42
  -2  -6   3  322.04    6.74
   2  -6  -3  340.18    9.76
  -2  -6   4    3.52    2.63
   2   6  -4    4.13    4.73
   2  -6  -4    4.14    4.67
  -2   6   4    5.04    3.06
  -2  -6   5   45.00    3.84
  -2   6   5   50.11    3.95
   2   6  -5   42.71    4.99
   2  -6  -5   46.09    6.37
  -2  -6   6   13.39    2.60
   2  -6  -6   19.05    5.04
   2   6  -6   16.76    4.97
   2   6  -7  323.78    7.49
  -2  -6   7  328.14    6.41
   2  -6  -7  299.71    8.58
   2  -6  -8    0.81    4.53
  -2  -6   8    1.88    3.33
   2   6  -8    5.14    5.14
   2  -6  -9   16.41    4.80
  -2  -6   9   17.61    2.70
   2   6  -9   13.03    5.49
   2  -7  -1  316.07    9.48
  -2  -7   1  266.13    6.77
  -2   7   1  288.58    7.64
   2   7  -1  266.76    6.54
   2   7  -2  164.27    5.67
  -2  -7   2  179.29    5.53
   2  -7  -2  204.80    7.98
  -2   7   2  158.34    5.91
   2   7  -3   69.05    4.67
  -2   7   3   81.12    4.66
  -2  -7   3   81.09    4.60
   2  -7  -3   91.57    6.23
  -2  -7   4    4.29    2.54
   2   7  -4    5.73    4.27
  -2   7   4    7.11    3.34
   2  -7  -4    2.89    6.27
   2  -7  -5  111.46    6.80
  -2  -7   5   93.71    3.75
   2   7  -5  100.94    5.47
  -2   7   5  109.10    5.45
  -1   0   3    0.51    3.26
   1   0  -3    0.98    3.35
   1   0  -4  661.05   12.32
   1   0  -5    0.29    2.03
   1   0  -6 1148.05   18.38
   1   0  -7   -0.24    2.70
   1   0  -8    1.81    2.62
   1   0  -9    2.04    2.65
   1   0 -10  231.54    5.20
   1   0 -11   -0.85    1.80
   1   0 -12   73.45    3.44
   1   0 -13    4.02    2.75
   1   0 -14  258.46    5.51
   1   0 -15    2.43    3.12
   1   0 -15   -1.96    3.03
   1  -1  -1   24.88    5.31
  -1   1   1   23.78    4.27
   1   1  -1   24.32    5.25
  -1  -1   1   26.88    5.29
   1   1  -2 8113.01   78.45
  -1  -1   2 9179.44   87.38
   1  -1  -2 7914.32  103.66
   1   1  -3 2952.48   33.16
  -1  -1   3 3316.33   36.91
   1  -1  -3 3314.74   55.23
   1   1  -4  253.16    6.11
  -1  -1   4  288.76    6.11
   1   1  -5 2725.17   29.91
  -1  -1   5 3206.02   34.65
  -1  -1   6 1535.14   18.37
   1   1  -6 1347.90   16.32
   1   1  -7  269.57    5.41
   1   1  -8  502.09    7.96
   1  -1  -8  543.88    9.86
   1   1  -9   59.36    3.24
   1  -1  -9   59.51    2.55
   1   1 -10  645.06    9.86
   1  -1 -10  645.54   10.58
   1  -1 -10  653.32    9.80
   1   1 -11   40.68    2.50
   1  -1 -11   48.54    3.02
   1  -1 -11   39.72    2.93
   1  -1 -12  146.48    4.23
   1   1 -12  130.64    3.46
   1  -1 -12  134.10    4.16
   1   1 -13   48.18    2.71
   1  -1 -13   48.93    3.05
   1  -1 -13   25.73    2.29
   1   1 -14  191.29    4.33
   1  -1 -14  187.96    4.29
   1  -1 -14  215.85    4.95
   1  -1 -15   79.40    3.81
   1  -1 -15   68.13    2.99
   1   1 -15   62.05    2.76
   1  -2  -1  999.62   18.95
   1   2  -1 1061.61   16.84
  -1   2   1 1037.07   18.17
  -1  -2   1 1065.87   16.56
   1  -2  -2   75.52    6.63
  -1  -2   2   85.39    4.95
  -1   2   2   76.75    4.71
   1   2  -2   78.60    6.51
  -1   2   3 1702.52   23.53
  -1  -2   3 1901.42   20.90
   1  -2  -3 1789.57   23.17
   1   2  -3 1687.31   18.97
  -1  -2   4 3795.03   35.80
   1   2  -4 3347.63   31.19
   1  -2  -4 3653.89   40.98
   1   2  -5  519.00    8.26
   1  -2  -5  551.70    9.43
  -1  -2   5  566.70    8.26
   1   2  -6  856.19   10.29
   1  -2  -6  930.58   13.55
  -1  -2   6  977.98   11.64
   1  -2  -7  429.33    7.76
  -1  -2   7  409.61    6.56
   1   2  -7  389.97    6.39
   1   2  -8  392.93    5.96
  -1  -2   8  470.84    7.07
   1  -2  -8  463.13    8.12
   1   2  -9    3.03    2.96
   1  -2  -9    0.31    1.80
   1   2 -10   17.00    2.43
   1  -2 -10   24.25    2.82
   1   2 -11  326.71    6.14
   1  -2 -11  319.50    6.34
   1  -2 -11  342.60    5.92
   1  -2 -12   29.01    2.45
   1   2 -12   27.15    2.48
   1  -2 -12   36.05    3.10
   1  -2 -13   40.34    3.57
   1  -2 -13   51.56    3.57
   1   2 -13   41.41    3.49
   1  -2 -14  303.30    5.52
   1   2 -14  254.08    5.28
   1  -2 -14  305.84    6.25
   1   2 -15  202.29    5.17
   1  -2 -15  232.10    5.01
   1  -2 -15  230.58    5.24
   1   3  -1 1348.50   17.23
   1  -3  -1 1191.43   18.26
  -1  -3   1 1291.57   16.81
  -1   3   1 1262.03   17.23
  -1  -3   2  322.11    7.94
  -1   3   2  325.52    7.84
   1  -3  -2  305.23    8.44
   1   3  -2  329.60    8.39
  -1  -3   3   12.02    3.06
   1  -3  -3   13.59    4.58
  -1   3   3   12.39    3.18
   1   3  -3   13.35    5.27
  -1  -3   4    5.93    3.73
  -1   3   4    6.27    3.02
   1  -3  -4    7.20    4.13
   1   3  -4    6.13    4.64
   1   3  -5  893.39   11.18
  -1   3   5 1055.68   14.93
  -1  -3   5  973.09   11.45
   1  -3  -5  978.61   13.50
   1   3  -6  210.39    5.44
   1  -3  -6  220.40    5.93
  -1  -3   6  218.22    5.01
   1   3  -7   50.89    3.75
  -1  -3   7   51.28    3.42
   1  -3  -7   57.74    4.00
   1  -3  -8  372.51    7.01
   1   3  -8  341.63    6.25
  -1  -3   8  376.29    5.87
  -1  -3   9  103.79    3.81
   1   3  -9   81.27    3.15
   1  -3  -9  105.41    4.08
   1  -3 -10  278.92    5.97
   1   3 -10  238.96    4.77
   1   3 -11    9.76    3.41
   1  -3 -11    5.59    2.99
   1   3 -12  492.77    7.95
   1  -3 -12  514.66    8.65
   1  -3 -13   28.06    3.55
   1  -3 -13   27.04    3.27
   1   3 -13   29.56    3.72
   1  -3 -14  108.23    4.53
   1   3 -14   94.50    4.26
   1  -3 -14  104.82    4.43
  -1  -4   1   28.28    4.52
   1   4  -1   32.35    4.68
   1  -4  -1   32.65    4.94
  -1   4   1   34.70    4.56
   1   4  -2  333.28    7.46
  -1   4   2  346.40    7.79
  -1  -4   2  326.62    6.41
   1  -4  -2  319.70    8.56
  -1  -4   3  174.48    5.29
   1  -4  -3  164.26    6.64
   1   4  -3  173.40    6.08
  -1   4   3  176.79    5.63
  -1   4   4  496.25    9.12
   1  -4  -4  449.02    9.13
  -1  -4   4  395.75    6.62
   1   4  -4  434.40    8.02
   1  -4  -5  138.19    5.95
   1   4  -5  124.80    5.49
  -1  -4   5  137.68    4.46
  -1   4   5  147.70    4.87
  -1   4   6   10.41    2.52
   1   4  -6   15.47    4.34
  -1  -4   6   16.43    2.38
   1  -4  -6   18.62    4.60
   1   4  -7  420.68    7.54
  -1  -4   7  448.06    6.95
   1  -4  -7  484.62    9.40
   1   4  -8   58.88    4.60
   1  -4  -8   67.22    4.65
  -1  -4   8   66.30    3.08
   1   4  -9    0.26    4.05
  -1  -4   9    0.45    2.19
   1  -4  -9    3.12    3.57
   1  -4 -10   25.70    3.96
  -1  -4  10   31.45    3.50
   1   4 -10   24.64    3.86
   1   4 -11   35.71    3.93
   1  -4 -11   39.70    3.15
   1   4 -12  262.29    5.86
   1  -4 -12  270.25    5.77
   1   4 -13   13.82    3.86
   1  -4 -13   13.23    3.75
  -1  -5   1   95.71    4.94
   1   5  -1  103.53    5.21
  -1   5   1  104.82    5.36
   1  -5  -1  100.06    5.54
  -1  -5   2  884.16   11.97
   1   5  -2  869.45   11.93
  -1   5   2  929.38   13.60
   1  -5  -2  876.51   14.46
  -1   5   3  210.99    5.97
  -1  -5   3  197.84    5.49
   1   5  -3  204.96    6.39
   1  -5  -3  202.29    7.18
  -1  -5   4   70.64    4.27
  -1   5   4   75.17    4.18
   1   5  -4   66.87    4.27
   1  -5  -4   75.84    5.79
  -1   5   5  129.19    4.81
  -1  -5   5  121.83    4.42
   1  -5  -5  119.77    6.07
   1   5  -5  115.20    5.71
   1  -5  -6 1112.01   15.58
  -1   5   6 1272.21   19.88
  -1  -5   6 1118.80   13.45
   1   5  -6 1122.85   13.42
   1  -5  -7   17.42    4.33
  -1  -5   7   12.08    3.21
   1   5  -7   14.64    3.44
   1  -5  -8  741.18   12.56
  -1  -5   8  766.73   10.43
   1   5  -8  732.90   10.58
   1  -5  -9   58.09    4.59
  -1  -5   9   60.43    3.84
   1   5  -9   46.64    3.81
  -1  -5  10   81.83    3.19
   1  -5 -10   72.44    5.10
   1   5 -10   77.34    5.10
   1  -5 -11    4.13    4.48
   1   5 -11   -0.01    3.22
   1  -6  -1 1362.49   20.40
   1   6  -1 1324.04   17.29
  -1  -6   1 1330.31   17.84
  -1   6   1 1348.42   18.21
   1   6  -2   20.98    4.29
  -1   6   2   23.13    3.64
  -1  -6   2   23.74    3.88
   1  -6  -2   20.89    4.65
  -1  -6   3  497.14    8.27
   1   6  -3  499.53    8.57
   1  -6  -3  506.33   10.45
  -1   6   3  520.00    9.96
  -1   6   4    0.81    2.99
   1   6  -4    1.19    3.20
  -1  -6   4    1.32    3.38
   1  -6  -4    4.72    4.60
   1   6  -5   -0.99    4.87
  -1  -6   5    1.59    3.46
  -1   6   5    1.46    3.07
   1  -6  -5    3.61    4.65
   1   6  -6   10.83    5.01
  -1   6   6   11.57    3.24
  -1  -6   6   10.08    3.30
   1  -6  -6    9.48    4.95
  -1  -6   7  137.41    3.91
   1  -6  -7  157.82    6.44
   1   6  -7  176.23    6.06
   1  -6  -8   11.02    4.69
  -1  -6   8   11.97    3.19
   1   6  -8   15.25    4.91
   1  -6  -9    6.18    5.08
  -1  -6   9    6.45    3.53
   1   6  -9    5.76    5.59
  -1  -7   1  155.80    5.76
   1  -7  -1  154.22    6.30
  -1   7   1  136.41    5.55
   1   7  -1  135.03    5.33
   1  -7  -2  721.62   14.56
  -1   7   2  689.87   13.01
   1   7  -2  648.37   10.63
  -1  -7   2  711.18   12.32
   1  -7  -3  206.31    7.32
   1   7  -3  171.36    5.91
  -1  -7   3  194.71    5.92
  -1   7   3  182.09    5.92
  -1   7   4  110.80    4.93
   1   7  -4  105.23    5.41
  -1  -7   4  117.88    4.82
   1  -7  -4  128.39    7.57
   1   7  -5  234.93    6.72
  -1   7   5  254.04    7.76
   1  -7  -5  246.70    8.46
  -1  -7   5  252.40    6.38
   0   0  -6  554.89   10.92
   0   0  -7    1.45    2.56
   0   0  -8 1046.46   16.73
   0   0  -9    1.75    2.40
   0   0 -10  914.63   13.64
   0   0 -11    0.33    1.82
   0   0 -12  299.18    5.33
   0   0 -13    2.37    2.62
   0   0 -14   60.16    3.46
   0   0 -14   52.86    3.13
   0   0 -15    1.64    1.99
   0   0 -15    1.36    2.03
   0   1  -1  753.81   16.47
   0   1   1  718.59   15.85
   0  -1  -1  705.34   16.03
   0  -1   2 2397.00   30.85
   0   1  -2 2290.84   29.40
   0  -1  -2 2240.17   31.25
   0   1   2 2182.31   31.94
   0  -1  -3   76.69    4.43
   0  -1   3   69.49    3.67
   0   1  -3   68.09    4.39
   0  -1  -4  410.92    8.44
   0   1  -4  368.98    7.25
   0  -1   4  411.36    7.88
   0   1  -5 1797.59   22.73
   0  -1  -5 2016.81   33.61
   0  -1  -6  911.58   16.28
   0   1  -6  823.53   12.02
   0   1  -7 1290.56   17.66
   0  -1  -7 1464.12   24.11
   0  -1  -8  240.36    5.51
   0   1  -8  214.53    4.89
   0  -1  -9    0.53    1.70
   0   1  -9    0.50    1.86
   0  -1 -10  610.60    9.56
   0   1 -10  548.82    8.95
   0  -1 -10  563.65    9.19
   0  -1 -11   10.32    2.62
   0  -1 -11   12.17    2.70
   0   1 -11    9.39    2.81
   0  -1 -12  309.31    6.09
   0   1 -12  289.53    5.59
   0  -1 -12  324.99    6.04
   0  -1 -13   79.34    3.39
   0  -1 -13   70.43    2.69
   0   1 -13   70.29    3.27
   0  -1 -14  111.52    3.23
   0   1 -14  123.15    3.35
   0  -1 -14  123.15    3.34
   0   1 -15   21.59    3.09
   0  -1 -15   19.52    2.28
   0  -1 -15   19.69    3.16
   0   2   0  951.01   17.20
   0  -2   0  875.48   16.04
   0  -2   1    4.21    5.47
   0  -2  -1    4.11    5.77
   0   2  -1    0.37    6.15
   0   2   1    3.30    4.82
   0   2  -2   53.68    5.93
   0  -2  -2   49.31    5.29
   0   2   2   51.76    4.17
   0  -2   2   58.64    5.03
   0   2  -3    1.95    4.23
   0  -2   3    2.02    3.49
   0   2   3    2.16    3.07
   0  -2  -3    2.10    3.99
   0  -2  -4 3391.73   36.51
   0   2  -4 3356.27   32.79
   0  -2   4 3651.40   36.41
   0   2   4 3512.81   40.22
   0   2  -5 3430.11   33.31
   0  -2   5 3784.04   37.29
   0  -2  -5 3789.51   41.72
   0   2  -6  227.25    5.11
   0  -2   6  245.49    4.93
   0  -2  -6  243.50    5.20
   0   2  -7    4.67    2.92
   0  -2  -7    2.96    2.81
   0   2  -8  592.16    8.39
   0  -2  -8  577.46    9.27
   0  -2  -9  201.82    4.83
   0   2  -9  189.93    4.63
   0  -2 -10   81.52    2.80
   0   2 -10   77.10    2.84
   0  -2 -11  325.48    5.90
   0   2 -11  314.27    6.04
   0  -2 -12  101.47    3.15
   0   2 -12   93.90    3.17
   0  -2 -13    4.44    2.97
   0   2 -13    5.28    3.11
   0  -2 -13    4.73    2.14
   0  -2 -14    3.41    3.09
   0  -2 -14    2.10    2.97
   0   2 -14    1.85    3.29
   0  -2 -15   41.52    2.90
   0   3   0    1.77    4.93
   0  -3   0    0.81    5.06
   0  -3  -1  645.23   12.20
   0   3  -1  690.46   12.41
   0  -3   1  672.87   11.67
   0   3   1  669.73   11.47
   0  -3   2 4851.11   44.62
   0   3   2 4801.22   47.26
   0  -3  -2 4529.28   44.84
   0   3  -2 4522.67   41.00
   0  -3  -3    2.11    4.50
   0  -3   3    2.02    3.97
   0   3  -3    0.80    4.81
   0   3   3    2.57    3.35
   0   3  -4   16.57    4.57
   0   3   4   17.98    2.37
   0  -3   4   17.71    2.63
   0  -3  -4   18.73    4.09
   0   3   5   15.23    2.92
   0  -3   5   13.55    2.37
   0   3  -5   10.68    4.10
   0  -3  -5   10.61    3.87
   0   3  -6  199.75    5.27
   0  -3  -6  223.23    5.62
   0  -3   6  212.39    4.59
   0   3  -7  353.38    6.22
   0  -3  -7  381.96    6.95
   0  -3   7  386.84    6.32
   0  -3  -8  386.26    6.67
   0   3  -8  354.78    5.77
   0  -3   8  388.29    6.51
   0  -3  -9  178.44    4.36
   0   3  -9  175.92    4.59
   0   3 -10  578.13    8.16
   0  -3 -10  605.41    9.78
   0   3 -11   32.67    3.55
   0  -3 -11   37.15    2.55
   0   3 -12  703.54   10.64
   0  -3 -12  712.69   11.12
   0   3 -13   22.82    3.72
   0  -3 -13   22.96    3.30
   0  -3 -14   76.98    3.44
   0   3 -14   63.62    3.08
   0  -3 -14   72.05    4.17
   0   4   0   28.21    4.93
   0  -4   0   26.05    4.71
   0  -4   1   44.12    4.62
   0   4  -1   49.30    5.12
   0  -4  -1   46.24    5.24
   0   4   1   50.18    4.88
   0  -4   2   34.17    4.18
   0   4   2   37.52    4.22
   0   4  -2   34.70    5.03
   0  -4  -2   32.82    3.94
   0   4   3  410.74    7.84
   0  -4  -3  396.30    8.59
   0  -4   3  387.65    6.85
   0   4  -3  379.84    8.21
   0  -4  -4  206.49    6.69
   0  -4   4  200.45    5.25
   0   4   4  207.04    5.58
   0   4  -4  183.40    5.38
   0  -4  -5    4.00    3.19
   0  -4   5    3.36    2.06
   0   4   5    5.08    3.04
   0   4  -5    4.75    3.09
   0   4  -6    8.03    3.00
   0  -4   6    7.68    2.18
   0   4   6    9.24    3.26
   0  -4  -6   11.02    4.58
   0   4  -7  458.24    7.18
   0  -4   7  526.69    7.87
   0  -4  -7  518.80    9.32
   0   4  -8  336.91    6.44
   0  -4   8  353.01    6.26
   0  -4  -8  375.42    7.55
   0   4  -9  272.54    6.02
   0  -4   9  272.39    5.26
   0  -4  -9  292.07    5.97
   0   4 -10   15.24    3.71
   0  -4 -10   18.13    2.95
   0   4 -11   -3.07    3.66
   0  -4 -11    3.41    3.76
   0   4 -12   60.68    3.39
   0  -4 -12   68.67    3.99
   0   4 -13    2.07    2.61
   0  -4 -13    0.56    2.71
   0  -5   0   -1.85    4.15
   0   5   0    1.04    4.36
   0  -5   1  257.68    6.59
   0   5  -1  252.91    6.94
   0   5   1  265.24    7.04
   0  -5  -1  260.80    7.36
   0  -5   2  227.18    5.96
   0   5  -2  212.52    5.67
   0   5   2  245.88    6.45
   0  -5  -2  209.68    6.07
   0   5   3   79.21    4.52
   0  -5   3   79.08    4.22
   0  -5  -3   76.59    5.82
   0   5  -3   75.68    5.51
   0  -5   4   91.41    3.50
   0  -5  -4   98.86    6.02
   0   5   4  106.43    4.57
   0   5  -4   99.29    5.66
   0   5   5    7.79    3.28
   0  -5   5    9.35    2.43
   0  -5  -5    9.28    4.77
   0   5  -5    5.94    4.88
   0   5   6  588.25   10.15
   0  -5  -6  539.87    9.69
   0  -5   6  541.33    8.40
   0   5  -6  551.00    9.26
   0   5   7   59.16    3.12
   0  -5  -7   53.52    4.85
   0  -5   7   55.42    3.64
   0   5  -7   54.08    5.24
   0  -5  -8   77.44    5.10
   0  -5   8   60.25    3.83
   0   5  -8   57.12    5.34
   0  -5  -9  133.71    5.55
   0  -5   9  156.61    4.86
   0   5  -9  127.09    5.77
   0   5 -10  101.85    4.09
   0  -5 -10  107.47    5.19
   0   5 -11    4.69    4.45
   0  -5 -11    2.65    4.17
   0  -6   0 1658.97   22.64
   0   6   0 1724.72   22.02
   0  -6  -1  193.69    6.30
   0   6  -1  194.14    6.05
   0  -6   1  201.30    5.97
   0   6   1  208.57    5.89
   0  -6   2    5.33    3.55
   0   6  -2    9.09    4.15
   0   6   2    7.98    2.73
   0  -6  -2    6.53    4.48
   0   6   3  360.78    7.56
   0  -6   3  362.16    7.37
   0   6  -3  332.32    7.13
   0  -6  -3  341.94    8.31
   0   6   4   30.19    3.54
   0   6  -4   30.14    4.87
   0  -6  -4   30.42    4.97
   0  -6   4   29.14    3.49
   0   6   5   17.64    3.40
   0  -6   5   18.83    3.45
   0   6  -5   18.00    4.93
   0  -6  -5   24.19    4.71
   0   6   6   10.02    2.38
   0  -6   6    7.04    2.41
   0  -6  -6    9.37    3.53
   0   6  -6    8.41    5.23
   0   6   7   52.80    3.84
   0  -6   7   48.37    3.67
   0  -6  -7   49.44    5.02
   0   6  -7   45.57    5.35
   0  -6  -8   63.00    5.37
   0  -6   8   59.70    3.64
   0   6  -8   61.21    5.43
   0  -6  -9   18.33    5.06
   0  -6   9   12.84    2.45
   0   6  -9   11.90    5.34
   0  -7   0    1.69    4.29
   0   7   0   -1.70    4.10
   0  -7  -1  148.16    6.18
   0  -7   1  136.52    5.57
   0   7   1  134.04    5.45
   0   7  -1  121.21    5.59
   0  -7  -2   36.58    5.15
   0   7  -2   38.38    4.69
   0   7   2   43.33    4.12
   0  -7   2   34.72    3.14
   0  -7   3    1.43    3.67
   0   7  -3    3.18    4.45
   0   7   3   -0.21    2.39
   0  -7  -3   -2.74    4.74
   0   7  -4   54.98    5.09
   0  -7   4   54.67    4.20
   0   7   4   53.34    4.06
   0  -7  -4   60.67    5.69
   0   7  -5  107.53    4.64
   0  -7   5  119.83    4.93
   0  -7  -5  116.83    6.08
   0   7   5  121.96    5.08
  -1   0  -9    1.10    2.37
  -1   0 -10 3291.09   43.56
  -1   0 -11    0.63    1.98
  -1   0 -11    1.39    2.62
  -1   0 -12   21.82    2.06
  -1   0 -12   20.00    2.62
  -1   0 -13   -1.16    2.58
  -1   0 -13    2.02    2.64
  -1   0 -14   82.20    3.40
  -1   0 -14   88.15    2.99
  -1   0 -15   -0.45    2.95
  -1   0 -15   -0.15    3.06
   1   1   0  686.36   15.17
  -1  -1   0  653.51   14.73
  -1   1   0  677.21   23.17
   1   1   1  500.04   11.50
  -1   1  -1  517.19   12.71
   1  -1   1  496.92   12.64
  -1  -1  -1  484.64   11.61
  -1  -1  -2 1235.64   18.54
  -1   1  -2 1313.23   20.06
   1  -1   2 1436.06   23.56
  -1   1  -2 1338.61   28.04
   1   1   2 1212.76   18.50
   1   1   3 5984.93   73.17
  -1   1  -3 5882.42   75.50
  -1  -1  -3 5670.62   68.28
  -1  -1  -4 2333.47   30.76
  -1   1  -4 2230.87   32.16
  -1   1  -5 1530.93   23.24
  -1  -1  -5 1625.02   24.10
  -1  -1  -6 1542.28   24.16
  -1   1  -6 1401.74   21.46
  -1  -1  -7   70.36    3.42
  -1   1  -7   69.35    2.83
  -1  -1  -8   21.79    2.07
  -1   1  -8   22.67    2.86
  -1  -1  -9   55.91    2.53
  -1   1  -9   62.01    3.14
  -1  -1 -10  791.65   11.95
  -1   1 -10  730.33   10.85
  -1  -1 -11  174.93    3.88
  -1   1 -11  220.44    4.82
  -1  -1 -12   42.70    3.10
  -1   1 -12   40.65    2.94
  -1  -1 -12   41.73    2.98
  -1  -1 -13   13.10    2.00
  -1  -1 -13   14.29    2.77
  -1   1 -13   11.94    2.03
  -1  -1 -14  194.51    4.64
  -1   1 -14  192.82    4.56
  -1  -1 -14  212.46    4.76
  -1   1 -15    5.61    2.96
  -1  -1 -15    7.45    3.01
  -1   1 -15    7.19    2.14
  -1  -1 -15    9.39    3.19
   1   2   0  956.12   15.53
  -1   2   0  883.68   18.37
  -1  -2   0  864.84   15.06
   1  -2   0  875.11   17.22
   1  -2   1  143.73    6.65
  -1  -2  -1  135.58    5.95
  -1   2  -1  129.46    6.58
   1   2   1  141.50    6.75
  -1  -2  -2   58.54    5.19
  -1   2  -2   64.29    5.32
   1  -2   2   70.03    4.52
   1   2   2   65.28    4.56
  -1   2  -3   -0.55    3.69
   1  -2   3    0.38    3.29
  -1  -2  -3    1.28    2.70
   1   2   3    1.30    3.01
  -1   2  -4 5601.59   54.75
  -1  -2  -4 5639.54   55.58
   1   2   4 5532.89   59.02
   1  -2   4 5841.91   60.50
   1  -2   5 1012.91   13.58
  -1  -2  -5  971.49   12.67
   1   2   5  981.52   12.72
  -1   2  -5  913.69   11.87
  -1   2  -6 1576.39   17.98
  -1  -2  -6 1623.20   19.53
  -1   2  -7   15.44    2.14
  -1  -2  -7   14.12    2.90
  -1  -2  -8 1038.80   15.00
  -1   2  -8  990.54   13.07
  -1   2  -9   34.01    3.10
  -1  -2  -9   34.16    2.99
  -1   2 -10    2.09    2.77
  -1  -2 -10    0.44    1.90
  -1   2 -11  220.33    5.12
  -1  -2 -11  234.38    5.27
  -1   2 -12  190.27    4.32
  -1  -2 -12  191.36    4.22
  -1   2 -13   34.01    2.53
  -1  -2 -13   32.75    3.18
  -1   2 -14   81.35    3.19
  -1  -2 -14   91.58    3.93
  -1  -2 -14   99.75    3.32
  -1   3   0   95.33    5.91
   1   3   0  105.58    6.32
  -1  -3   0   95.69    6.37
   1  -3   0   93.62    5.64
  -1   3  -1  860.79   14.37
   1  -3   1  866.65   13.23
  -1  -3  -1  840.67   12.97
   1   3   1  920.71   12.74
   1  -3   2 2994.05   32.06
  -1  -3  -2 2826.59   28.64
   1   3   2 3101.15   29.88
  -1   3  -2 2910.31   29.88
  -1   3  -3   47.15    4.05
   1  -3   3   44.46    3.26
   1   3   3   47.83    3.21
  -1  -3  -3   47.75    3.89
  -1   3  -4  386.13    7.72
   1  -3   4  403.40    7.43
   1   3   4  382.10    7.14
  -1  -3  -4  380.45    7.73
  -1   3  -5   15.15    2.81
   1  -3   5   15.13    3.14
  -1  -3  -5   15.68    3.82
   1   3   5   15.56    2.24
   1   3   6    5.38    2.77
  -1   3  -6    8.01    2.49
  -1  -3  -6    5.89    3.42
   1  -3   6    4.56    2.12
  -1   3  -7  102.79    3.96
  -1  -3  -7   96.46    3.35
  -1   3  -8  319.08    5.51
  -1  -3  -8  337.06    6.21
  -1  -3  -9   14.08    3.22
  -1   3  -9    6.91    3.21
  -1  -3 -10   39.01    2.57
  -1   3 -10   39.69    3.64
  -1  -3 -11   72.05    3.70
  -1   3 -11   63.79    3.80
  -1  -3 -12  164.70    4.81
  -1   3 -12  171.75    4.87
  -1  -3 -13    2.00    3.17
  -1   3 -13   -0.47    2.41
  -1  -3 -14  188.75    5.30
  -1   3 -14  174.98    5.02
   1  -4   0  345.78    8.08
   1   4   0  380.41    7.85
  -1   4   0  385.15    8.73
  -1  -4   0  335.74    7.05
  -1   4  -1  105.08    5.92
   1  -4   1  110.58    5.07
  -1  -4  -1  103.55    5.70
   1   4   1  110.42    5.32
   1  -4   2  218.22    5.83
  -1  -4  -2  223.39    7.00
   1   4   2  226.86    5.45
  -1   4  -2  214.99    7.14
   1   4   3  119.78    4.84
   1  -4   3  106.44    4.50
  -1  -4  -3  111.05    6.01
  -1   4  -3  101.20    5.80
  -1  -4  -4  714.57   10.37
   1  -4   4  755.51   10.71
   1  -4   4  828.74   19.72
   1   4   4  756.45   10.94
  -1   4  -4  722.23   10.85
  -1  -4  -5  519.76    8.59
   1   4   5  550.99    8.61
   1  -4   5  547.40    8.71
  -1   4  -5  526.17    9.17
  -1  -4  -6    4.48    4.29
  -1   4  -6    7.07    4.34
   1   4   6    4.01    3.07
   1  -4   6    7.01    3.36
  -1   4  -7  754.78   10.38
   1  -4   7  808.23   11.13
   1   4   7  799.30   11.20
  -1  -4  -7  791.96   11.67
  -1   4  -8 1191.64   13.95
  -1  -4  -8 1252.97   15.72
  -1   4  -9  131.36    4.09
  -1  -4  -9  147.62    5.06
  -1   4 -10   -1.93    3.33
  -1  -4 -10    0.34    3.80
  -1   4 -11  251.17    5.10
  -1  -4 -11  271.95    5.63
  -1   4 -12  114.37    4.94
  -1  -4 -12  112.70    3.73
  -1   4 -13  116.22    5.01
  -1  -4 -13  140.20    5.03
  -1   5   0    3.27    4.45
   1   5   0    2.70    4.23
   1  -5   0    4.19    4.11
  -1  -5   0    2.49    4.45
   1  -5   1    6.79    3.92
  -1   5  -1    7.31    4.79
   1   5   1    8.72    4.33
  -1  -5  -1    8.01    4.70
   1  -5   2  147.29    5.21
  -1   5  -2  139.02    6.20
  -1  -5  -2  136.74    6.17
   1   5   2  154.31    5.46
   1   5   3    3.61    3.73
   1  -5   3    4.38    3.51
  -1   5  -3    3.60    4.88
  -1  -5  -3   11.26    5.15
   1  -5   4  385.93    7.25
  -1  -5  -4  427.10    8.58
  -1   5  -4  391.68    8.12
   1   5   4  415.59    7.61
   1   5   5   39.92    3.63
  -1  -5  -5   40.21    5.19
   1  -5   5   39.73    3.66
  -1   5  -5   34.51    5.35
  -1  -5  -6  190.71    6.47
   1  -5   6  175.09    4.91
   1   5   6  203.86    5.33
  -1   5  -6  165.03    5.20
   1  -5   7   43.73    3.54
  -1  -5  -7   44.52    4.72
   1   5   7   50.79    2.79
  -1   5  -7   38.84    4.96
  -1  -5  -8   55.06    3.91
   1  -5   8   58.50    3.00
  -1   5  -8   52.66    5.17
  -1   5  -9   37.26    4.99
  -1  -5  -9   43.91    4.93
  -1   5 -10   28.93    4.63
  -1  -5 -10   30.60    3.30
  -1   5 -11   28.05    4.68
  -1  -5 -11   31.81    3.22
  -1  -6   0   20.38    4.29
   1  -6   0   17.76    4.08
  -1   6   0   17.00    4.05
   1   6   0   17.94    4.23
  -1   6  -1   25.71    4.34
   1  -6   1   27.36    2.93
   1   6   1   28.79    3.89
  -1  -6  -1   29.42    4.47
   1  -6   2  150.57    5.01
  -1   6  -2  153.33    5.65
   1   6   2  163.29    5.33
  -1  -6  -2  153.81    5.97
   1   6   3   53.79    4.17
   1  -6   3   45.55    3.79
  -1   6  -3   44.04    4.76
  -1  -6  -3   42.59    5.10
  -1   6  -4  420.95    8.20
   1  -6   4  423.91    8.19
  -1  -6  -4  436.71    9.03
   1   6   4  436.28    8.09
   1   6   5  123.41    4.77
   1  -6   5  115.35    4.37
  -1  -6  -5  120.76    4.87
  -1   6  -5  120.67    4.84
   1  -6   6   72.90    4.06
  -1  -6  -6   77.88    5.26
   1   6   6   77.80    3.79
  -1   6  -6   70.38    4.35
  -1  -6  -7  134.23    6.13
   1  -6   7  129.86    4.53
  -1   6  -7  133.30    5.92
   1   6   7  138.50    4.96
  -1  -6  -8   89.80    5.83
   1  -6   8   76.79    3.95
  -1   6  -8   91.03    5.50
   1   6   8   43.70    3.15
  -1  -6  -9    3.98    5.12
  -1   6  -9    1.37    4.78
  -1  -7   0   79.78    5.10
   1  -7   0   86.10    5.15
  -1   7   0   77.12    5.01
   1   7   0   72.32    4.74
  -1  -7  -1   12.11    4.64
   1  -7   1    8.50    4.05
   1   7   1   13.22    4.03
  -1   7  -1   11.79    4.54
  -1   7  -2   15.07    4.25
   1   7   2   14.29    3.93
   1  -7   2   12.65    3.83
  -1  -7  -2   16.68    4.68
  -1   7  -3  344.07    7.69
   1  -7   3  390.68    9.06
  -1  -7  -3  335.53    7.60
   1   7   3  359.41    7.63
  -1   7  -4   41.14    5.19
   1  -7   4   37.65    4.03
   1   7   4   41.93    4.16
  -1  -7  -4   37.67    5.90
   1   7   5  175.67    5.59
  -1   7  -5  151.28    6.20
   1  -7   5  171.19    5.81
  -1  -7  -5  170.56    6.82
   2   0   1    0.10    2.39
  -2   0  -2  874.40   15.25
   2   0   2  961.74   15.95
  -2   0  -3    3.27    3.07
  -2   0  -4 1288.26   23.42
  -2   0  -5    0.03    2.47
  -2   0  -6  166.71    4.41
  -2   0  -7   -0.08    1.69
  -2   0  -8   21.78    2.11
  -2   0  -9    2.13    2.52
  -2   0 -10   37.11    3.03
  -2   0 -10   47.50    3.26
  -2   0 -11   -0.70    2.57
  -2   0 -11   -1.47    2.51
  -2   0 -12   48.71    2.86
  -2   0 -12   41.24    2.15
  -2   0 -13    0.58    1.74
  -2   0 -13   -0.75    1.80
  -2   0 -14   85.88    2.84
  -2   0 -14   78.94    2.82
  -2   0 -15    1.42    2.74
  -2   0 -15    1.61    1.94
   2   1   0 1534.70   21.49
  -2  -1   0 1443.08   20.66
  -2   1   0 1395.32   31.82
  -2  -1  -1   28.67    5.50
  -2   1  -1   26.43    3.83
   2   1   1   29.45    5.35
   2  -1   1   30.39    4.96
  -2  -1  -2 7991.95   88.82
  -2   1  -2 7741.75  110.02
   2   1   2 8198.25   90.55
   2   1   3 4845.69   57.11
  -2  -1  -3 4493.11   52.60
   2   1   4    5.02    1.73
  -2   1  -4    5.31    3.65
  -2  -1  -4    2.43    2.35
  -2  -1  -5  558.48    8.73
  -2   1  -5  570.05   11.35
  -2  -1  -6 1903.56   26.57
  -2   1  -6 2168.08   34.92
  -2  -1  -7   66.06    2.66
  -2   1  -7   60.05    2.63
  -2   1  -8   41.75    2.86
  -2  -1  -8   40.04    2.28
  -2   1  -9    3.66    1.79
  -2  -1  -9    3.50    1.81
  -2   1 -10  824.07   11.95
  -2  -1 -10  831.70   12.43
  -2   1 -11  155.29    3.58
  -2  -1 -11  170.11    3.82
  -2   1 -12    3.24    2.65
  -2  -1 -12    0.91    2.77
  -2  -1 -13   48.64    3.12
  -2   1 -13   50.10    3.00
  -2  -1 -13   43.76    2.96
  -2   1 -13   49.64    2.44
  -2  -1 -14  334.63    6.26
  -2   1 -14  304.34    5.31
  -2  -1 -14  329.11    5.59
  -2   1 -14  342.41    5.98
  -2   1 -15    1.01    2.90
  -2  -1 -15    2.70    3.02
  -2   1 -15    1.30    2.84
  -2  -1 -15    5.17    2.82
   2  -2   0 2329.93   34.04
  -2  -2   0 2366.64   25.56
   2   2   0 2484.98   26.07
  -2   2   0 2360.09   36.46
  -2   2  -1 2711.48   33.06
   2  -2   1 2542.70   33.85
  -2  -2  -1 2487.35   26.08
   2   2   1 2865.41   28.64
  -2  -2  -2  508.32    9.39
  -2   2  -2  525.98   10.17
   2   2   2  513.69    8.70
   2  -2   2  530.11   10.55
  -2   2  -3   12.15    2.51
  -2  -2  -3   12.08    3.85
   2   2   3   13.36    3.20
   2   2   4 1256.86   15.30
  -2   2  -4 1190.11   15.19
  -2  -2  -4 1120.02   13.72
   2   2   5  322.81    5.51
  -2  -2  -5  349.45    6.32
  -2   2  -5  361.28    6.50
  -2   2  -5  379.10   11.35
   2   2   6 2343.14   25.85
  -2  -2  -6 2072.78   23.19
  -2   2  -6 2225.60   26.06
  -2   2  -6 2333.52   48.93
  -2   2  -7  164.12    4.38
  -2  -2  -7  161.68    3.78
  -2   2  -8  659.74    9.88
  -2  -2  -8  669.64    9.94
  -2   2  -9    2.11    1.90
  -2  -2  -9    4.09    2.75
  -2   2 -10   19.68    2.84
  -2  -2 -10   18.60    2.17
  -2   2 -11  112.63    3.93
  -2  -2 -11  118.94    4.05
  -2   2 -12  592.24    9.29
  -2  -2 -12  579.27    9.45
  -2   2 -13   14.77    3.12
  -2  -2 -13   11.61    2.09
  -2   2 -14  222.85    5.14
  -2  -2 -14  235.62    5.30
   2  -3   0   10.59    4.90
   2   3   0   13.44    5.26
  -2   3   0   11.05    4.91
  -2  -3   0   11.48    4.05
   2  -3   1  784.80   13.18
  -2  -3  -1  744.72   11.42
  -2   3  -1  715.53   13.17
   2   3   1  820.99   10.94
  -2  -3  -2 1230.25   15.30
   2  -3   2 1276.84   17.46
   2   3   2 1296.82   14.35
  -2   3  -2 1212.21   16.30
  -2   3  -3   27.42    4.41
  -2  -3  -3   27.13    4.66
   2   3   3   27.78    3.78
   2  -3   3   28.80    3.50
   2  -3   3   32.42    4.60
  -2   3  -4   86.37    4.67
   2  -3   4   89.61    4.11
   2   3   4   87.19    3.97
  -2  -3  -4   85.77    4.73
   2   3   5   18.70    2.22
  -2   3  -5   18.64    3.58
   2  -3   5   17.60    2.40
  -2  -3  -5   16.99    2.79
   2   3   6  113.66    3.83
  -2   3  -6  104.60    4.14
  -2  -3  -6   98.38    3.46
   2   3   7  248.59    4.66
  -2   3  -7  242.21    5.24
  -2  -3  -7  237.20    5.19
  -2   3  -8 1521.90   17.33
  -2  -3  -8 1487.78   17.25
  -2   3  -9  175.87    4.18
  -2  -3  -9  175.77    4.16
  -2  -3 -10    2.50    2.96
  -2   3 -10    6.55    3.03
  -2  -3 -11    9.90    3.04
  -2   3 -11    7.77    2.36
  -2  -3 -12   31.28    2.56
  -2   3 -12   31.49    3.43
  -2  -3 -13   -0.98    3.27
  -2   3 -13    2.72    3.22
   2  -4   0  616.75   11.59
   2   4   0  647.62   10.05
  -2   4   0  654.50   12.23
  -2  -4   0  612.14    9.93
   2  -4   1  131.62    5.25
  -2   4  -1  127.34    6.47
  -2  -4  -1  118.73    4.70
   2   4   1  130.22    4.36
   2  -4   2  113.43    4.76
  -2  -4  -2  104.94    5.49
   2   4   2  123.43    4.78
  -2   4  -2   99.61    6.09
   2   4   3  370.49    6.61
  -2  -4  -3  315.72    6.51
   2  -4   3  354.92    7.22
  -2   4  -3  330.74    8.00
  -2  -4  -4  295.75    6.96
   2  -4   4  303.87    6.21
   2  -4   4  321.20   10.17
   2   4   4  311.56    6.08
  -2   4  -4  299.49    7.48
  -2   4  -5    1.54    4.70
  -2  -4  -5    1.05    4.43
   2   4   5   -1.48    3.17
   2  -4   5    0.66    3.37
  -2  -4  -6    5.61    3.23
  -2   4  -6    6.81    4.48
   2  -4   6    6.06    3.10
   2   4   6    2.66    2.85
  -2   4  -7  168.47    5.47
   2   4   7  183.01    4.73
  -2  -4  -7  174.24    5.47
  -2   4  -8 1463.79   16.88
  -2  -4  -8 1542.75   18.17
  -2   4  -9   45.92    3.11
  -2  -4  -9   45.74    3.12
  -2   4 -10  276.93    6.16
  -2  -4 -10  274.29    5.55
  -2   4 -11  106.12    4.46
  -2  -4 -11  102.61    4.69
  -2   4 -12  443.76    7.87
  -2  -4 -12  448.38    8.15
  -2   5   0  130.09    5.98
   2   5   0  134.69    5.54
   2  -5   0  128.38    5.45
  -2  -5   0  116.30    4.57
   2  -5   1   57.45    4.15
  -2   5  -1   58.91    5.36
  -2  -5  -1   56.33    4.08
   2   5   1   60.24    4.44
   2  -5   2 1430.90   19.68
  -2  -5  -2 1433.20   17.67
  -2   5  -2 1372.78   18.33
   2   5   2 1510.06   16.94
   2   5   3 2902.18   28.43
   2  -5   3 2699.08   33.77
  -2  -5  -3 2562.65   27.11
  -2   5  -3 2490.73   26.08
   2  -5   4  613.15    9.96
  -2  -5  -4  644.84   10.20
   2  -5   4  749.69   15.65
  -2   5  -4  577.47    9.26
   2   5   4  676.59    9.66
  -2  -5  -5   66.24    5.44
   2  -5   5   70.64    3.84
   2   5   5   68.30    3.96
  -2   5  -5   60.69    5.32
  -2  -5  -6   11.04    4.66
   2  -5   6    9.10    3.24
  -2   5  -6    6.34    4.68
   2   5   6    5.03    3.22
   2   5   7    5.08    3.25
  -2  -5  -7    3.96    4.61
  -2   5  -7    6.51    4.58
  -2   5  -8   25.81    5.06
  -2  -5  -8   29.60    4.90
   2   5   8   31.48    3.79
  -2   5  -9   48.90    3.71
  -2  -5  -9   54.82    3.70
  -2   5 -10   56.91    4.63
  -2  -5 -10   61.61    4.73
  -2   5 -11  144.38    5.52
  -2  -5 -11  127.85    4.49
   2  -6   0   52.08    4.16
  -2   6   0   57.23    4.68
   2   6   0   44.00    3.24
  -2  -6   0   46.63    4.51
  -2   6  -1   18.01    4.14
   2  -6   1   15.05    3.42
   2   6   1   17.88    2.88
  -2  -6  -1   14.53    4.36
  -2   6  -2  348.15    8.22
   2  -6   2  347.92    7.92
   2   6   2  384.44    7.02
  -2  -6  -2  362.91    7.19
   2   6   3  279.94    5.76
   2  -6   3  259.03    6.61
  -2   6  -3  264.27    6.89
  -2  -6  -3  273.96    6.40
  -2   6  -4  325.50    7.59
  -2  -6  -4  347.41    8.03
   2  -6   4  414.83   11.57
   2   6   4  352.38    6.57
   2  -6   4  337.85    7.59
   2   6   5   66.97    4.13
   2  -6   5   63.82    3.81
  -2   6  -5   69.28    5.31
  -2  -6  -5   67.30    4.40
  -2  -6  -6  169.23    5.45
   2  -6   6  168.59    5.07
  -2   6  -6  154.52    6.20
   2   6   6  180.43    5.16
   2   6   7  205.10    5.32
  -2  -6  -7  187.50    6.39
  -2   6  -7  183.80    6.62
  -2  -6  -8   39.70    5.38
   2   6   8   48.95    3.04
  -2   6  -8   42.59    5.38
  -2  -6  -9   28.10    4.96
  -2  -7   0    7.86    4.34
   2  -7   0   10.06    4.12
  -2   7   0    9.75    4.03
   2   7   0    8.64    3.93
  -2  -7  -1   32.78    4.77
   2  -7   1   39.25    4.35
   2   7   1   37.36    3.43
  -2   7  -1   35.78    4.59
  -2   7  -2   79.64    5.10
   2   7   2   83.39    4.65
   2  -7   2   83.54    4.80
  -2  -7  -2   80.89    5.52
   2   7   3   88.74    4.81
  -2   7  -3   69.20    5.62
   2  -7   3   82.45    4.76
  -2  -7  -3   74.66    5.87
  -2   7  -4    2.64    4.30
   2  -7   4   -0.96    3.53
   2  -7   4    0.72    5.45
   2   7   4   -1.37    3.61
  -2  -7  -4    4.60    5.40
   2   7   5   50.46    4.17
  -2   7  -5   49.40    5.22
   2  -7   5   47.80    4.10
  -2  -7  -5   40.62    5.55
  -3   0   0 6489.84   67.27
  -3   0   0 6370.84   83.72
   3   0   0 6739.35   74.40
  -3   0  -1    1.56    3.83
   3   0   1   -0.66    3.69
   3   0   2  225.97    6.10
  -3   0  -2  197.55    5.44
   3   0   3    0.58    2.74
  -3   0  -3    1.11    2.80
  -3   0  -4  839.90   13.82
  -3   0  -5    0.62    2.45
  -3   0  -6    1.65    1.66
  -3   0  -7    0.95    1.75
  -3   0  -8    6.52    1.91
  -3   0  -9   -1.02    1.79
  -3   0 -10  105.74    3.65
  -3   0 -11    3.55    2.56
  -3   0 -11   -0.27    1.68
  -3   0 -12   98.85    2.93
  -3   0 -12   94.07    3.29
  -3   0 -13    1.30    2.56
  -3   0 -13   -0.09    1.84
  -3   0 -14   60.92    2.47
  -3   0 -14   65.76    2.71
   3   1   0 5746.36   52.19
  -3  -1   0 5206.53   48.36
  -3   1   0 4932.27   68.48
  -3  -1  -1   82.76    4.86
  -3   1  -1   83.87    4.92
   3  -1   1   86.12    4.49
   3   1   1   88.52    5.66
   3   1   2 3023.17   34.51
  -3   1  -2 2832.94   41.98
  -3  -1  -2 2725.80   31.63
  -3   1  -2 2854.30   51.59
  -3  -1  -3 2953.14   34.22
   3   1   3 3364.40   37.94
  -3  -1  -4   19.30    2.89
   3   1   4   26.00    2.69
   3   1   5   15.46    1.84
  -3  -1  -5   14.85    2.59
  -3  -1  -6 1886.32   24.05
  -3  -1  -7   94.44    3.49
  -3   1  -7  105.92    3.27
  -3   1  -8    3.12    1.69
  -3  -1  -8    5.42    2.62
  -3  -1  -9    2.85    2.73
  -3   1  -9    1.82    2.64
  -3  -1 -10 1436.77   20.66
  -3   1 -10 1345.06   18.10
  -3  -1 -11   61.99    3.18
  -3   1 -11   58.50    3.13
  -3   1 -11   28.48    2.20
  -3  -1 -12   32.29    2.24
  -3   1 -12   31.21    2.96
  -3   1 -12   34.04    2.31
  -3   1 -13  102.23    3.66
  -3  -1 -13   95.58    3.59
  -3   1 -13   84.65    2.86
  -3   1 -14   88.57    2.86
  -3  -1 -14   91.71    3.06
  -3  -1 -14   94.49    3.68
  -3   1 -14   80.30    2.85
   3   2   0  114.51    5.13
  -3  -2   0  103.01    6.36
  -3   2   0   99.90    9.12
  -3   2  -1    4.22    4.42
  -3  -2  -1    1.64    5.05
   3   2   1    6.91    4.45
  -3  -2  -2    1.44    2.71
  -3   2  -2    2.08    3.00
   3   2   2    5.67    2.62
   3  -2   2    1.38    3.55
   3   2   3   83.93    3.24
  -3   2  -3   82.86    3.59
  -3  -2  -3   77.30    3.37
   3   2   4    5.21    2.83
  -3  -2  -4    7.20    3.12
  -3   2  -4    6.90    2.97
  -3  -2  -5 4649.59   44.40
   3   2   5 4878.94   47.16
  -3   2  -5 4794.08   82.92
  -3   2  -5 4891.59   56.67
   3   2   6 1001.79   11.92
  -3  -2  -6  898.45   10.88
  -3   2  -6  971.94   13.86
  -3   2  -6 1003.88   22.42
  -3  -2  -7  222.51    4.79
  -3   2  -7  239.50    5.26
  -3  -2  -8  491.52    7.99
  -3   2  -8  493.80    7.99
  -3   2  -9   18.37    2.77
  -3  -2  -9   12.85    2.02
  -3   2 -10   55.14    3.37
  -3  -2 -10   57.71    2.60
  -3   2 -11  271.85    5.57
  -3  -2 -11  266.95    5.67
  -3   2 -12  339.64    5.81
  -3  -2 -12  322.67    6.25
  -3   2 -13    0.78    2.07
  -3  -2 -13    1.04    2.88
  -3   2 -14   25.52    3.26
  -3   2 -14   25.32    3.38
  -3  -2 -14   24.45    3.48
   3   3   0  740.85   10.34
   3  -3   0  697.58   14.39
  -3   3   0  696.33   15.89
  -3  -3   0  681.27   10.49
   3  -3   1  216.04    6.92
  -3  -3  -1  194.93    5.57
  -3   3  -1  185.03    7.47
   3   3   1  214.72    5.50
  -3   3  -2 1481.36   18.76
  -3  -3  -2 1368.35   15.15
   3   3   2 1560.04   15.48
   3  -3   2 1601.83   23.13
  -3   3  -3  118.60    5.30
  -3  -3  -3  108.24    4.19
   3   3   3  118.43    4.51
   3  -3   3  114.52    5.53
  -3  -3  -4    9.14    2.81
  -3   3  -4   10.33    3.66
   3   3   4    7.33    2.34
  -3   3  -5    9.53    3.40
   3   3   5   11.00    2.18
  -3  -3  -5    9.36    2.59
  -3   3  -6 1478.76   16.88
   3   3   6 1533.38   16.15
  -3  -3  -6 1344.92   14.28
   3   3   7  207.97    4.55
  -3  -3  -7  196.34    4.84
  -3   3  -7  198.39    4.49
  -3   3  -8   61.95    3.71
  -3  -3  -8   59.35    3.68
  -3   3  -9   45.18    2.63
  -3  -3  -9   43.47    3.64
  -3   3 -10  190.80    4.28
  -3  -3 -10  169.71    4.04
  -3   3 -11    6.51    3.09
  -3  -3 -11    2.69    2.18
  -3  -3 -12   22.35    3.34
  -3   3 -12   17.33    2.34
  -3  -3 -13   11.68    2.44
  -3   3 -13   15.06    3.53
   3   4   0    4.28    4.34
  -3   4   0    5.27    5.78
   3  -4   0    3.21    3.56
  -3  -4   0    6.57    4.76
   3  -4   1  665.99   12.17
  -3   4  -1  593.66   12.16
  -3  -4  -1  617.91    9.77
   3   4   1  683.70    9.62
   3  -4   2  583.18   10.91
  -3  -4  -2  521.56    8.85
   3   4   2  581.20    8.37
  -3   4  -2  493.82   10.02
   3   4   3   13.96    3.59
  -3  -4  -3   15.75    4.59
   3  -4   3   13.55    3.32
  -3   4  -3   13.72    4.78
   3   4   4  136.00    4.44
  -3   4  -4  138.59    6.15
  -3  -4  -4  132.45    4.39
   3  -4   4  155.74    5.25
   3  -4   4  145.31    6.37
  -3   4  -5 1130.58   14.39
  -3  -4  -5 1055.90   12.73
   3   4   5 1085.44   12.38
   3   4   6 1162.83   13.66
  -3  -4  -6 1077.65   12.60
  -3   4  -6 1180.48   14.91
   3   4   7   88.09    3.76
  -3   4  -7   83.40    4.72
  -3  -4  -7   83.36    4.58
  -3   4  -8  779.23   10.81
   3   4   8  853.22   11.38
  -3  -4  -8  741.89    9.86
  -3   4  -9  135.17    4.77
  -3  -4  -9  131.79    4.73
  -3   4 -10  315.80    6.64
  -3  -4 -10  308.16    5.86
  -3   4 -11   16.65    3.64
  -3  -4 -11   12.62    3.74
  -3   4 -12   46.68    4.09
  -3  -4 -12   47.65    4.24
  -3   5   0   10.37    4.53
   3   5   0   15.33    4.10
   3  -5   0   11.00    3.37
  -3  -5   0    9.42    4.40
  -3   5  -1  342.75    8.84
   3  -5   1  353.53    8.02
  -3  -5  -1  328.17    6.70
   3   5   1  357.28    6.58
   3  -5   2  126.56    5.16
  -3   5  -2  120.92    6.29
   3   5   2  130.77    5.14
  -3  -5  -2  115.64    5.93
   3   5   3 1618.93   16.79
   3  -5   3 1628.23   24.86
  -3  -5  -3 1497.40   16.96
  -3   5  -3 1422.81   17.61
   3   5   4  189.74    4.53
  -3  -5  -4  177.70    5.22
   3  -5   4  189.72    5.61
   3  -5   4  200.23    8.08
  -3   5  -4  161.40    6.36
  -3  -5  -5  170.52    6.37
   3   5   5  184.99    4.35
  -3   5  -5  168.68    6.23
   3   5   6  106.71    4.16
  -3  -5  -6  129.24    5.57
  -3   5  -6  112.64    5.68
  -3   5  -7  443.08    8.04
  -3  -5  -7  485.05    8.82
   3   5   7  520.12    8.43
  -3   5  -8    2.84    4.64
  -3  -5  -8    2.24    4.67
   3   5   8    2.52    3.40
  -3   5  -9   49.00    4.75
  -3  -5  -9   59.91    3.67
  -3  -5 -10  244.49    5.54
  -3   5 -10  230.40    6.14
   3  -6   0  755.87   16.40
  -3   6   0  767.23   13.47
   3   6   0  755.53   11.00
  -3  -6   0  717.90   10.82
  -3   6  -1  201.45    7.57
   3  -6   1  196.05    6.85
   3   6   1  193.57    4.94
  -3  -6  -1  181.33    5.05
  -3   6  -2   79.61    5.36
   3  -6   2   83.33    4.37
   3   6   2   84.48    4.81
  -3  -6  -2   79.73    5.41
   3   6   3    3.78    3.83
  -3   6  -3   -1.86    4.60
   3  -6   3    3.39    3.16
  -3  -6  -3    3.21    5.07
   3   6   4  183.88    4.64
   3  -6   4  163.58    4.99
  -3   6  -4  169.00    6.22
  -3  -6  -4  181.89    6.68
   3  -6   4  208.58    8.36
  -3   6  -5    9.68    3.38
  -3  -6  -5   12.11    5.31
   3  -6   5   15.96    3.36
   3   6   5   18.43    3.70
   3   6   6   -0.43    3.32
  -3  -6  -6    3.08    4.95
  -3   6  -6    2.67    4.76
  -3  -6  -7   21.63    5.00
   3   6   7   21.96    3.55
  -3   6  -7   16.61    5.21
  -3  -6  -8  141.98    6.20
  -3   6  -8  130.80    6.13
   3   6   8  135.22    4.21
  -3  -7   0    4.34    4.26
   3  -7   0   -0.91    3.69
  -3   7   0    1.24    4.95
   3   7   0   -0.52    3.92
   3  -7   1   25.49    4.86
   3   7   1   25.67    3.99
  -3   7  -1   30.13    4.75
  -3  -7  -1   26.15    4.82
  -3   7  -2   78.89    6.41
   3   7   2   77.48    4.56
   3  -7   2   85.79    5.72
  -3  -7  -2   70.23    4.19
   3   7   3   44.14    3.20
  -3   7  -3   40.27    5.21
   3  -7   3   45.61    4.29
  -3  -7  -3   42.21    4.01
  -3   7  -4    8.03    4.52
   3  -7   4    6.88    3.57
   3  -7   4    8.96    6.41
  -3  -7  -4   10.66    3.83
   3   7   4    8.57    3.57
  -4   0   0  136.59    7.65
  -4   0   0  130.26    5.90
   4   0   0  138.03    6.77
   4   0   1    1.50    2.46
  -4   0  -1   -1.12    4.21
   4   0   2  707.44   11.03
  -4   0  -2  631.70   10.71
   4   0   3    1.96    2.65
  -4   0  -3    1.74    1.97
  -4   0  -4  720.80   11.32
  -4   0  -5    1.11    2.61
  -4   0  -6  353.09    6.88
  -4   0  -7    2.22    2.62
  -4   0  -8    1.50    2.58
  -4   0  -9    2.53    2.49
  -4   0 -10   69.79    3.21
  -4   0 -11    0.09    1.79
  -4   0 -12   37.67    2.14
  -4   0 -12   39.68    2.94
  -4   0 -13   -0.95    2.75
  -4   0 -13   -0.32    2.66
  -4   0 -14   -0.06    1.96
  -4   0 -14   -0.37    1.92
   4   1   0 2692.69   27.14
   4  -1   0 2483.49   30.43
  -4  -1   0 2506.73   26.17
   4  -1   0 2530.16   35.88
  -4   1   0 2388.54   34.93
  -4  -1  -1    0.91    3.39
   4  -1   1    0.78    2.63
   4   1   1    0.19    2.89
  -4   1  -1    1.76    3.13
  -4   1  -2 2675.27   40.07
   4   1   2 2829.18   31.19
  -4   1  -2 2662.10   37.82
  -4  -1  -2 2575.44   28.30
  -4   1  -3   82.18    3.53
  -4  -1  -3   70.27    3.02
  -4   1  -3   75.45    3.87
   4   1   3   78.64    3.05
  -4  -1  -4  160.37    4.22
  -4   1  -4  197.87    5.27
   4   1   4  183.45    4.33
  -4   1  -5    0.69    2.80
  -4  -1  -5    0.46    1.68
   4   1   5   -1.50    2.26
  -4   1  -6 2521.56   39.16
  -4  -1  -6 2168.46   25.82
  -4   1  -7   24.77    2.95
  -4  -1  -7   18.45    2.10
  -4   1  -8    2.33    2.42
  -4  -1  -8    1.94    2.69
  -4   1  -9  454.27    7.41
  -4  -1  -9  423.77    7.65
  -4   1  -9  469.99    8.02
  -4   1 -10 1029.31   14.42
  -4   1 -10 1113.32   15.06
  -4  -1 -10 1083.51   15.98
  -4   1 -11  225.71    4.49
  -4  -1 -11  222.46    4.56
  -4   1 -11  160.32    3.88
  -4  -1 -12  109.60    3.19
  -4   1 -12  103.55    2.96
  -4   1 -12   85.82    2.84
  -4   1 -13   12.99    2.09
  -4   1 -13   15.55    2.17
  -4  -1 -13   12.20    3.04
  -4   1 -14  324.08    5.66
  -4   1 -14  303.45    5.33
  -4  -1 -14  320.97    5.72
  -4  -1 -14  301.32    5.45
   4   2   0  840.98   11.67
  -4   2   0  749.66   20.62
  -4   2   0  709.19   19.15
  -4  -2   0  703.41   10.77
  -4  -2  -1    9.59    3.11
  -4   2  -1   11.68    3.76
  -4   2  -1   11.65    2.94
   4   2   1   14.77    4.09
  -4  -2  -2  500.00    8.23
  -4   2  -2  532.14   10.07
   4   2   2  544.50    8.07
   4  -2   2  520.24    9.80
   4   2   3    4.52    2.27
  -4   2  -3    5.87    2.55
  -4  -2  -3    7.37    3.24
  -4   2  -4   16.61    3.06
   4   2   4   21.27    3.11
  -4  -2  -4   17.05    3.20
  -4   2  -5  975.27   14.51
  -4  -2  -5  858.37   10.24
  -4   2  -5  980.07   19.41
   4   2   5  967.33   11.32
  -4  -2  -6  113.05    3.76
  -4   2  -6  128.11    5.62
  -4   2  -6  123.35    3.57
   4   2   6  130.78    3.78
  -4  -2  -7   17.67    2.82
   4   2   7   19.78    2.65
  -4   2  -7   17.89    2.77
  -4   2  -7   14.92    3.71
  -4  -2  -8  460.56    7.44
  -4   2  -8  507.03    8.48
  -4  -2  -9  121.46    3.30
  -4   2  -9  130.32    3.52
  -4  -2 -10  472.75    8.01
  -4   2 -10  495.23    7.92
  -4  -2 -11  156.20    4.46
  -4   2 -11  160.48    4.43
  -4  -2 -12  206.96    4.64
  -4   2 -12  225.37    4.99
  -4   2 -12  216.50    4.62
  -4  -2 -13   17.28    2.48
  -4   2 -13   13.72    2.24
  -4   2 -13   19.52    3.09
  -4  -2 -14   29.57    3.35
  -4   2 -14   28.10    3.56
  -4   2 -14   27.57    2.64
   4   3   0   20.67    3.58
  -4   3   0   24.86    7.58
  -4  -3   0   23.92    5.29
  -4  -3  -1   -1.69    4.80
   4   3   1    1.13    3.01
  -4   3  -1    1.54    5.27
  -4   3  -2 1932.21   23.15
  -4  -3  -2 1710.84   17.35
   4   3   2 2029.88   18.50
  -4  -3  -3   82.29    3.69
  -4   3  -3   96.57    4.97
   4   3   3   95.53    3.47
   4  -3   3   97.19    5.01
  -4  -3  -4  936.99   11.15
  -4   3  -4 1076.58   14.31
   4   3   4 1005.71   10.97
  -4   3  -5  280.22    6.14
   4   3   5  285.83    5.27
  -4  -3  -5  251.07    4.81
  -4   3  -6 1311.07   15.89
   4   3   6 1278.22   13.70
  -4  -3  -6 1133.93   12.32
  -4   3  -7    2.83    3.00
  -4  -3  -7    4.22    2.19
   4   3   7    1.37    1.92
  -4   3  -8  923.08   12.41
   4   3   8 1005.11   12.37
  -4  -3  -8  864.06   10.87
  -4   3  -9    3.23    3.23
  -4  -3  -9   -1.93    3.33
  -4   3 -10    7.19    3.03
  -4  -3 -10    4.25    3.24
  -4   3 -11  151.98    4.00
  -4  -3 -11  161.03    4.64
  -4   3 -12    3.45    2.43
  -4  -3 -12    3.19    3.04
  -4   3 -13   33.41    3.90
  -4  -3 -13   30.03    2.68
   4   4   0   24.05    3.25
  -4   4   0   19.87    5.93
   4  -4   0   20.81    3.58
  -4  -4   0   15.90    5.01
   4  -4   1 1198.98   21.74
  -4   4  -1 1031.27   18.25
  -4  -4  -1 1024.53   12.37
   4   4   1 1181.29   12.93
  -4  -4  -2 1109.59   13.06
   4   4   2 1287.02   13.06
  -4   4  -2 1062.90   15.52
   4   4   3    9.54    3.51
  -4  -4  -3   15.15    4.40
   4  -4   3    9.76    4.20
  -4   4  -3    7.03    4.60
   4   4   4 1745.53   15.69
  -4   4  -4 1795.22   20.79
  -4  -4  -4 1691.50   17.17
  -4   4  -5  290.39    6.58
  -4  -4  -5  286.13    6.33
   4   4   5  284.16    5.02
  -4  -4  -6   14.33    3.91
   4   4   6    3.39    3.20
  -4   4  -6    2.38    4.15
  -4  -4  -7   13.08    3.88
  -4   4  -7   17.05    3.79
   4   4   7   14.02    2.41
  -4   4  -8  348.06    6.37
   4   4   8  411.02    6.71
  -4  -4  -8  338.01    6.23
  -4  -4  -9  104.13    4.48
  -4   4  -9   98.20    3.73
  -4   4 -10  185.09    5.26
  -4  -4 -10  185.01    5.05
  -4   4 -11  268.74    5.99
  -4  -4 -11  255.42    6.02
  -4   4 -12  146.57    5.10
  -4  -4 -12  134.29    5.14
   4   5   0  119.35    4.89
   4  -5   0  116.56    5.87
  -4  -5   0   95.68    4.01
  -4   5   0  114.39    6.03
  -4   5  -1  158.91    6.92
   4  -5   1  158.42    5.90
  -4  -5  -1  157.91    5.89
   4   5   1  169.64    5.24
  -4   5  -2   51.00    6.13
   4  -5   2   55.28    4.52
   4   5   2   62.53    4.16
  -4  -5  -2   57.57    5.05
   4   5   3  110.43    4.52
  -4  -5  -3  110.65    5.55
  -4   5  -3   96.42    5.79
   4   5   4   11.85    3.48
  -4  -5  -4   16.28    3.53
   4  -5   4   15.45    4.92
  -4   5  -4   10.10    4.74
  -4  -5  -5   14.45    4.75
   4   5   5   17.39    2.54
  -4   5  -5   14.80    4.55
  -4   5  -6    6.17    4.61
   4   5   6    7.01    3.33
  -4  -5  -6    7.97    3.48
  -4   5  -7  293.98    7.40
  -4  -5  -7  301.45    6.21
   4   5   7  335.04    6.33
  -4   5  -8   17.49    4.57
  -4  -5  -8   24.31    4.56
   4   5   8   19.07    2.70
  -4   5  -9    3.25    4.26
  -4  -5  -9    5.69    3.01
   4   5   9    2.61    3.34
  -4  -5 -10  120.59    4.29
  -4   5 -10  122.49    5.29
   4  -6   0  356.98   10.98
  -4   6   0  331.26    9.12
   4   6   0  337.93    6.40
  -4  -6   0  341.26    7.39
  -4   6  -1  373.28   10.13
   4  -6   1  357.45   10.68
   4   6   1  362.04    7.19
  -4  -6  -1  346.15    7.59
  -4   6  -2   28.14    5.87
   4   6   2   24.95    4.11
   4  -6   2   27.98    3.59
  -4  -6  -2   22.88    3.73
   4   6   3    7.51    2.77
  -4   6  -3    5.54    4.54
  -4  -6  -3    9.10    5.16
   4   6   4  472.08    7.86
  -4  -6  -4  435.41    8.75
  -4   6  -4  398.94    8.64
   4  -6   4  501.25   11.07
  -4  -6  -5  237.85    6.84
   4   6   5  255.94    5.75
  -4   6  -5  219.47    6.67
   4   6   6   55.72    3.92
  -4  -6  -6   53.43    5.27
  -4   6  -6   44.14    5.14
  -4  -6  -7    3.48    5.02
   4   6   7    2.58    3.50
  -4   6  -7    4.22    5.22
  -4  -6  -8  117.05    6.10
   4   6   8  122.48    4.81
  -4   6  -8  111.48    6.01
  -4  -7   0   46.25    4.75
  -4   7   0   43.33    5.51
   4  -7   0   49.11    5.50
   4   7   0   47.55    4.16
   4  -7   1  109.43    6.15
   4   7   1   86.96    3.71
  -4   7  -1  108.22    6.79
  -4  -7  -1   94.56    5.28
  -4   7  -2   24.20    5.91
   4   7   2   26.00    3.87
   4  -7   2   32.03    4.98
  -4  -7  -2   18.09    4.82
   4   7   3  269.48    6.51
  -4   7  -3  261.68    8.54
   4  -7   3  276.71    8.16
  -4  -7  -3  237.89    7.45
  -4  -7  -4    2.53    3.57
  -5   0   0  633.27   12.03
  -5   0   0  658.45   10.73
   5   0   0  619.16   10.73
   5   0   1    1.70    3.54
  -5   0  -1    0.24    2.64
  -5   0  -1    2.30    4.21
   5   0   2  102.91    3.74
  -5   0  -2   95.70    4.59
  -5   0  -3    0.14    3.02
   5   0   3   -0.44    3.09
   5   0   4 1585.10   18.96
  -5   0  -4 1367.47   18.61
  -5   0  -5   -1.60    2.72
  -5   0  -6 3533.80   47.51
  -5   0  -7   -0.16    2.56
  -5   0  -8   37.48    3.04
  -5   0  -9   -0.81    2.58
  -5   0 -10  608.99    9.90
  -5   0 -11   -0.86    2.70
  -5   0 -12  406.59    6.81
  -5   0 -13    1.75    2.75
  -5   0 -13    0.54    1.98
  -5   0 -14  130.57    4.14
  -5   0 -14  131.91    3.97
   5   1   0 6666.32   54.55
  -5   1   0 6028.33   65.65
  -5  -1   0 6309.86   51.95
   5  -1   0 6281.26   70.58
   5  -1   0 6530.21   65.61
  -5  -1  -1    5.89    4.37
   5  -1   1   11.09    3.21
  -5   1  -1   11.40    3.67
   5  -1   1   10.84    2.67
   5   1   1   10.59    2.74
   5   1   2  335.12    6.24
  -5   1  -2  325.09    7.46
  -5  -1  -2  323.50    6.64
  -5   1  -2  320.45    7.09
  -5   1  -3  653.65   11.69
   5   1   3  676.43    9.42
  -5  -1  -3  602.98    8.93
  -5   1  -3  612.75   12.41
   5   1   4   34.57    2.47
  -5   1  -4   34.19    2.57
  -5  -1  -4   28.93    3.23
  -5   1  -4   35.40    2.89
  -5  -1  -5  234.17    4.94
  -5   1  -5  261.58    6.10
   5   1   5  260.05    4.99
  -5  -1  -6  832.10   11.36
  -5   1  -6  929.89   14.83
   5   1   6  940.55   11.87
  -5  -1  -7   -0.13    1.95
  -5   1  -7    2.04    1.83
  -5   1  -8  103.02    3.11
  -5  -1  -8  112.38    3.73
  -5   1  -9   44.48    2.52
  -5  -1  -9   41.14    2.50
  -5   1 -10  663.80   10.42
  -5   1 -10  631.74    9.56
  -5  -1 -10  598.95    9.85
  -5   1 -11   45.88    2.39
  -5   1 -11   39.39    2.37
  -5  -1 -11   40.68    2.39
  -5   1 -12  100.30    3.74
  -5  -1 -12   89.76    3.01
  -5   1 -12   98.02    2.97
  -5   1 -13  253.29    4.77
  -5  -1 -13  262.24    5.70
  -5   1 -13  287.05    5.79
  -5   1 -14    4.65    3.00
  -5  -1 -14    7.05    2.13
  -5   1 -14    7.73    3.06
   5   2   0 4611.07   36.86
  -5   2   0 4242.75   57.56
  -5  -2   0 3847.14   31.74
  -5   2   0 4233.31   59.76
  -5  -2  -1 1420.28   14.83
  -5   2  -1 1611.13   24.36
  -5   2  -1 1623.82   25.82
   5  -2   1 1730.74   20.45
   5   2   1 1720.84   16.86
  -5  -2  -2   28.25    3.91
   5   2   2   30.77    3.85
  -5   2  -2   27.97    3.17
  -5   2  -2   28.18    3.31
   5  -2   2   28.69    3.10
  -5  -2  -3  567.96    7.87
   5   2   3  671.81    8.91
  -5   2  -3  716.95   13.21
  -5   2  -3  695.48   12.01
  -5   2  -4   90.16    4.07
  -5   2  -4   84.91    3.84
   5   2   4   80.25    3.58
  -5  -2  -4   73.65    3.70
   5   2   5  172.72    3.75
  -5   2  -5  170.16    4.80
  -5   2  -5  184.63    5.17
  -5  -2  -5  142.44    3.57
  -5   2  -5  171.50    5.95
   5   2   6   27.68    2.11
  -5   2  -6   27.62    2.89
  -5  -2  -6   24.10    3.08
  -5   2  -6   24.97    2.30
  -5   2  -6   27.25    3.77
  -5  -2  -7   19.12    3.09
  -5   2  -7   13.36    2.71
  -5   2  -7   18.47    3.57
  -5   2  -7   17.29    2.21
   5   2   7   17.10    2.09
  -5  -2  -8  298.04    5.72
  -5   2  -8  347.52    6.17
  -5   2  -8  370.84   11.51
  -5   2  -8  383.95    7.23
  -5  -2  -9  147.32    3.68
  -5   2  -9  155.08    4.38
  -5   2  -9  170.23    4.16
  -5   2  -9  190.81    7.34
  -5  -2 -10   41.59    2.47
  -5   2 -10   45.88    3.28
  -5   2 -10   41.65    2.60
  -5  -2 -11  161.41    4.47
  -5   2 -11  156.66    4.01
  -5   2 -11  181.44    4.64
  -5  -2 -12  341.60    6.43
  -5   2 -12  391.00    6.74
  -5   2 -12  384.09    6.56
  -5  -2 -13   -0.93    3.25
  -5   2 -13   -1.69    3.06
  -5   2 -13    0.40    3.13
   5   3   0  754.25    9.64
  -5   3   0  719.68   21.56
  -5   3   0  673.45   23.98
  -5  -3   0  660.25    9.64
  -5   3  -1   13.58    5.45
  -5  -3  -1   10.33    4.78
   5   3   1   16.02    4.26
  -5   3  -2  447.27   10.22
  -5  -3  -2  366.10    6.42
   5  -3   2  457.75    8.08
   5   3   2  444.08    6.74
  -5  -3  -3  180.50    5.42
  -5   3  -3  204.15    6.19
   5   3   3  200.41    4.46
   5  -3   3  189.42    5.41
  -5  -3  -4  244.16    5.43
  -5   3  -4  277.71    6.46
   5   3   4  273.33    5.33
  -5  -3  -5    3.77    2.53
  -5   3  -5    7.27    3.06
   5   3   5   10.62    3.05
  -5   3  -6  182.41    4.91
  -5  -3  -6  165.57    4.59
   5   3   6  188.25    4.39
   5   3   7  174.53    4.09
  -5   3  -7  165.27    4.76
  -5  -3  -7  154.43    4.38
   5   3   8 1793.26   19.37
  -5   3  -8 1700.47   21.24
  -5  -3  -8 1530.25   16.91
  -5   3  -9   72.54    3.11
  -5  -3  -9   55.95    3.01
  -5   3 -10  161.63    4.71
  -5  -3 -10  155.45    4.57
  -5   3 -11   50.90    3.13
  -5   3 -11   63.73    3.07
  -5  -3 -11   57.20    3.69
  -5   3 -12   15.21    2.54
  -5  -3 -12   16.84    2.77
  -5   3 -12   17.03    3.57
  -5   4   0  553.99   15.94
   5   4   0  621.56    9.11
  -5  -4   0  525.14    8.29
  -5   4  -1  142.68    8.16
  -5  -4  -1  146.92    5.74
   5   4   1  161.37    4.73
  -5  -4  -2  395.97    6.82
   5   4   2  482.55    7.67
  -5   4  -2  379.89    9.28
  -5   4  -3  162.74    6.40
   5  -4   3  189.34    6.17
   5   4   3  173.92    5.03
  -5  -4  -3  147.86    4.42
   5   4   4 1040.17   10.70
  -5   4  -4 1052.81   15.12
  -5  -4  -4  956.41   11.29
  -5   4  -5  523.55    9.71
  -5  -4  -5  477.80    7.63
   5   4   5  532.49    7.31
  -5  -4  -6  398.65    6.46
  -5   4  -6  482.58    8.85
   5   4   6  477.09    7.04
  -5  -4  -7  113.64    4.41
  -5   4  -7  117.59    4.84
   5   4   7  135.00    4.05
  -5   4  -8   50.16    4.01
   5   4   8   49.87    3.41
  -5  -4  -8   39.96    3.83
  -5   4  -9  396.90    7.00
   5   4   9  438.33    6.73
  -5  -4  -9  352.84    6.09
  -5   4 -10   64.72    4.05
  -5  -4 -10   65.48    4.31
  -5   4 -11  251.77    5.95
  -5  -4 -11  224.91    5.75
  -5   5   0  149.90    8.22
  -5  -5   0  147.59    5.87
   5   5   0  161.68    4.43
  -5   5  -1  110.26    7.32
  -5  -5  -1  102.62    5.43
   5   5   1  118.57    4.92
  -5   5  -2   39.14    5.18
   5   5   2   42.25    3.22
  -5  -5  -2   39.61    4.98
   5   5   3  170.83    4.98
  -5  -5  -3  156.65    5.67
   5  -5   3  193.68    6.49
  -5   5  -3  139.07    6.14
   5   5   4  137.74    4.56
  -5  -5  -4  121.82    4.38
   5  -5   4  129.01    5.84
  -5   5  -4  105.25    5.49
  -5  -5  -5    8.54    4.22
   5   5   5   13.25    3.52
  -5   5  -5    7.95    5.46
  -5   5  -6    1.45    4.41
  -5  -5  -6    2.72    3.10
   5   5   6    1.78    3.47
  -5   5  -7   84.81    5.17
  -5  -5  -7   81.33    3.89
   5   5   7   94.34    4.03
   5   5   8   39.87    2.85
  -5   5  -8   32.41    4.60
  -5  -5  -8   31.21    4.70
  -5   5  -9   61.84    3.95
  -5  -5  -9   68.52    3.76
   5   5   9   84.91    4.15
  -5  -5 -10  246.36    6.44
  -5   6   0  127.67    7.70
   5   6   0  128.18    4.23
  -5  -6   0  126.31    4.55
   5   6   1   45.56    3.29
  -5  -6  -1   52.28    5.12
  -5   6  -1   44.24    5.76
  -5   6  -2    1.23    4.86
   5   6   2    0.98    2.52
  -5  -6  -2   -0.40    3.40
   5   6   3    3.94    2.75
  -5   6  -3    5.86    5.95
   5  -6   3    8.46    4.39
  -5  -6  -3    9.96    3.78
   5   6   4  175.86    4.44
  -5  -6  -4  183.21    6.66
   5  -6   4  174.30    7.08
  -5   6  -4  157.81    7.35
  -5  -6  -5  186.58    6.42
  -5   6  -5  169.15    6.36
   5   6   5  182.90    4.39
   5   6   6  317.03    6.34
  -5  -6  -6  317.61    7.54
  -5   6  -6  266.11    7.81
  -5  -6  -7    4.71    5.26
   5   6   7   -1.31    3.85
  -5   6  -7   -2.19    4.90
   5   7   0  251.56    6.31
  -5   7   0  265.04   11.60
  -5  -7   0  235.39    5.88
  -5   7  -1   16.71    5.54
   5   7   1   14.24    4.18
  -5  -7  -1   20.42    4.91
   5   7   2    5.42    3.89
  -5  -7  -2    8.25    5.16
  -5   7  -2    8.21    5.92
  -6   0   0  145.28    5.70
   6   0   0  151.96    4.93
  -6   0   0  134.65    4.88
  -6   0  -1    2.88    4.29
   6   0   1    1.97    3.54
  -6   0  -1    1.25    2.27
   6   0   2   40.01    3.75
  -6   0  -2   35.08    3.16
  -6   0  -3    1.33    2.37
   6   0   3    2.57    3.05
  -6   0  -4 1118.34   15.52
   6   0   4 1349.42   15.96
  -6   0  -5   -0.53    2.81
  -6   0  -6  128.73    3.57
  -6   0  -7    0.08    1.79
  -6   0  -8  357.28    6.78
  -6   0  -9    1.32    1.92
  -6   0 -10  908.94   14.10
  -6   0 -11    2.99    2.79
  -6   0 -12  117.67    3.97
  -6   0 -13    1.53    2.05
   6  -1   0 1141.93   14.19
  -6   1   0 1091.41   17.63
  -6  -1   0 1035.97   13.73
   6  -1   0 1178.36   17.51
   6   1   0 1155.54   13.37
  -6  -1  -1   66.49    4.89
   6  -1   1   76.48    4.21
   6   1   1   72.90    4.46
  -6   1  -1   67.98    4.76
  -6  -1  -2  256.06    6.07
   6   1   2  266.64    5.35
  -6   1  -2  280.61    6.81
  -6   1  -2  262.06    6.49
  -6   1  -3  538.42    9.53
  -6   1  -3  566.23   10.82
   6   1   3  577.38    8.08
  -6  -1  -3  524.31    7.82
   6   1   4 2408.13   25.40
  -6   1  -4 2382.15   43.41
  -6  -1  -4 2158.44   23.98
  -6   1  -4 2399.93   33.61
   6   1   5  633.47    8.46
  -6  -1  -5  546.64    8.24
  -6   1  -5  589.94   10.06
  -6   1  -6  353.17    6.76
  -6  -1  -6  331.21    5.98
   6   1   6  377.67    6.13
  -6   1  -7    2.27    2.51
  -6  -1  -7    3.35    1.96
  -6   1  -8   24.96    2.20
  -6  -1  -8   19.01    2.12
  -6   1  -9    5.32    2.89
  -6  -1  -9    1.25    2.00
  -6   1 -10  155.97    4.40
  -6  -1 -10  140.74    3.75
  -6   1 -11    1.09    2.01
  -6   1 -11    1.46    1.99
  -6  -1 -11    0.73    2.73
  -6   1 -12   62.19    3.42
  -6   1 -12   62.59    3.44
  -6  -1 -12   61.29    3.45
  -6   1 -13   45.54    2.61
  -6   1 -13   42.82    3.35
  -6  -1 -13   36.76    3.31
   6   2   0   95.89    4.98
  -6   2   0   84.15    7.59
  -6  -2   0   83.17    5.60
   6  -2   0   89.89    3.86
  -6   2  -1  674.21   13.81
  -6  -2  -1  549.57    7.99
   6   2   1  693.61    9.23
   6  -2   1  610.61    9.55
  -6  -2  -2   57.19    3.48
   6   2   2   65.03    4.15
  -6   2  -2   66.43    4.29
  -6  -2  -3  304.92    5.47
   6   2   3  372.35    6.40
  -6   2  -3  375.49    8.21
   6   2   4   65.84    3.44
  -6   2  -4   65.57    3.64
  -6  -2  -4   49.65    2.84
   6   2   5  304.87    5.45
  -6   2  -5  273.55    5.87
  -6  -2  -5  243.21    4.61
  -6   2  -6  394.92    7.77
   6   2   6  371.31    5.59
  -6   2  -6  388.94    7.45
  -6  -2  -6  317.74    5.56
  -6   2  -6  373.05    9.70
  -6   2  -7    8.95    2.20
   6   2   7    6.01    1.99
  -6   2  -7    9.02    3.01
  -6  -2  -7    7.27    2.37
  -6   2  -7    7.48    3.79
  -6   2  -8  777.56   12.01
  -6  -2  -8  766.71   10.58
  -6   2  -8  901.00   12.80
  -6   2  -8  904.48   23.35
  -6   2  -9  183.60    4.39
  -6  -2  -9  144.61    3.68
  -6   2  -9  172.89    4.08
  -6   2  -9  176.67    6.96
  -6   2 -10  120.73    4.30
  -6  -2 -10   96.91    3.21
  -6   2 -10  116.69    4.19
  -6   2 -10  129.56    6.16
  -6  -2 -11  462.03    8.01
  -6   2 -11  574.08    9.46
  -6   2 -11  549.35    8.56
  -6   2 -11  632.05   21.14
  -6  -2 -12   77.26    3.70
  -6   2 -12   81.91    3.23
  -6   2 -12   93.06    3.38
  -6   2 -12   69.89    5.46
  -6  -2 -13    6.59    3.31
  -6   2 -13    6.58    2.59
  -6   2 -13    3.75    4.35
  -6   2 -13    8.47    2.53
   6   3   0  125.45    4.35
  -6  -3   0   96.59    4.37
  -6   3  -1   14.75    4.99
  -6  -3  -1   10.49    3.43
  -6   3  -1   13.76    4.32
   6  -3   1   15.09    3.90
   6   3   1   16.50    3.05
  -6   3  -2  268.37    8.06
  -6  -3  -2  217.41    4.94
  -6   3  -2  263.54    7.91
   6   3   2  276.00    6.01
   6  -3   2  277.19    6.57
   6   3   3   79.84    4.22
  -6  -3  -3   63.08    4.29
  -6   3  -3   69.26    4.22
  -6   3  -3   74.87    4.06
  -6  -3  -4  329.89    5.51
  -6   3  -4  376.68    7.61
   6   3   4  390.76    6.23
  -6   3  -4  374.04    7.99
  -6  -3  -5   11.21    2.51
  -6   3  -5   12.84    3.23
   6   3   5   11.49    3.21
  -6   3  -5   11.81    3.28
   6   3   6   60.79    3.49
  -6   3  -6   53.67    2.96
  -6   3  -6   68.62    3.87
  -6  -3  -6   47.15    3.73
   6   3   7  179.27    4.40
  -6   3  -7  163.44    4.18
  -6   3  -7  177.81    5.12
  -6  -3  -7  142.52    4.41
  -6   3  -8 1331.11   17.52
  -6   3  -8 1266.14   18.83
  -6  -3  -8 1205.51   13.90
   6   3   8 1426.42   15.79
  -6   3  -9  153.86    4.64
  -6   3  -9  166.31    5.00
  -6  -3  -9  127.34    4.16
  -6   3 -10  305.97    6.28
  -6  -3 -10  270.04    5.24
  -6   3 -10  369.71    7.43
  -6   3 -11   28.04    3.41
  -6   3 -11   35.74    3.60
  -6  -3 -11   23.81    2.55
  -6   3 -12   12.67    3.66
  -6  -3 -12   14.06    3.45
  -6   3 -12   15.71    3.66
  -6  -4   0  472.66    7.30
   6   4   0  602.94    8.80
  -6  -4  -1  183.68    6.08
  -6   4  -1  194.60    9.69
   6   4   1  245.73    5.20
  -6   4  -1  233.64    9.29
   6  -4   2  349.20    7.76
  -6  -4  -2  284.18    6.58
  -6   4  -2  310.99    8.72
   6   4   2  336.11    5.69
  -6   4  -2  268.95    8.84
  -6   4  -3  405.95    9.69
   6   4   3  426.92    6.20
  -6  -4  -3  383.15    6.96
   6  -4   3  457.14    9.00
   6   4   4  300.79    5.68
  -6   4  -4  299.51    7.75
  -6  -4  -4  273.56    6.05
  -6   4  -5    1.27    3.72
  -6  -4  -5    0.74    3.92
   6   4   5    3.09    2.37
  -6  -4  -6   -1.70    4.03
  -6   4  -6    2.46    3.60
   6   4   6    4.02    2.45
  -6  -4  -7   42.94    3.91
  -6   4  -7   42.33    3.93
   6   4   7   51.14    2.69
  -6  -4  -8  209.39    4.55
  -6   4  -8  226.33    5.84
   6   4   8  256.67    5.09
  -6   4  -9   14.14    2.67
   6   4   9   22.19    2.46
  -6  -4  -9   10.60    2.53
  -6   4 -10   17.15    3.44
  -6   4 -10   16.71    3.63
  -6  -4 -10   12.02    3.56
  -6   4 -11    0.09    2.54
  -6   4 -11    0.63    3.60
  -6  -4 -11    1.61    2.66
  -6  -5   0   38.87    3.72
   6   5   0   48.36    4.51
  -6   5  -1    7.52    6.46
  -6  -5  -1    5.11    3.37
   6   5   1   10.37    4.18
  -6   5  -2  136.22    7.85
   6   5   2  148.64    4.28
  -6  -5  -2  126.12    5.55
   6  -5   2  170.33    5.92
   6   5   3  345.79    5.68
  -6  -5  -3  302.38    6.65
   6  -5   3  387.14    8.04
  -6   5  -3  305.08    9.09
   6   5   4  592.07    7.82
  -6  -5  -4  538.58    8.51
  -6   5  -4  482.15    9.77
  -6  -5  -5   42.32    3.23
   6   5   5   49.81    3.63
  -6   5  -5   48.73    5.88
  -6   5  -6   53.33    4.81
  -6  -5  -6   50.56    4.63
   6   5   6   61.62    3.04
  -6   5  -7  198.76    5.84
  -6  -5  -7  204.73    4.77
   6   5   7  238.40    5.13
  -6   5  -8   61.37    4.87
  -6  -5  -8   59.28    4.67
   6   5   8   66.66    3.20
  -6   5  -9   41.76    4.76
  -6  -5  -9   43.03    4.91
   6   5   9   45.67    3.95
   6   6   0  164.24    4.44
  -6  -6   0  139.55    4.59
  -6   6  -1   34.07    6.38
   6   6   1   36.66    3.08
  -6  -6  -1   34.83    4.99
  -6   6  -2    5.25    7.17
   6   6   2    5.50    3.71
  -6  -6  -2    6.66    4.90
   6   6   3    3.85    3.75
  -6   6  -3    1.87    6.23
   6  -6   3    3.12    4.15
  -6  -6  -3   -0.31    3.31
   6   6   4  220.08    4.78
  -6  -6  -4  206.13    6.47
  -6   6  -4  187.05    8.17
  -6  -6  -5  264.30    6.00
  -6   6  -5  232.90    7.40
   6   6   5  265.75    5.26
   6   6   6   -1.31    4.00
  -6  -6  -6    5.09    3.89
  -6   6  -6    3.46    4.64
  -6  -7   0   86.23    4.36
  -7   0   0  268.92    7.09
   7   0   0  285.19    6.84
  -7   0   0  283.26    5.72
   7   0   1    0.73    3.40
  -7   0  -1    1.03    3.19
  -7   0  -1    2.69    3.12
   7   0   2 1027.75   13.39
  -7   0  -2 1013.55   16.83
  -7   0  -2  923.22   13.07
  -7   0  -3    1.09    3.48
   7   0   3    0.96    3.12
  -7   0  -4  663.01   10.27
   7   0   4  818.11   10.84
  -7   0  -5    2.02    2.80
  -7   0  -6  142.95    4.21
  -7   0  -7    1.94    2.78
  -7   0  -8   99.75    3.17
  -7   0  -9    3.27    2.09
  -7   0 -10  351.27    6.86
  -7   0 -11    0.47    2.01
  -7   0 -12  234.00    5.01
  -7   0 -13   -0.48    3.07
  -7   1   0  223.03    7.64
  -7  -1   0  202.56    6.84
  -7  -1   0  239.01    6.44
   7  -1   0  223.52    5.02
   7  -1   0  227.35    6.47
   7   1   0  229.81    6.02
  -7   1  -1  774.27   13.02
  -7  -1  -1  742.10   10.71
   7   1   1  793.68   10.01
   7  -1   1  868.12   13.20
  -7  -1  -2  468.49    7.99
   7   1   2  488.55    7.69
  -7   1  -2  492.11    9.32
  -7   1  -2  478.11    8.50
   7  -1   2  561.62    9.75
  -7   1  -3   62.07    4.18
  -7   1  -3   54.53    3.78
   7   1   3   55.67    2.82
  -7  -1  -3   53.13    3.99
  -7   1  -4  163.68    5.01
   7   1   4  172.51    4.46
  -7   1  -4  148.63    4.40
  -7  -1  -4  141.53    4.45
   7   1   5  258.95    4.68
  -7   1  -5  225.40    6.38
  -7  -1  -5  223.96    4.95
  -7   1  -5  239.26    5.30
  -7  -1  -6  142.17    3.73
  -7   1  -6  161.85    4.66
   7   1   6  180.51    4.40
  -7   1  -7    0.85    1.99
  -7  -1  -7    2.07    2.74
  -7  -1  -8  196.70    4.77
  -7   1  -8  224.94    5.36
  -7  -1  -9  300.64    6.17
  -7   1  -9  314.09    6.05
  -7  -1 -10   29.76    3.14
  -7   1 -10   28.82    2.28
  -7  -1 -11    4.52    3.05
  -7   1 -11    3.45    2.08
  -7  -1 -12  186.23    4.88
  -7   1 -12  201.04    5.28
  -7   1 -12  217.72    4.62
  -7  -1 -13  108.93    4.24
  -7   1 -13  123.71    4.76
  -7   1 -13  125.05    4.71
  -7   2   0    5.26    6.06
  -7  -2   0    2.97    3.46
   7  -2   0    3.69    3.78
   7   2   0    6.28    3.06
  -7  -2  -1  581.59    8.11
   7  -2   1  674.47    9.32
   7   2   1  706.38    9.11
  -7   2  -1  660.70   13.77
  -7  -2  -2 4054.77   33.52
  -7   2  -2 4923.11   58.81
   7   2   2 5045.17   40.03
   7   2   3  583.37    7.58
  -7  -2  -3  494.41    7.54
  -7   2  -3  608.79   11.08
  -7  -2  -4   29.45    3.35
  -7   2  -4   35.05    3.32
   7   2   4   36.59    3.23
   7   2   5  152.14    3.57
  -7   2  -5  150.53    4.23
  -7  -2  -5  134.99    4.29
  -7   2  -6  209.06    4.91
   7   2   6  221.71    4.88
  -7   2  -6  217.17    7.01
  -7  -2  -6  180.23    4.75
  -7   2  -7   13.54    2.14
  -7   2  -7   14.32    3.03
   7   2   7   11.65    2.16
  -7   2  -7   11.52    3.80
  -7  -2  -7   10.21    2.28
  -7   2  -8  224.63    5.50
  -7   2  -8  230.85    5.39
  -7  -2  -8  192.34    4.67
  -7   2  -8  240.70    8.02
  -7   2  -9   37.46    2.55
  -7   2  -9   33.09    3.24
  -7  -2  -9   30.65    2.45
  -7   2  -9   35.84    4.08
  -7   2 -10   12.71    2.56
  -7  -2 -10   11.51    2.30
  -7   2 -10   14.59    2.60
  -7   2 -10   18.97    4.00
  -7   2 -11    8.44    3.23
  -7  -2 -11    5.59    2.37
  -7   2 -11    4.24    2.38
  -7   2 -11    7.37    4.06
  -7   2 -12  239.39    5.27
  -7  -2 -12  217.31    5.56
  -7   2 -12  254.83    5.83
  -7   2 -12  252.42   11.15
  -7  -3   0  115.58    4.56
   7   3   0  139.07    5.58
  -7   3  -1   93.24    6.68
  -7  -3  -1   87.87    5.33
  -7   3  -1   87.36    6.71
   7  -3   1   94.27    4.76
   7   3   1  102.46    4.91
  -7   3  -2  316.71    8.48
  -7  -3  -2  250.76    5.26
   7   3   2  341.33    5.74
   7  -3   2  335.09    7.03
  -7   3  -2  325.71    8.96
   7   3   3   17.39    2.71
  -7  -3  -3   10.70    2.99
  -7   3  -3   13.82    3.10
  -7   3  -3   14.72    3.26
  -7   3  -4   56.57    3.95
  -7  -3  -4   46.60    4.13
  -7   3  -4   53.91    3.69
   7   3   4   63.05    3.94
  -7  -3  -5   16.33    2.76
  -7   3  -5   17.01    3.14
  -7   3  -5   17.79    3.21
   7   3   5   17.54    2.57
  -7  -3  -6  388.21    6.44
   7   3   6  488.70    6.99
  -7   3  -6  466.67    9.03
  -7   3  -6  444.06    8.10
  -7   3  -7  117.34    3.77
  -7   3  -7  137.04    4.41
   7   3   7  141.80    3.46
  -7  -3  -7  106.72    3.29
  -7   3  -8  276.80    6.33
   7   3   8  279.23    5.37
  -7   3  -8  260.89    5.75
  -7  -3  -8  210.70    4.89
  -7   3  -9    4.43    2.35
  -7   3  -9    4.57    2.36
  -7  -3  -9    3.20    2.30
  -7   3 -10   39.43    3.56
  -7   3 -10   33.85    2.69
  -7  -3 -10   33.80    3.46
  -7   3 -11   93.58    3.48
  -7  -3 -11   83.98    4.01
  -7   3 -11   87.01    3.51
  -7  -4   0  138.53    5.72
   7   4   0  164.75    4.75
  -7   4  -1  139.75    9.90
  -7   4  -1  126.71   11.77
  -7  -4  -1  131.07    5.48
   7  -4   1  156.26    5.61
   7   4   1  147.67    5.21
  -7   4  -2  406.48   11.60
  -7  -4  -2  331.82    5.91
   7   4   2  434.24    6.51
   7  -4   2  458.91    8.44
  -7   4  -2  339.05    9.95
  -7   4  -3  139.64    6.05
   7   4   3  168.73    4.90
  -7  -4  -3  128.09    5.01
  -7   4  -3  154.20    6.35
   7  -4   3  182.19    6.17
   7   4   4  151.54    3.92
  -7   4  -4  136.73    5.68
  -7  -4  -4  118.00    4.85
  -7   4  -4  141.18    5.22
  -7   4  -5  181.30    5.96
  -7  -4  -5  172.84    4.22
  -7   4  -5  177.79    5.63
   7   4   5  198.88    4.25
  -7  -4  -6   13.69    2.70
  -7   4  -6   14.39    3.60
   7   4   6    7.24    2.47
  -7   4  -6   11.87    3.10
  -7  -4  -7    2.07    2.52
  -7   4  -7    2.44    3.39
  -7   4  -7    4.48    2.92
   7   4   7    3.72    3.18
   7   4   8   40.53    2.67
  -7  -4  -8   30.64    2.80
  -7   4  -8   36.17    3.75
  -7   4  -8   40.57    3.53
  -7  -4  -9    2.79    2.65
  -7   4  -9   -0.26    3.48
  -7   4  -9    2.12    3.19
   7   4   9   -0.01    2.26
  -7   4 -10    9.66    3.84
  -7   4 -10   10.47    3.53
  -7  -4 -10   10.14    3.96
  -7  -5   0  391.14    7.53
   7   5   0  457.57    7.10
  -7  -5  -1   12.60    3.28
   7   5   1   17.81    4.20
  -7   5  -2   16.80    7.39
   7   5   2   16.76    4.08
  -7  -5  -2   17.70    4.96
   7  -5   2   18.83    4.38
  -7   5  -2   18.75    5.14
   7   5   3  328.14    6.29
  -7  -5  -3  272.93    6.51
   7  -5   3  344.37    7.84
  -7   5  -3  343.12   11.12
  -7   5  -3  264.20    9.17
   7   5   4  551.54    7.68
  -7  -5  -4  469.80    7.25
  -7   5  -4  465.17   10.07
  -7   5  -4  546.38   14.74
  -7   5  -5    4.73    4.44
  -7  -5  -5    9.90    4.42
  -7   5  -5    3.65    4.11
   7   5   5    8.80    3.57
  -7   5  -6   66.57    5.05
  -7  -5  -6   63.93    4.64
  -7   5  -6   77.08    4.35
   7   5   6   63.95    3.10
  -7   5  -7   56.75    4.92
  -7  -5  -7   47.50    3.50
  -7   5  -7   60.18    4.11
   7   5   7   61.94    3.98
  -7   5  -8  244.81    7.40
  -7  -5  -8  218.87    5.33
   7   5   8  265.99    5.72
  -7   5  -8  251.71    7.89
   7   6   0   13.87    3.90
  -7  -6   0   12.33    3.30
   7   6   1    2.06    2.82
  -7  -6  -1    8.45    4.48
   7   6   2    7.79    3.97
   7  -6   2   10.20    4.24
  -7   6  -2    9.54    6.90
  -7  -6  -2   12.24    4.95
  -7   6  -2    6.16    6.96
   7   6   3   12.97    3.56
  -7   6  -3   11.91    6.09
  -7   6  -3   13.39    5.28
   7  -6   3   14.80    4.51
  -7  -6  -3   10.21    3.67
   7   6   4  221.38    5.59
  -7   6  -4  252.74   11.02
  -7  -6  -4  206.36    6.63
  -7   6  -4  177.22    7.38
  -7  -6  -5   18.39    5.37
  -7   6  -5   24.71    5.03
  -7   6  -5   17.82    5.99
   7   6   5   23.93    3.01
  -8   0   0   77.19    5.61
   8   0   0   81.14    4.18
  -8   0   0   81.97    4.20
   8   0   1   -0.37    3.21
  -8   0  -1    0.28    4.36
  -8   0  -1   -0.58    3.39
  -8   0  -2  155.57    5.45
   8   0   2  177.84    4.81
  -8   0  -2  161.51    4.98
  -8   0  -3    1.18    3.15
  -8   0  -3   -1.26    3.63
   8   0   3    1.22    2.02
  -8   0  -4   44.09    3.70
   8   0   4   54.34    3.40
  -8   0  -5    2.26    2.96
   8   0   5    1.88    2.00
  -8   0  -6 2202.68   30.27
  -8   0  -7   -1.10    2.14
  -8   0  -8  748.57   12.12
  -8   0  -9    1.76    2.21
  -8   0 -10  228.57    5.01
  -8   0 -11    2.14    3.10
  -8   0 -12  267.00    6.05
  -8  -1   0 1275.94   17.97
  -8   1   0 1213.50   17.89
  -8  -1   0 1139.92   13.54
   8  -1   0 1302.36   17.50
   8   1   0 1229.39   13.33
  -8   1  -1  402.76    9.24
  -8  -1  -1  398.67    7.82
   8   1   1  415.43    6.98
  -8  -1  -1  450.99    8.86
   8  -1   1  455.34    8.75
   8   1   2  275.91    5.57
  -8  -1  -2  241.69    5.37
   8  -1   2  316.40    7.00
  -8   1  -2  269.35    7.29
  -8  -1  -3  211.63    5.42
  -8   1  -3  222.66    5.77
  -8   1  -3  232.17    5.82
   8   1   3  239.13    5.04
   8   1   4   59.25    3.20
  -8   1  -4   56.49    4.11
  -8   1  -4   45.44    3.35
  -8  -1  -4   43.78    3.60
  -8   1  -5   48.00    3.79
   8   1   5   51.06    3.29
  -8   1  -5   45.03    3.39
  -8  -1  -5   43.98    2.66
  -8   1  -6   25.53    2.55
   8   1   6   27.95    2.98
  -8   1  -6   19.55    2.39
  -8  -1  -6   21.18    3.16
  -8  -1  -7    4.23    3.01
  -8   1  -7    2.11    2.04
  -8   1  -7    1.88    2.05
  -8  -1  -8   40.90    3.52
  -8   1  -8   55.13    3.57
  -8  -1  -9   11.30    2.29
  -8   1  -9   13.84    3.30
  -8  -1 -10   85.53    3.86
  -8   1 -10   87.11    3.22
  -8  -1 -11    5.49    2.30
  -8   1 -11    4.50    2.29
  -8  -1 -12   59.02    3.63
  -8   1 -12   72.29    3.33
  -8   1 -12   62.66    3.27
  -8   2   0    3.53    6.07
  -8  -2   0    2.56    4.81
   8  -2   0    3.66    3.50
   8   2   0   15.58    4.17
  -8   2  -1    2.26    4.43
  -8  -2  -1    3.32    4.59
   8  -2   1    7.07    3.59
   8   2   1    1.48    2.70
  -8  -2  -2 1621.23   15.97
   8   2   2 1903.66   17.49
  -8   2  -2 1943.72   26.40
   8   2   3  547.58    7.51
  -8  -2  -3  487.11    7.27
  -8   2  -3  585.63   10.69
  -8  -2  -4  124.09    4.49
  -8   2  -4  154.36    5.15
   8   2   4  148.52    4.30
   8   2   5    3.54    2.13
  -8   2  -5    6.29    3.22
  -8  -2  -5    4.09    3.30
   8   2   6  546.23    7.36
  -8   2  -6  553.30    9.88
  -8  -2  -6  464.81    7.34
  -8   2  -7   32.14    3.37
   8   2   7   34.65    3.09
  -8   2  -7   33.92    3.88
  -8  -2  -7   31.67    3.19
  -8   2  -8   36.48    3.23
  -8   2  -8   38.25    3.46
  -8  -2  -8   25.04    3.25
  -8   2  -8   33.24    3.02
   8   2   8   39.31    2.48
  -8   2  -9   -0.40    2.24
  -8   2  -9    1.87    3.34
  -8  -2  -9    0.34    2.14
  -8   2  -9   -1.36    3.68
  -8   2 -10  101.41    4.25
  -8   2 -10  109.25    4.35
  -8  -2 -10   92.86    4.10
  -8   2 -10  106.82    5.83
  -8   2 -11  199.77    4.87
  -8   2 -11  255.06    5.93
  -8  -2 -11  199.86    5.53
  -8   2 -11  273.17   10.72
  -8  -3   0  317.83    7.06
   8  -3   0  363.49    6.68
   8   3   0  387.12    7.05
  -8   3  -1   52.37    5.19
  -8  -3  -1   48.77    4.94
   8  -3   1   58.07    4.50
   8   3   1   59.71    4.53
  -8   3  -1   51.78    6.90
  -8   3  -2    8.17    3.61
  -8  -3  -2    8.50    4.56
  -8   3  -2    7.62    3.87
   8   3   2   11.02    2.82
   8  -3   2   11.64    4.11
  -8   3  -3    7.22    4.34
   8   3   3    8.35    3.67
  -8  -3  -3    4.70    4.21
  -8   3  -3    7.36    3.00
  -8  -3  -4    9.11    3.74
  -8   3  -4    8.82    3.13
  -8   3  -4    7.87    3.41
   8   3   4    7.86    2.44
  -8  -3  -5  326.67    5.47
  -8   3  -5  406.31    8.22
  -8   3  -5  426.80    9.14
   8   3   5  447.81    6.63
  -8  -3  -6   69.53    3.00
   8   3   6   99.28    3.14
  -8   3  -6   87.81    4.13
  -8   3  -6   95.14    3.99
  -8  -3  -7  129.08    4.27
  -8   3  -7  156.34    4.95
  -8   3  -7  147.02    4.78
   8   3   7  159.45    3.77
  -8   3  -8  289.08    6.68
  -8   3  -8  297.72    6.39
   8   3   8  284.12    4.85
  -8  -3  -8  236.20    4.72
  -8   3  -9    5.59    3.08
  -8   3  -9    7.12    3.27
  -8  -3  -9    7.21    3.41
  -8   3 -10  198.08    5.44
  -8   3 -10  201.45    5.31
  -8  -3 -10  157.46    4.17
  -8   3 -11   53.31    3.94
  -8   3 -11   54.61    3.99
  -8  -3 -11   46.46    2.84
  -8  -4   0  176.12    4.91
   8   4   0  245.80    5.34
  -8  -4  -1  687.95    8.81
   8  -4   1  910.30   11.80
   8   4   1  947.22   10.50
  -8   4  -2   65.56    6.11
  -8   4  -2   80.66    6.71
   8   4   2   91.17    4.62
  -8  -4  -2   62.75    4.78
   8  -4   2   87.21    5.04
  -8   4  -3   65.12    5.13
   8   4   3   76.22    4.26
  -8  -4  -3   55.88    4.40
  -8   4  -3   73.11    5.62
   8   4   4    5.60    3.65
  -8   4  -4    5.06    4.20
  -8  -4  -4    3.22    2.75
  -8   4  -4    5.93    3.56
  -8   4  -5  104.20    4.69
  -8   4  -5   96.91    4.65
  -8  -4  -5   90.03    4.39
   8   4   5  112.16    4.26
  -8  -4  -6  350.28    6.31
  -8   4  -6  383.11    8.92
   8   4   6  430.47    6.02
  -8   4  -6  400.87    9.64
  -8  -4  -7   19.99    2.85
  -8   4  -7   20.72    3.68
  -8   4  -7   21.13    3.32
   8   4   7   26.52    3.45
   8   4   8    0.99    3.44
  -8  -4  -8    3.21    3.56
  -8   4  -8    4.51    2.52
  -8   4  -8    5.29    3.12
  -8  -4  -9   18.46    2.79
  -8   4  -9   17.80    3.93
  -8   4  -9   21.46    3.58
   8   4   9   25.82    2.61
  -8  -5   0  126.10    5.59
   8   5   0  159.20    5.46
   8   5   1   71.63    3.57
   8  -5   1   71.16    4.74
  -8  -5  -1   52.86    3.76
  -8   5  -2   77.94    9.39
  -8   5  -2   77.31   10.65
   8   5   2   89.93    4.61
   8  -5   2   86.91    5.05
  -8  -5  -2   65.29    3.76
   8   5   3   55.96    4.19
  -8  -5  -3   46.53    4.79
   8  -5   3   54.58    3.86
  -8   5  -3   55.46    6.02
  -8   5  -3   44.93    6.81
   8   5   4  255.77    5.03
  -8   5  -4  276.01   10.28
  -8  -5  -4  188.26    4.77
  -8   5  -4  211.93    8.28
  -8   5  -5    3.83    5.39
  -8  -5  -5    2.37    4.25
   8   5   5    4.66    3.68
  -8   5  -5    2.14    3.71
  -8   5  -6   19.39    5.21
  -8  -5  -6   16.51    3.24
   8   5   6   24.57    2.83
  -8   5  -6   21.66    3.82
  -8   5  -7  103.91    5.72
  -8  -5  -7  105.26    4.87
  -8   5  -7  124.50    5.82
   8   5   7  126.05    4.43
   8   6   0   18.32    4.03
  -8  -6   0   10.99    3.28
   8   6   1  331.93    6.07
   8  -6   1  348.00    7.50
  -8  -6  -1  260.15    5.75
   8   6   2   41.32    3.34
   8  -6   2   42.23    4.88
  -8  -6  -2   34.33    5.32
   8   6   3  161.36    5.18
  -8   6  -3  140.90   11.08
   8  -6   3  170.03    6.70
  -8  -6  -3  124.61    4.76
  -8   6  -3  172.55   11.81
   8   6   4    5.31    3.60
  -8   6  -4    2.61    6.08
  -8   6  -4    0.88    6.48
  -8  -6  -4    3.01    3.26
   9   0   0   26.07    3.78
  -9   0   0   25.81    5.43
   9   0   1    2.78    2.25
  -9   0  -1    3.51    4.73
  -9   0  -1   -0.22    2.50
  -9   0  -2 1235.44   16.07
  -9   0  -2 1210.39   17.93
   9   0   2 1234.08   14.76
  -9   0  -3    1.49    3.07
  -9   0  -3    0.71    3.61
   9   0   3    2.29    2.01
  -9   0  -4    2.73    3.23
  -9   0  -4    2.03    3.51
   9   0   4    2.45    2.87
  -9   0  -5   -0.17    3.30
   9   0   5    1.26    3.07
  -9   0  -6 1096.41   16.14
  -9   0  -7   -0.67    2.31
  -9   0  -8  903.63   14.35
  -9   0  -9    2.26    2.21
  -9   0 -10  278.86    5.75
  -9   0 -11    2.16    3.20
  -9   1   0  465.64   10.32
  -9  -1   0  438.41    8.50
   9  -1   0  500.40    9.10
   9   1   0  476.81    7.52
  -9  -1   0  484.47    8.16
  -9   1  -1  130.92    6.15
   9   1   1  131.29    4.38
  -9  -1  -1  111.12    4.41
  -9  -1  -1  119.65    4.74
   9  -1   1  130.87    4.84
  -9   1  -2   18.57    3.45
   9   1   2   22.10    3.18
  -9  -1  -2   18.18    3.04
  -9  -1  -2   20.89    2.94
   9  -1   2   19.84    3.60
  -9  -1  -3  401.47    7.06
   9   1   3  447.27    6.52
  -9   1  -3  428.47    8.57
  -9   1  -3  467.66    8.95
  -9  -1  -4  216.12    4.76
   9   1   4  249.53    5.11
  -9   1  -4  238.67    5.84
  -9   1  -4  227.92    5.57
  -9   1  -5   71.26    3.57
   9   1   5   73.12    3.50
  -9   1  -5   65.11    3.68
  -9  -1  -5   60.51    3.87
   9   1   6   10.91    3.02
  -9   1  -6   10.53    2.46
  -9   1  -6   12.38    2.02
  -9  -1  -6   11.87    3.27
  -9   1  -7   66.48    3.91
  -9   1  -7   47.81    2.94
  -9  -1  -7   62.44    3.83
  -9   1  -8   18.78    2.41
  -9  -1  -8   20.44    3.24
  -9   1  -8   19.85    3.21
  -9   1  -9   37.42    2.86
  -9  -1  -9   35.27    3.48
  -9   1  -9   28.24    3.70
  -9   1 -10    4.74    3.20
  -9  -1 -10    5.77    2.42
  -9   1 -10    4.49    3.15
  -9   1 -11   79.58    3.35
  -9  -1 -11   80.44    4.18
  -9   1 -11   43.64    3.66
  -9   2   0    0.70    5.95
  -9  -2   0    2.77    4.56
  -9  -2   0    0.80    2.36
   9  -2   0    3.33    3.34
   9   2   0    4.44    2.55
  -9   2  -1  331.89    9.57
  -9  -2  -1  293.35    5.75
   9   2   1  352.93    5.86
   9   2   2  557.81    7.20
  -9  -2  -2  468.49    7.77
  -9   2  -2  544.99   11.07
   9   2   3   16.10    3.34
  -9  -2  -3    9.33    2.85
  -9   2  -3   12.15    4.06
  -9  -2  -4   19.46    2.66
  -9   2  -4   21.29    4.19
   9   2   4   21.54    2.31
  -9  -2  -5   19.70    3.55
  -9   2  -5   24.64    2.89
   9   2   5   23.13    2.38
  -9   2  -6  256.65    6.30
   9   2   6  279.10    4.81
  -9  -2  -6  208.18    4.47
   9   2   7    9.14    3.12
  -9   2  -7    7.13    2.56
  -9  -2  -7    7.33    3.26
  -9   2  -7    7.44    3.14
   9   2   8   20.19    3.07
  -9   2  -8   15.36    3.98
  -9  -2  -8   12.44    3.15
  -9   2  -8   13.35    3.32
  -9   2  -9   12.50    3.61
  -9   2  -9   14.40    4.09
  -9  -2  -9   10.63    2.41
  -9   2  -9   13.93    3.28
  -9   2 -10  146.88    5.02
  -9   2 -10  139.55    6.63
  -9  -2 -10  103.98    4.16
  -9   2 -10  129.19    4.55
  -9   2 -11   19.59    3.82
  -9  -2 -11   10.88    3.57
  -9   2 -11   19.03    4.56
  -9   2 -11   14.65    2.66
  -9   3   0  257.28   14.17
  -9  -3   0  257.91    6.40
   9  -3   0  280.59    5.95
  -9   3   0  240.26   16.30
   9   3   0  338.26    6.85
  -9   3  -1  121.59    7.66
  -9   3  -1  127.64    6.69
  -9  -3  -1  119.33    5.47
   9  -3   1  143.44    4.31
   9   3   1  134.36    4.22
   9   3   2   45.50    4.16
  -9  -3  -2   29.63    4.75
  -9   3  -2   35.24    3.73
  -9   3  -2   32.57    5.50
   9   3   3    4.24    3.48
  -9  -3  -3    1.46    3.95
  -9   3  -3   -0.09    4.65
  -9   3  -3    1.51    3.57
  -9   3  -4  884.49   16.60
  -9  -3  -4  724.85    9.17
  -9   3  -4  845.55   15.89
   9   3   4  903.91    9.85
  -9  -3  -5  147.98    3.88
  -9   3  -5  187.54    5.52
   9   3   5  220.93    4.91
  -9   3  -5  198.33    6.08
   9   3   6  181.10    4.55
  -9  -3  -6  134.96    3.67
  -9   3  -6  156.98    5.08
  -9   3  -6  154.28    5.37
  -9  -3  -7  184.74    4.89
  -9   3  -7  229.33    5.42
   9   3   7  241.86    4.55
  -9   3  -7  219.96    6.10
  -9  -3  -8  113.53    4.30
  -9   3  -8  144.72    4.24
  -9   3  -8  126.52    4.12
   9   3   8  163.59    3.90
   9   3   9    4.85    2.47
  -9   3  -9    1.32    2.39
  -9   3  -9    0.20    3.24
  -9  -3  -9    3.23    3.30
  -9   3 -10   28.13    3.80
  -9   3 -10   24.92    2.72
  -9  -3 -10   18.67    3.69
   9  -4   0  143.75    4.38
  -9  -4   0  117.67    4.24
   9   4   0  151.63    4.31
  -9  -4  -1  698.90    9.41
   9  -4   1  889.99   11.54
   9   4   1  951.54   10.98
  -9   4  -2    2.70    5.80
   9   4   2    2.65    3.82
  -9  -4  -2    4.01    4.23
   9  -4   2    0.79    3.01
  -9   4  -2    3.58    5.74
  -9   4  -3    1.20    4.56
   9   4   3    0.77    3.78
  -9   4  -3    2.28    4.79
  -9  -4  -3    5.89    3.94
   9   4   4   54.78    3.03
  -9   4  -4   53.60    5.43
  -9   4  -4   47.21    4.23
  -9  -4  -4   37.61    3.07
  -9   4  -5   40.58    4.03
  -9  -4  -5   36.96    2.84
   9   4   5   46.48    2.93
  -9   4  -5   46.26    4.82
  -9  -4  -6  132.32    3.80
   9   4   6  199.34    5.10
  -9   4  -6  154.13    5.76
  -9   4  -6  169.06    6.15
  -9  -4  -7    2.04    3.86
  -9   4  -7    3.31    3.54
  -9   4  -7    0.60    3.38
   9   4   7    1.35    3.44
   9   4   8   97.85    4.13
  -9  -4  -8   58.01    4.09
  -9   4  -8   88.07    4.79
  -9   4  -8   90.92    4.67
   9  -5   0  151.00    5.53
   9   5   0  153.93    4.52
  -9  -5   0  117.10    5.52
   9   5   1  613.44    8.90
   9  -5   1  595.57    9.60
  -9  -5  -1  438.13    7.84
   9   5   2    4.02    2.98
   9  -5   2    9.65    4.17
  -9  -5  -2   -1.56    4.70
   9   5   3    5.70    4.00
  -9   5  -3    6.46    5.95
  -9  -5  -3    3.00    3.22
  -9   5  -3    6.05    5.81
   9   5   4  349.54    6.70
  -9   5  -4  311.86   11.41
  -9  -5  -4  268.86    5.41
  -9   5  -4  259.44    8.39
  -9   5  -5   10.85    5.14
  -9  -5  -5    9.84    3.15
  -9   5  -5   12.45    4.43
   9   5   5   13.89    2.68
  -9   5  -6   23.25    5.29
   9   5   6   29.27    3.90
  -9  -5  -6   14.98    4.30
  -9   5  -6   27.42    4.43
   9  -6   0   11.03    4.16
   9   6   0    4.82    2.87
  -9  -6   0   10.32    4.94
   9   6   1   85.49    3.63
   9  -6   1   83.52    5.14
  -9  -6  -1   64.77    3.99
   9   6   2  245.48    5.40
   9  -6   2  273.64    7.21
  -9  -6  -2  204.39    6.39
  10   0   0  144.08    4.63
 -10   0   0  132.32    6.25
 -10   0  -1    2.00    4.99
 -10   0  -1    2.13    2.58
  10   0   1    1.25    3.33
 -10   0  -2   36.45    5.01
  10   0   2   35.73    3.68
 -10   0  -2   31.26    3.69
 -10   0  -3    1.42    4.28
 -10   0  -3    2.49    3.16
  10   0   3    2.84    3.07
 -10   0  -4  161.58    5.08
  10   0   4  185.34    4.95
 -10   0  -4  165.62    5.64
  10   0   5    2.86    3.19
 -10   0  -5    0.98    2.33
 -10   0  -5    0.31    3.70
 -10   0  -6  386.90   12.48
 -10   0  -6  367.44    7.54
 -10   0  -7    2.56    2.25
 -10   0  -8  149.92    4.38
 -10   0  -9    0.67    3.25
 -10   0 -10   61.77    3.99
 -10   1   0 1930.89   24.29
  10  -1   0 2119.84   25.60
 -10  -1   0 1885.73   20.58
  10   1   0 1921.59   20.29
 -10  -1   0 2059.74   26.91
  10   1   1  497.24    7.26
 -10   1  -1  504.76   10.56
 -10  -1  -1  478.40    8.08
 -10  -1  -1  526.28    9.61
  10  -1   1  566.77    9.63
  10   1   2   11.05    2.14
 -10   1  -2    4.67    4.61
 -10  -1  -2    9.00    4.37
 -10  -1  -2   10.67    2.82
  10  -1   2   12.67    3.51
 -10  -1  -3  427.83    7.65
 -10  -1  -3  546.72   10.28
  10   1   3  487.59    7.30
 -10   1  -3  489.36    9.61
 -10  -1  -4  328.73    6.43
  10   1   4  351.82    5.61
 -10   1  -4  306.86    7.32
 -10   1  -4  336.60    6.89
  10   1   5  172.40    3.96
 -10   1  -5  155.43    4.61
 -10   1  -5  132.85    4.77
 -10  -1  -5  133.30    4.84
  10   1   6   96.94    3.68
 -10   1  -6   87.57    3.60
 -10   1  -6   75.38    4.04
 -10  -1  -6   77.62    4.00
 -10   1  -7   19.17    3.65
 -10   1  -7   13.26    2.22
 -10  -1  -7   18.42    2.63
 -10   1  -8  245.46    6.31
 -10   1  -8  224.16    9.80
 -10  -1  -8  220.49    5.11
 -10   1  -9   58.90    3.97
 -10   1  -9   61.56    4.44
 -10  -1  -9   57.20    3.75
 -10   1 -10    0.66    3.38
 -10   1 -10    3.00    3.21
 -10  -1 -10   -1.66    3.39
 -10   2   0   14.33    6.28
  10  -2   0   19.87    3.69
 -10  -2   0   16.14    3.49
 -10  -2   0   19.42    2.76
  10   2   0   16.91    3.72
 -10   2  -1    0.94    4.55
  10   2   1    2.19    2.36
 -10  -2  -1    7.36    4.55
 -10  -2  -1   -0.49    4.00
 -10   2  -2  561.16   11.58
  10   2   2  601.23    7.96
 -10  -2  -2  513.28    8.18
 -10  -2  -3   26.24    4.17
 -10   2  -3   24.23    4.57
  10   2   3   28.39    3.36
 -10  -2  -4   44.14    4.20
  10   2   4   53.34    2.80
 -10   2  -4   61.72    4.66
 -10  -2  -5   11.16    2.64
  10   2   5   13.31    3.15
 -10   2  -5   12.80    2.86
 -10  -2  -6   36.48    2.83
 -10   2  -6   55.10    4.10
  10   2   6   53.95    3.42
 -10   2  -7  195.36    5.59
  10   2   7  199.87    4.67
 -10  -2  -7  161.11    4.78
  10   2   8   60.79    3.73
 -10   2  -8   66.49    4.05
 -10  -2  -8   49.54    3.79
 -10   2  -9   60.89    3.82
 -10   2  -9   66.64    4.02
 -10   2  -9   64.71    4.80
 -10  -2  -9   49.74    3.99
 -10   2 -10  140.31    4.45
 -10   2 -10  243.57    6.10
 -10   2 -10  222.13    8.82
 -10  -2 -10  169.61    5.18
 -10   3   0  296.34   12.44
  10  -3   0  368.05    6.14
 -10  -3   0  284.21    5.77
  10   3   0  361.18    5.90
 -10   3   0  295.84   14.45
 -10   3  -1  388.30   12.28
 -10   3  -1  387.30   11.69
  10   3   1  445.24    6.61
 -10  -3  -1  377.47    7.19
  10  -3   1  491.56    7.64
 -10   3  -2  133.29    6.67
  10   3   2  149.23    3.89
 -10  -3  -2  118.27    4.07
 -10   3  -2  128.53    6.15
  10   3   3   96.92    3.37
 -10  -3  -3   75.39    3.52
 -10   3  -3   85.59    4.53
 -10   3  -3   93.41    6.33
 -10  -3  -4  453.72    7.17
 -10   3  -4  514.91   11.59
 -10   3  -4  551.67   12.28
  10   3   4  604.47    7.98
 -10  -3  -5   70.92    3.20
 -10   3  -5  102.80    4.98
  10   3   5  102.90    4.01
 -10   3  -5   98.82    4.37
  10   3   6  392.69    5.81
 -10   3  -6  387.52    9.24
 -10  -3  -6  306.27    6.03
 -10   3  -6  382.35    8.65
 -10   3  -7  129.16    5.02
 -10  -3  -7   97.82    3.56
 -10   3  -7  130.32    4.77
  10   3   7  137.21    3.70
 -10  -3  -8  110.55    3.53
 -10   3  -8  150.86    5.20
  10   3   8  137.32    3.72
 -10   3  -8  142.01    5.10
 -10  -3  -9    5.80    2.51
  10   3   9    6.24    2.37
 -10   3  -9    7.45    3.84
 -10   3  -9    7.78    3.38
  10  -4   0   12.67    4.13
 -10  -4   0    8.40    4.46
  10   4   0   12.28    4.25
  10   4   1   24.84    4.19
  10  -4   1   16.68    4.22
 -10  -4  -1   15.48    4.46
 -10   4  -2  192.26    9.99
 -10   4  -2  195.62   10.67
  10   4   2  251.57    4.97
 -10  -4  -2  187.52    5.47
  10   4   3    3.53    3.84
 -10   4  -3    2.76    4.49
 -10  -4  -3    2.99    2.84
 -10   4  -3    4.45    5.10
 -10   4  -4   27.23    4.88
 -10  -4  -4   22.34    4.06
 -10   4  -4   28.77    5.71
  10   4   4   26.47    2.88
 -10   4  -5    7.95    4.87
 -10   4  -5    3.26    3.56
 -10  -4  -5   -2.68    3.97
  10   4   5    8.59    3.74
 -10   4  -6    9.42    3.92
  10   4   6   10.54    3.73
 -10  -4  -6    7.48    2.87
 -10   4  -6   10.03    3.64
 -10  -4  -7   65.10    4.16
 -10   4  -7   86.16    4.92
  10   4   7   86.58    3.32
 -10   4  -7   82.33    4.99
  10  -5   0  757.55   10.40
  10   5   0  842.17   10.69
 -10  -5   0  605.75    8.98
  10   5   1    6.46    3.23
  10  -5   1    4.93    4.19
 -10  -5  -1    4.01    3.36
  10   5   2   69.80    3.76
  10  -5   2   74.17    4.17
 -10  -5  -2   57.15    5.00
 -10   5  -3   32.31    8.77
  10   5   3   46.52    4.39
 -10  -5  -3   28.17    3.52
 -10   5  -3   31.64    9.63
 -10   5  -4  147.74    9.22
 -10  -5  -4  106.03    4.30
 -10   5  -4  124.64    8.06
  10   5   4  162.60    5.25
 -10   5  -5   15.63    4.67
 -10   5  -5   22.01    6.32
 -10  -5  -5   12.51    2.94
  10   5   5   19.85    2.90
  11   0   0  729.68   10.98
 -11   0   0  704.17   11.91
 -11   0  -1   -1.79    3.72
  11   0   1    3.73    2.37
 -11   0  -2   68.27    4.42
  11   0   2   74.21    3.99
 -11   0  -2   64.62    4.01
 -11   0  -3    3.37    4.57
 -11   0  -3    4.05    2.49
  11   0   3    2.34    2.41
 -11   0  -4  402.05    7.88
 -11   0  -4  346.70    8.52
  11   0   4  426.54    6.98
  11   0   5   -0.74    3.50
 -11   0  -5   -0.24    2.24
 -11   0  -5    2.61    3.90
 -11   0  -6    0.29    3.25
 -11   0  -6    4.06    4.03
 -11   0  -7   -1.45    2.20
 -11   0  -7    0.77    2.33
 -11   0  -8  116.90    6.58
 -11   0  -8   93.84    3.80
 -11   0  -9    2.08    2.66
 -11   0  -9    1.30    3.63
 -11   0 -10   21.86    4.09
  11  -1   0   70.36    4.28
  11   1   0   74.32    3.90
 -11   1   0   64.41    6.22
 -11  -1   0   61.05    4.28
 -11  -1   0   67.31    4.43
  11   1   1    1.72    2.27
 -11   1  -1    2.82    5.02
 -11  -1  -1   -1.42    4.32
 -11  -1  -1   -0.40    2.83
  11  -1   1    2.10    3.40
 -11   1  -2   42.77    5.18
 -11  -1  -2   45.89    3.70
 -11  -1  -2   53.85    3.34
  11  -1   2   48.53    4.03
  11   1   2   44.70    3.27
 -11   1  -3  140.30    5.90
 -11  -1  -3  137.89    5.30
  11   1   3  144.08    4.28
 -11  -1  -3  159.97    4.78
  11   1   4 1563.82   17.89
 -11  -1  -4 1387.13   16.63
 -11  -1  -4 1422.33   26.02
 -11   1  -4 1512.77   20.38
 -11  -1  -5   24.12    2.95
  11   1   5   28.40    3.27
 -11   1  -5   23.55    2.55
 -11   1  -5   27.50    4.26
  11   1   6   26.71    3.33
 -11   1  -6   19.86    2.49
 -11   1  -6   26.23    4.24
 -11  -1  -6   20.58    2.90
 -11   1  -7   40.96    3.23
 -11   1  -7   40.78    3.59
 -11  -1  -7   43.79    4.05
 -11   1  -8  465.82    8.71
 -11   1  -8  449.01   18.54
 -11  -1  -8  465.06    8.89
 -11   1  -9   32.29    3.99
 -11   1  -9   37.03    3.74
 -11  -1  -9   28.82    2.95
  11   2   0    0.22    3.68
 -11  -2   0   -1.45    4.90
 -11   2   0    0.05    5.83
 -11  -2   0    2.12    2.58
  11   2   1   91.28    3.37
 -11   2  -1   78.33    6.60
 -11  -2  -1   83.93    5.25
 -11  -2  -1   93.39    4.93
  11   2   2  222.77    4.60
 -11   2  -2  199.25    7.06
 -11  -2  -2  187.79    5.98
 -11  -2  -2  262.30    7.30
 -11   2  -3    5.27    4.08
 -11  -2  -3    3.14    4.12
  11   2   3    3.89    2.17
 -11  -2  -4    3.80    3.84
  11   2   4    6.24    2.10
 -11   2  -4    6.23    4.08
  11   2   5  137.33    4.19
 -11  -2  -5  105.21    4.65
 -11   2  -5  138.42    5.63
 -11  -2  -6  107.93    4.33
  11   2   6  129.26    4.12
 -11   2  -6  119.31    5.20
 -11  -2  -7   15.54    3.73
 -11   2  -7   20.11    3.89
  11   2   7   17.99    2.46
  11   2   8    4.39    2.52
 -11   2  -8    6.37    3.77
 -11  -2  -8    1.66    3.64
 -11   2  -9   22.62    3.82
 -11   2  -9   25.93    3.01
 -11  -2  -9   17.93    3.75
 -11   3   0  332.37   13.13
  11  -3   0  407.39    7.11
 -11  -3   0  333.29    8.49
  11   3   0  391.01    6.21
 -11  -3   0  305.98    6.15
 -11   3   0  332.49   14.12
  11   3   1  303.18    5.93
 -11   3  -1  251.86    9.87
 -11   3  -1  246.66   10.60
 -11  -3  -1  221.40    6.05
 -11   3  -2  131.66    6.73
  11   3   2  176.36    4.88
 -11  -3  -2  136.36    5.28
 -11   3  -2  155.17    6.81
 -11   3  -3  203.07    8.15
  11   3   3  218.47    4.39
 -11  -3  -3  164.89    4.44
 -11   3  -3  209.01    7.08
 -11  -3  -4    0.68    3.58
 -11   3  -4    1.72    3.99
  11   3   4    1.28    3.18
 -11   3  -4    3.01    4.17
 -11  -3  -5   -5.14    3.80
  11   3   5    1.93    2.49
 -11   3  -5   -0.47    3.32
 -11   3  -5   -1.40    4.04
 -11  -3  -6    8.41    3.73
 -11   3  -6    4.06    3.98
 -11   3  -6    3.64    3.33
  11   3   6    5.66    3.43
 -11  -3  -7  137.41    4.85
  11   3   7  177.92    4.59
 -11   3  -7  145.40    5.28
 -11   3  -7  171.42    5.98
 -11  -3  -8  160.70    4.88
 -11   3  -8  184.62    5.80
  11   3   8  226.90    5.03
 -11   3  -8  209.49    6.64
  11  -4   0    3.80    4.32
  11   4   0   -0.17    4.07
 -11  -4   0   -0.34    4.42
  11   4   1    0.32    3.00
  11  -4   1    2.08    4.49
 -11  -4  -1    3.38    4.42
 -11   4  -2  151.26    9.63
  11   4   2  203.60    5.52
 -11   4  -2  162.32   11.80
 -11  -4  -2  130.13    4.36
 -11   4  -3   11.51    5.70
  11   4   3   16.89    4.04
 -11   4  -3   10.78    5.02
 -11  -4  -3   10.60    4.14
 -11   4  -4    0.13    3.82
 -11  -4  -4   -0.32    2.88
 -11   4  -4    2.93    5.30
  11   4   4    2.92    2.83
 -11   4  -5   10.04    4.67
 -11  -4  -5   11.00    4.07
  11   4   5   18.53    3.87
 -11   4  -5    9.50    4.76
  11   4   6  153.16    4.76
 -11   4  -6  120.37    5.77
 -11  -4  -6  110.18    4.57
 -11   4  -6  144.59    6.87
  11  -5   0  227.49    5.91
  11   5   0  252.76    6.32
 -11  -5   0  166.78    4.99
  11   5   1   39.04    4.94
  11  -5   1   30.50    3.47
 -11  -5  -1   23.80    5.00
  11   5   2   38.11    4.48
 -11  -5  -2   28.54    3.61
  11   5   3    7.19    4.20
 -11  -5  -3    2.80    3.21
  12   0   0  387.76    6.93
 -12   0   0  382.23    7.90
 -12   0  -1    3.99    5.03
  12   0   1    5.66    3.34
  12   0   2 3866.30   42.52
 -12   0  -2 3658.55   41.83
 -12   0  -2 3798.42   56.92
 -12   0  -3   -0.71    4.60
  12   0   3    1.99    2.31
 -12   0  -3    2.97    3.38
 -12   0  -4    5.06    3.29
 -12   0  -4    1.36    2.45
  12   0   4    5.72    3.37
 -12   0  -5   -1.37    4.39
  12   0   5   -0.29    3.51
 -12   0  -5   -2.52    2.32
 -12   0  -6    1.13    3.34
 -12   0  -6    1.00    4.24
 -12   0  -7    0.33    2.40
 -12   0  -7    1.04    3.86
 -12   0  -8    1.56    3.82
 -12   0  -8    3.87    3.98
  12  -1   0  189.59    5.59
  12   1   0  192.03    5.28
 -12  -1   0  176.46    6.65
 -12   1   0  164.37    6.83
 -12  -1   0  184.59    4.89
  12   1   1  430.19    6.93
 -12   1  -1  402.93    9.26
 -12  -1  -1  393.68    8.67
  12  -1   1  459.27    8.71
 -12  -1  -1  425.09    8.67
 -12   1  -2  236.63    7.19
  12  -1   2  276.88    6.57
 -12  -1  -2  238.92    6.79
 -12  -1  -2  236.84    6.34
  12   1   2  239.69    4.78
 -12   1  -3   25.37    3.46
 -12  -1  -3   20.50    4.54
  12   1   3   23.22    2.61
 -12  -1  -3   23.05    3.02
 -12   1  -4  104.17    5.56
 -12  -1  -4  106.07    5.38
 -12  -1  -4  122.74    4.50
  12   1   4  111.55    4.22
 -12  -1  -5    3.28    3.05
  12   1   5    2.98    2.40
 -12  -1  -5    6.46    3.17
 -12   1  -5    3.78    4.36
 -12  -1  -6   20.31    2.93
  12   1   6   23.14    2.51
 -12  -1  -6   31.13    5.13
 -12   1  -6   18.01    3.21
 -12   1  -6   20.10    3.33
 -12   1  -7    0.44    2.10
 -12   1  -7    0.09    3.94
 -12  -1  -7    4.85    4.13
 -12   1  -8  139.04    6.58
 -12   1  -8  158.32    5.58
 -12  -1  -8  151.77    5.49
  12   2   0   23.53    2.70
 -12  -2   0   23.11    4.79
 -12  -2   0   21.58    3.96
 -12   2   0   23.05    6.51
  12   2   1  310.09    5.38
 -12   2  -1  250.57    8.66
 -12  -2  -1  270.22    6.04
 -12  -2  -1  341.48    8.24
  12   2   2  148.11    4.38
 -12   2  -2  130.14    6.21
 -12  -2  -2  137.77    5.47
 -12  -2  -2  158.20    6.06
 -12   2  -3   41.82    4.56
 -12  -2  -3   36.05    4.48
 -12  -2  -3   57.28    3.92
  12   2   3   41.88    3.12
 -12   2  -4   78.22    5.25
 -12  -2  -4   76.13    4.55
  12   2   4   77.21    2.93
 -12  -2  -5    8.36    2.90
 -12   2  -5   14.62    4.47
  12   2   5   18.61    3.09
 -12  -2  -6  335.39    6.83
  12   2   6  420.45    6.66
 -12   2  -6  398.06    9.43
 -12  -2  -7  312.86    6.13
  12   2   7  406.97    6.81
 -12   2  -7  385.72    9.46
 -12  -2  -8   36.78    3.28
 -12   2  -8   44.55    4.60
 -12   3   0  481.30   16.81
  12   3   0  555.24    7.56
 -12  -3   0  486.41   11.26
 -12  -3   0  445.10    8.04
 -12   3   0  468.27   15.31
  12   3   1   86.17    4.17
 -12   3  -1   72.37    5.85
 -12  -3  -1   82.23    4.88
 -12  -3  -1   62.16    3.65
 -12   3  -1   70.91    8.58
  12   3   2   14.99    2.60
 -12   3  -2   13.97    5.90
 -12   3  -2   14.00    3.88
 -12  -3  -2   17.72    4.54
 -12  -3  -2   14.92    3.41
 -12   3  -3   78.93    5.98
 -12  -3  -3   79.48    4.87
 -12   3  -3   92.05    5.36
  12   3   3   91.75    4.24
 -12  -3  -4   60.83    4.54
 -12   3  -4   75.14    4.78
  12   3   4   83.02    3.19
 -12   3  -4   69.92    5.54
 -12  -3  -5    3.84    4.03
  12   3   5    5.63    2.36
 -12   3  -5    4.10    4.30
 -12   3  -5    1.45    4.42
 -12  -3  -6    5.49    3.07
 -12   3  -6    7.37    3.88
 -12   3  -6    9.61    4.45
  12   3   6    8.30    2.37
  12  -4   0   76.88    4.85
 -12  -4   0   66.39    3.74
  12   4   0   88.56    4.90
 -12  -4   0   60.63    5.09
  12   4   1    7.44    3.03
 -12  -4  -1    6.82    4.51
 -12   4  -2   16.23    8.56
  12   4   2   15.87    2.95
 -12  -4  -2    9.59    3.08
 -12   4  -2   15.52   10.14
  12   4   3   49.30    3.14
 -12   4  -3   47.25    6.23
 -12   4  -3   42.56    6.70
 -12  -4  -3   38.46    3.29
 -12   4  -4   34.78    6.27
 -12   4  -4   33.08    5.49
 -12  -4  -4   22.06    2.98
  12   4   4   40.40    3.88
 -12  -5   0    1.49    4.15
  12  -5   0    2.51    3.88
 -13   0   0  642.91   11.59
  13   0   0  746.53   12.00
 -13   0  -1    4.20    5.02
  13   0   1    3.51    3.32
  13   0   2  861.43   12.33
 -13   0  -2  763.03   12.61
 -13   0  -3    0.90    5.09
  13   0   3    0.78    2.59
 -13   0  -3    0.00    3.49
 -13   0  -4  287.68    7.63
  13   0   4  324.58    6.70
 -13   0  -4  266.01    7.46
 -13   0  -5    2.16    3.19
 -13   0  -5   -2.50    3.43
 -13   0  -6   40.74    3.48
 -13   0  -6   39.93    3.30
 -13   0  -7    1.13    3.89
 -13   0  -7    1.63    4.37
  13  -1   0  250.82    6.25
  13   1   0  230.67    4.93
 -13  -1   0  240.64    7.10
 -13   1   0  207.42    7.21
  13   1   1   35.26    2.75
  13  -1   1   38.85    3.79
 -13   1  -1   30.97    4.98
 -13  -1  -1   40.69    5.55
 -13  -1  -1   39.01    3.17
 -13   1  -2   26.72    5.13
 -13  -1  -2   22.99    5.24
 -13  -1  -2   26.42    3.97
  13   1   2   28.39    3.53
  13  -1   2   31.51    3.71
 -13   1  -3   15.33    3.39
  13   1   3   20.44    3.59
 -13  -1  -3   15.37    3.63
 -13  -1  -3   17.15    3.08
 -13   1  -4    5.72    4.81
 -13  -1  -4    3.32    4.75
 -13  -1  -4    5.45    3.00
  13   1   4    8.11    3.23
 -13   1  -5  396.97    9.02
  13   1   5  403.40    6.60
 -13  -1  -5  361.32    7.13
 -13  -1  -5  467.00   12.06
 -13  -1  -6  261.37    6.74
 -13  -1  -6  353.69   11.85
  13   1   6  303.50    5.60
 -13   1  -6  255.95    7.48
 -13  -1  -7   76.81    4.21
 -13  -1  -7  112.73    7.18
 -13   1  -7   75.67    4.76
 -13   1  -7   95.30    5.40
  13   2   0   44.24    3.98
 -13  -2   0   37.36    5.21
 -13  -2   0   50.39    3.31
 -13   2   0   39.02    5.62
  13   2   1   48.25    2.82
 -13   2  -1   43.59    5.37
 -13  -2  -1   36.10    4.01
 -13  -2  -1   58.24    3.43
 -13   2  -2   65.24    5.70
 -13  -2  -2   56.69    3.95
 -13  -2  -2   82.65    5.22
  13   2   2   69.80    3.73
 -13   2  -3   43.31    5.25
 -13  -2  -3   40.43    3.63
 -13  -2  -3   72.48    5.49
  13   2   3   50.38    2.67
 -13   2  -4   35.86    5.06
 -13  -2  -4   33.60    4.40
  13   2   4   46.86    2.67
 -13  -2  -4   72.30    6.23
 -13   2  -5   53.37    5.09
 -13  -2  -5   47.11    4.98
 -13  -2  -5   76.45    6.56
  13   2   5   58.25    3.79
  13   2   6  421.76    7.11
 -13  -2  -6  330.76    6.68
 -13   2  -6  360.92    9.48
  13   3   0   52.71    4.10
 -13   3   0   43.23    6.03
 -13  -3   0   51.42    4.38
 -13  -3   0   34.24    4.95
 -13   3   0   43.93    7.73
  13   3   1   43.64    3.87
 -13   3  -1   45.87    5.56
 -13  -3  -1   41.59    4.50
 -13  -3  -1   43.08    4.70
 -13   3  -1   41.71    8.15
  13   3   2   39.29    2.78
 -13   3  -2   32.66    6.86
 -13   3  -2   41.39    5.27
 -13  -3  -2   25.22    3.27
 -13  -3  -2   37.96    3.87
 -13   3  -3   31.24    5.25
 -13  -3  -3   30.01    4.42
 -13   3  -3   36.49    5.24
 -13  -3  -3   42.41    5.71
  13   3   3   34.62    2.77
 -13   3  -4   70.51    5.65
 -13  -3  -4   65.15    5.00
 -13   3  -4   80.30    5.09
  13   3   4   85.07    3.20
 -13   3  -5    1.02    4.80
  13   3   5    5.17    2.28
 -13  -3  -5   -3.42    3.94
 -13   3  -5    4.80    3.80
  13   4   0  111.06    4.28
 -13  -4   0  108.04    5.36
 -13  -4   0   93.00    5.73
  13   4   1   -2.30    4.07
 -13  -4  -1    0.85    3.03
 -13  -4  -1    0.85    3.37
  13   4   2  158.54    5.04
 -13  -4  -2  153.60    7.50
 -13  -4  -2  107.69    5.37
 -14   0   0   60.85    5.31
  14   0   0   70.05    4.11
  14   0   1   -1.99    3.31
 -14   0  -1    4.66    4.72
 -14   0  -2   10.70    4.88
  14   0   2    6.93    2.47
  14   0   3    0.10    3.21
 -14   0  -3    4.60    4.70
 -14   0  -4  435.51    8.66
 -14   0  -4  497.56   11.82
  14   0   4  551.56    9.38
 -14   0  -5   -1.65    4.59
 -14   0  -5   -0.51    3.64
 -14   0  -6   52.65    5.01
 -14   0  -6   41.73    3.60
  14   1   0   13.61    3.44
 -14  -1   0    9.44    5.27
 -14   1   0   14.70    4.92
  14  -1   0   17.33    3.44
 -14   1  -1   17.16    5.04
 -14  -1  -1   12.93    3.63
  14   1   1   15.37    2.40
  14  -1   1   17.39    3.48
  14  -1   2    6.98    3.38
 -14   1  -2    2.45    4.77
 -14  -1  -2    5.04    5.04
  14   1   2    3.69    3.22
 -14  -1  -2   11.93    4.31
  14   1   3    0.58    2.18
 -14   1  -3    0.22    4.74
 -14  -1  -3    3.47    4.80
 -14  -1  -3    5.21    4.37
 -14   1  -4   96.34    5.89
 -14  -1  -4   89.71    5.65
 -14  -1  -4  117.54    5.94
  14   1   4  103.19    3.35
 -14   1  -5    8.36    5.11
 -14  -1  -5    4.42    3.55
 -14  -1  -5    8.50    3.72
  14   1   5   10.74    2.54
  14   2   0   22.59    3.43
 -14  -2   0   24.02    4.07
 -14  -2   0   21.64    3.63
 -14   2   0   20.98    5.80
  14   2   1    4.41    2.36
 -14  -2  -1    3.32    3.37
 -14   2  -1    7.07    6.23
 -14  -2  -1   10.99    4.31
 -14   2  -2   95.53    6.02
 -14  -2  -2   89.55    4.35
 -14  -2  -2  123.60    5.73
  14   2   2  113.39    4.18
 -14   2  -3  227.75    8.03
 -14  -2  -3  228.80    6.95
  14   2   3  283.31    5.88
 -14  -2  -3  341.62    8.59
  14   2   4   50.78    3.81
 -14   2  -4   41.95    5.36
 -14  -2  -4   44.61    5.34
 -14  -2  -4   69.95    6.24
 -14   3   0   60.97    7.98
  14   3   0   79.09    4.54
 -14   3   0   71.53    7.95
 -14  -3   0   64.84    3.98
 -14  -3   0   55.19    4.25
  14   3   1   12.91    3.92
 -14   3  -1   10.34    5.44
 -14  -3  -1   11.80    4.41
 -14  -3  -1    6.27    4.62
 -14   3  -1    5.72    6.95
  14   3   2  263.38    6.11
 -14   3  -2  265.16   11.28
 -14  -3  -2  203.89    6.85
 -14   3  -2  210.23    9.91
 -14  -3  -2  252.85    7.41
  15   0   0    6.47    2.50
 -15   0   0    5.53    4.80
  15   0   1    2.21    3.20
 -15   0  -1    1.50    3.50
 -15   0  -2   19.77    5.35
  15   0   2   28.89    3.80
 -15   0  -3    0.75    3.42
  15   0   3   -1.59    2.26
  15   1   0    9.56    2.31
  15  -1   0    6.04    3.32
 -15  -1   0    6.68    4.93
 -15   1   0    4.13    4.76
  15  -1   1   23.77    3.80
 -15  -1  -1   19.22    5.15
 -15   1  -1   14.58    5.35
  15   1   1   21.71    3.43
  15   1   2  297.47    6.49
 -15   1  -2  250.34    8.37
 -15  -1  -2  256.30    7.77
 -15   1  -3    9.41    5.20
 -15  -1  -3    8.07    5.41
 -15  -1  -3    5.43    3.45
  15   1   3   10.09    3.57
  15   2   0  247.11    5.21
 -15  -2   0  224.72    7.30
 -15   2   0  236.63    8.85
 -15  -2  -1    4.64    5.32
 -15  -2  -1    4.14    4.75
 -15   2  -1    0.65    6.12
  15   2   1    4.54    3.63
 -15   2  -2    1.32    4.81
 -15  -2  -2    7.08    3.72
 -15  -2  -2    3.24    3.63
  15   2   2    0.97    3.55
 -16   0   0    5.86    5.10
;
_shelx_hkl_checksum     15576
_shelx_res_file
;
TITL  wa1324 in P21/c
    wa1324.res
    created by SHELXL-2018/3 at 14:23:46 on 04-Nov-2020
CELL   0.71073     13.2962   6.2300  12.9294  90.000   97.226   90.000
ZERR         4      0.0010   0.0004   0.0011    .0       .006     .0
LATT  1
SYMM -X,1/2+Y,1/2-Z
SFAC        C       H       B       F       K       O
UNIT        48      32      4       8       4       4
TEMP-100
SIZE.48 .46 .23
REM colourless plate
L.S.      8
FMAP      2
PLAN     10
BOND$H
CONF
ACTA50
WGHT    0.050700    0.178300
FVAR       0.85897
K1    5    0.471438    0.772887    0.384404    11.00000    0.03200    0.01629 =
         0.01999    0.00069    0.00615   -0.00165
B1    3    0.618415    0.328124    0.389310    11.00000    0.01910    0.01585 =
         0.01970   -0.00086    0.00252   -0.00226
O1    6    0.623359    0.467706    0.480170    11.00000    0.01867    0.02077 =
         0.02150   -0.00376    0.00476   -0.00533
F1    4    0.550336    0.426768    0.306583    11.00000    0.02690    0.02750 =
         0.02183   -0.00296   -0.00160    0.00724
F2    4    0.565530    0.139786    0.416079    11.00000    0.02438    0.01895 =
         0.03171   -0.00340    0.00845   -0.00700
C1    1    0.725874    0.279637    0.352524    11.00000    0.02104    0.01818 =
         0.01657    0.00311    0.00283    0.00053
C2    1    0.807287    0.416950    0.385706    11.00000    0.01998    0.02060 =
         0.01809    0.00381    0.00316    0.00010
C3    1    0.902552    0.375561    0.353868    11.00000    0.01971    0.02893 =
         0.02661    0.00136    0.00523   -0.00152
AFIX  43
H3    2    0.958382    0.465504    0.377711    11.00000   -1.20000
AFIX   0
C4    1    0.916165    0.205697    0.288300    11.00000    0.02217    0.03555 =
         0.02747    0.00021    0.00840    0.00527
AFIX  43
H4    2    0.980868    0.181458    0.266586    11.00000   -1.20000
AFIX   0
C5    1    0.836397    0.070931    0.254114    11.00000    0.03098    0.02617 =
         0.02487   -0.00241    0.00623    0.00662
AFIX  43
H5    2    0.845540   -0.044942    0.208452    11.00000   -1.20000
AFIX   0
C6    1    0.742171    0.107581    0.287672    11.00000    0.02350    0.02124 =
         0.02312   -0.00007    0.00291   -0.00043
AFIX  43
H6    2    0.687666    0.012800    0.265759    11.00000   -1.20000
AFIX   0
C11   1    0.700956    0.611165    0.502268    11.00000    0.01737    0.01593 =
         0.01881    0.00222   -0.00128   -0.00167
C12   1    0.791234    0.596985    0.456284    11.00000    0.02015    0.01911 =
         0.01842    0.00313    0.00021   -0.00127
C13   1    0.863429    0.758241    0.482322    11.00000    0.02150    0.02534 =
         0.02905    0.00181    0.00282   -0.00540
AFIX  43
H13   2    0.924129    0.756567    0.450636    11.00000   -1.20000
AFIX   0
C14   1    0.849517    0.919532    0.552394    11.00000    0.02853    0.02174 =
         0.03351   -0.00183   -0.00278   -0.00773
AFIX  43
H14   2    0.899937    1.026782    0.567981    11.00000   -1.20000
AFIX   0
C15   1    0.761490    0.924395    0.600031    11.00000    0.02950    0.01886 =
         0.02862   -0.00370   -0.00382    0.00127
AFIX  43
H15   2    0.752271    1.032398    0.649848    11.00000   -1.20000
AFIX   0
C16   1    0.687306    0.770654    0.574354    11.00000    0.02242    0.02112 =
         0.02222   -0.00082    0.00015    0.00315
AFIX  43
H16   2    0.626722    0.774242    0.606210    11.00000   -1.20000
AFIX   0
HKLF 4
REM   wa1324 in P21/c
REM wR2 = 0.0826, GooF = S = 1.057, Restrained GooF = 1.057 for all data
REM R1 = 0.0303 for 1796 Fo > 4sig(Fo) and 0.0342 for all 1980 data
REM 154 parameters refined using 0 restraints
END
WGHT      0.0507      0.1781
REM Highest difference peak  0.259,  deepest hole -0.426,  1-sigma level  0.058
Q1    1   0.6773  0.3001  0.3717  11.00000  0.05    0.26
Q2    1   0.6196  0.4142  0.4415  11.00000  0.05    0.19
Q3    1   0.5949  0.5263  0.4379  11.00000  0.05    0.17
Q4    1   0.8213  0.6495  0.4788  11.00000  0.05    0.17
Q5    1   0.4861  0.6917  0.4662  11.00000  0.05    0.16
Q6    1   0.6587  1.1019  0.5409  11.00000  0.05    0.16
Q7    1   0.7629  0.7824  0.3381  11.00000  0.05    0.16
Q8    1   0.4207  0.7062  0.3062  11.00000  0.05    0.15
Q9    1   0.7340  0.2164  0.3253  11.00000  0.05    0.15
Q10   1   0.6367  0.4196  0.5901  11.00000  0.05    0.15
;
_shelx_res_checksum     16545
data_III
_audit_creation_method     'SHELXL-2018/3'
_chemical_name_systematic
;
Bis(tetraphenylphosphonium)
6,6-difluoro-6<i>H</i>-dibenzo[<i>c</i>,<i>e</i>][1,2]oxaborinin-6-ide
acetonitrile trisolvate
;
_chemical_name_common
;
Bis(tetraphenylphosphonium) bis(9,9-difluoro-10-oxa-9-boraphenanthren-9-ide)
acetonitrile trisolvate
;
_chemical_formula_moiety     '2(C24 H20 P +), 2(C12 H8 B F2 O -), 3(C2 H3 N)'
_chemical_formula_sum     'C78 H65 B2 F4 N3 O2 P2'
_chemical_formula_iupac     '2C24 H20 P +, 2C12 H8 B F2 O -, 3C2 H3 N'
_chemical_formula_weight     1235.89
_chemical_melting_point     ?
_space_group_crystal_system     triclinic
_space_group_name_H-M_alt     'P -1'
_space_group_name_Hall     '-P 1'
loop_
    _space_group_symop_operation_xyz
    'x, y, z'
    '-x, -y, -z'
_cell_length_a     10.3527(4)
_cell_length_b     13.5958(5)
_cell_length_c     23.4352(9)
_cell_angle_alpha     86.218(3)
_cell_angle_beta     78.916(3)
_cell_angle_gamma     87.104(3)
_cell_volume     3227.6(2)
_cell_formula_units_Z     2
_cell_measurement_reflns_used     61056
_cell_measurement_theta_min     2.0
_cell_measurement_theta_max     25.9
_cell_measurement_temperature     173(2)
_exptl_crystal_description     block
_exptl_crystal_colour     colourless
_exptl_crystal_size_max     0.420
_exptl_crystal_size_mid     0.380
_exptl_crystal_size_min     0.290
_exptl_crystal_density_diffrn     1.272
_exptl_crystal_density_meas     ?
_exptl_crystal_density_method     ?
_exptl_crystal_F_000     1292
_exptl_absorpt_coefficient_mu     0.130
_exptl_absorpt_correction_type     multi-scan
_exptl_absorpt_process_details
;
(X-Area; Stoe & Cie, 2001)
;
_exptl_absorpt_correction_T_min     0.947
_exptl_absorpt_correction_T_max     0.963
_diffrn_ambient_temperature     173(2)
_diffrn_source     ?
_diffrn_radiation_type     MoK\a
_diffrn_radiation_wavelength     0.71073
_diffrn_measurement_device_type     'STOE IPDS II two-circle'
_diffrn_measurement_method     \w
_diffrn_detector_area_resol_mean     ?
_diffrn_reflns_number     47827
_diffrn_reflns_av_R_equivalents     0.0401
_diffrn_reflns_av_unetI/netI     0.0248
_diffrn_reflns_theta_min     2.006
_diffrn_reflns_theta_max     25.435
_diffrn_reflns_theta_full     25.000
_diffrn_measured_fraction_theta_max     0.992
_diffrn_measured_fraction_theta_full     0.996
_diffrn_reflns_limit_h_min     -12
_diffrn_reflns_limit_h_max     12
_diffrn_reflns_limit_k_min     -16
_diffrn_reflns_limit_k_max     16
_diffrn_reflns_limit_l_min     -27
_diffrn_reflns_limit_l_max     28
_refine_special_details     ?
_reflns_number_total     11854
_reflns_number_gt     10863
_reflns_threshold_expression     'I > 2\s(I)'
_refine_ls_structure_factor_coef     Fsqd
_refine_ls_matrix_type     full
_refine_ls_R_factor_all     0.0448
_refine_ls_R_factor_gt     0.0413
_refine_ls_wR_factor_gt     0.1065
_refine_ls_wR_factor_ref     0.1088
_refine_ls_goodness_of_fit_ref     1.048
_refine_ls_restrained_S_all     1.048
_refine_ls_number_reflns     11854
_refine_ls_number_parameters     842
_refine_ls_number_restraints     0
_refine_ls_hydrogen_treatment     constr
_refine_ls_weighting_scheme     calc
_refine_ls_weighting_details
              'w=1/[\s^2^(Fo^2^)+(0.0516P)^2^+1.4271P] where P=(Fo^2^+2Fc^2^)/3'
_atom_sites_solution_hydrogens     geom
_atom_sites_solution_primary     direct
_atom_sites_solution_secondary     ?
_refine_ls_shift/su_max     0.001
_refine_ls_shift/su_mean     0.000
_refine_diff_density_max     0.478
_refine_diff_density_min     -0.442
_refine_ls_extinction_method     none
_refine_ls_extinction_coef     .
loop_
    _atom_type_symbol
    _atom_type_description
    _atom_type_scat_dispersion_real
    _atom_type_scat_dispersion_imag
    _atom_type_scat_source
    'C' 'C' 0.0033 0.0016
                         'International Tables Vol C Tables 4.2.6.8 and 6.1.1.4'
    'H' 'H' 0.0000 0.0000
                         'International Tables Vol C Tables 4.2.6.8 and 6.1.1.4'
    'B' 'B' 0.0013 0.0007
                         'International Tables Vol C Tables 4.2.6.8 and 6.1.1.4'
    'F' 'F' 0.0171 0.0103
                         'International Tables Vol C Tables 4.2.6.8 and 6.1.1.4'
    'N' 'N' 0.0061 0.0033
                         'International Tables Vol C Tables 4.2.6.8 and 6.1.1.4'
    'O' 'O' 0.0106 0.0060
                         'International Tables Vol C Tables 4.2.6.8 and 6.1.1.4'
    'P' 'P' 0.1023 0.0942
                         'International Tables Vol C Tables 4.2.6.8 and 6.1.1.4'
_computing_data_collection
;
X-Area (Stoe & Cie, 2001)
;
_computing_cell_refinement
;
X-Area (Stoe & Cie, 2001)
;
_computing_data_reduction
;
X-Area (Stoe & Cie, 2001)
;
_computing_structure_solution
;
ShelXT (Sheldrick, 2015a)
;
_computing_structure_refinement
;
ShelXL (Sheldrick, 2015b)
;
_computing_molecular_graphics
;
XP   (Sheldrick, 2015b) and Mercury (Macrae <i>et al.</i>, 2020)
;
_computing_publication_material
;
publCif (Westrip, 2010)
;
loop_
    _atom_site_type_symbol
    _atom_site_label
    _atom_site_fract_x
    _atom_site_fract_y
    _atom_site_fract_z
    _atom_site_U_iso_or_equiv
    _atom_site_adp_type
    _atom_site_calc_flag
    _atom_site_occupancy
    _atom_site_disorder_assembly
    _atom_site_disorder_group
    O O1 0.12452(13) 0.43049(8) 0.25804(5) 0.0398(3) Uani d 1 . .
    B B1 0.12323(19) 0.37459(13) 0.20674(8) 0.0328(4) Uani d 1 . .
    F F1 0.22126(13) 0.41208(8) 0.16118(5) 0.0551(3) Uani d 1 . .
    F F2 0.00205(12) 0.39835(8) 0.18908(5) 0.0531(3) Uani d 1 . .
    C C1 0.14294(14) 0.25805(11) 0.21957(7) 0.0292(3) Uani d 1 . .
    C C2 0.17145(14) 0.21953(11) 0.27317(7) 0.0272(3) Uani d 1 . .
    C C3 0.18519(15) 0.11698(11) 0.28362(7) 0.0315(3) Uani d 1 . .
    H H3 0.204651 0.091107 0.319803 0.038 Uiso calc 1 . .
    C C4 0.17073(16) 0.05318(12) 0.24187(8) 0.0354(4) Uani d 1 . .
    H H4 0.179876 -0.016049 0.249542 0.043 Uiso calc 1 . .
    C C5 0.14293(16) 0.09020(12) 0.18890(8) 0.0371(4) Uani d 1 . .
    H H5 0.133030 0.046587 0.160114 0.045 Uiso calc 1 . .
    C C6 0.12967(16) 0.19123(12) 0.17818(7) 0.0353(4) Uani d 1 . .
    H H6 0.111004 0.216017 0.141658 0.042 Uiso calc 1 . .
    C C11 0.15851(15) 0.39085(11) 0.30763(7) 0.0312(3) Uani d 1 . .
    C C12 0.18343(14) 0.28890(11) 0.31781(7) 0.0268(3) Uani d 1 . .
    C C13 0.21755(15) 0.25770(12) 0.37135(7) 0.0311(3) Uani d 1 . .
    H H13 0.235772 0.189468 0.379119 0.037 Uiso calc 1 . .
    C C14 0.22553(16) 0.32294(13) 0.41318(7) 0.0345(3) Uani d 1 . .
    H H14 0.247785 0.299361 0.449264 0.041 Uiso calc 1 . .
    C C15 0.20102(17) 0.42267(13) 0.40237(7) 0.0373(4) Uani d 1 . .
    H H15 0.206986 0.467925 0.430872 0.045 Uiso calc 1 . .
    C C16 0.16792(18) 0.45616(12) 0.35008(8) 0.0381(4) Uani d 1 . .
    H H16 0.151223 0.524744 0.342801 0.046 Uiso calc 1 . .
    P P1 0.67556(4) 0.15494(3) 0.35037(2) 0.02367(9) Uani d 1 . .
    C C21 0.67013(15) 0.12421(10) 0.27748(6) 0.0272(3) Uani d 1 . .
    C C22 0.78659(17) 0.10811(12) 0.23759(7) 0.0356(4) Uani d 1 . .
    H H22 0.869235 0.106773 0.249633 0.043 Uiso calc 1 . .
    C C23 0.7804(2) 0.09407(14) 0.18009(8) 0.0459(4) Uani d 1 . .
    H H23 0.859167 0.082089 0.152714 0.055 Uiso calc 1 . .
    C C24 0.6604(2) 0.09741(15) 0.16243(8) 0.0481(5) Uani d 1 . .
    H H24 0.657115 0.086850 0.123079 0.058 Uiso calc 1 . .
    C C25 0.54518(19) 0.11599(13) 0.20154(8) 0.0411(4) Uani d 1 . .
    H H25 0.463168 0.119617 0.188864 0.049 Uiso calc 1 . .
    C C26 0.54918(16) 0.12932(11) 0.25924(7) 0.0322(3) Uani d 1 . .
    H H26 0.470016 0.141883 0.286267 0.039 Uiso calc 1 . .
    C C31 0.53405(14) 0.10965(10) 0.39992(6) 0.0248(3) Uani d 1 . .
    C C32 0.47498(15) 0.02422(11) 0.38891(7) 0.0281(3) Uani d 1 . .
    H H32 0.505119 -0.007380 0.353556 0.034 Uiso calc 1 . .
    C C33 0.37240(15) -0.01386(11) 0.42989(7) 0.0318(3) Uani d 1 . .
    H H33 0.331854 -0.071696 0.422591 0.038 Uiso calc 1 . .
    C C34 0.32868(15) 0.03207(11) 0.48147(7) 0.0322(3) Uani d 1 . .
    H H34 0.256819 0.006415 0.508956 0.039 Uiso calc 1 . .
    C C35 0.38893(15) 0.11528(11) 0.49337(7) 0.0309(3) Uani d 1 . .
    H H35 0.359439 0.145623 0.529190 0.037 Uiso calc 1 . .
    C C36 0.49214(15) 0.15399(11) 0.45292(7) 0.0284(3) Uani d 1 . .
    H H36 0.534334 0.210452 0.461115 0.034 Uiso calc 1 . .
    C C41 0.81841(14) 0.09717(11) 0.37314(6) 0.0266(3) Uani d 1 . .
    C C42 0.85557(16) 0.00071(11) 0.35834(7) 0.0335(3) Uani d 1 . .
    H H42 0.811375 -0.031069 0.333132 0.040 Uiso calc 1 . .
    C C43 0.95702(17) -0.04846(13) 0.38051(8) 0.0400(4) Uani d 1 . .
    H H43 0.983616 -0.113748 0.369988 0.048 Uiso calc 1 . .
    C C44 1.01967(16) -0.00275(13) 0.41791(8) 0.0402(4) Uani d 1 . .
    H H44 1.089368 -0.036748 0.433015 0.048 Uiso calc 1 . .
    C C45 0.98160(16) 0.09215(13) 0.43351(8) 0.0379(4) Uani d 1 . .
    H H45 1.024512 0.122775 0.459638 0.046 Uiso calc 1 . .
    C C46 0.88125(15) 0.14277(12) 0.41124(7) 0.0314(3) Uani d 1 . .
    H H46 0.855390 0.208128 0.421831 0.038 Uiso calc 1 . .
    C C51 0.68050(15) 0.28636(10) 0.34950(6) 0.0258(3) Uani d 1 . .
    C C52 0.79962(15) 0.33163(11) 0.32810(7) 0.0309(3) Uani d 1 . .
    H H52 0.878918 0.292910 0.318517 0.037 Uiso calc 1 . .
    C C53 0.80107(17) 0.43362(12) 0.32097(7) 0.0351(4) Uani d 1 . .
    H H53 0.881769 0.465079 0.306699 0.042 Uiso calc 1 . .
    C C54 0.68499(17) 0.48980(11) 0.33462(7) 0.0346(4) Uani d 1 . .
    H H54 0.686732 0.559677 0.329805 0.041 Uiso calc 1 . .
    C C55 0.56697(17) 0.44518(12) 0.35513(7) 0.0345(3) Uani d 1 . .
    H H55 0.487928 0.484344 0.364219 0.041 Uiso calc 1 . .
    C C56 0.56353(15) 0.34322(11) 0.36250(7) 0.0301(3) Uani d 1 . .
    H H56 0.482246 0.312297 0.376277 0.036 Uiso calc 1 . .
    O O1A 0.46591(11) 0.79394(8) 0.34012(5) 0.0348(2) Uani d 1 . .
    B B1A 0.32951(18) 0.76328(13) 0.34453(8) 0.0312(4) Uani d 1 . .
    F F1A 0.25501(10) 0.84978(7) 0.33229(5) 0.0436(2) Uani d 1 . .
    F F2A 0.32692(11) 0.69946(7) 0.29946(4) 0.0425(2) Uani d 1 . .
    C C1A 0.27336(15) 0.71222(11) 0.40733(7) 0.0299(3) Uani d 1 . .
    C C2A 0.36027(16) 0.67457(11) 0.44359(7) 0.0289(3) Uani d 1 . .
    C C3A 0.30921(18) 0.62809(12) 0.49817(7) 0.0364(4) Uani d 1 . .
    H H3A 0.367670 0.602655 0.522687 0.044 Uiso calc 1 . .
    C C4A 0.1751(2) 0.61904(13) 0.51648(8) 0.0432(4) Uani d 1 . .
    H H4A 0.141895 0.587255 0.553332 0.052 Uiso calc 1 . .
    C C5A 0.08914(19) 0.65624(14) 0.48120(9) 0.0457(4) Uani d 1 . .
    H H5A -0.003151 0.650298 0.493725 0.055 Uiso calc 1 . .
    C C6A 0.13839(17) 0.70203(13) 0.42769(8) 0.0390(4) Uani d 1 . .
    H H6A 0.078495 0.727520 0.403857 0.047 Uiso calc 1 . .
    C C11A 0.54740(16) 0.74683(11) 0.37201(7) 0.0307(3) Uani d 1 . .
    C C12A 0.50301(16) 0.68660(11) 0.42267(7) 0.0296(3) Uani d 1 . .
    C C13A 0.59866(18) 0.64043(12) 0.45160(8) 0.0376(4) Uani d 1 . .
    H H13A 0.570852 0.598894 0.485508 0.045 Uiso calc 1 . .
    C C14A 0.73140(18) 0.65331(14) 0.43247(9) 0.0452(4) Uani d 1 . .
    H H14A 0.793671 0.620652 0.452860 0.054 Uiso calc 1 . .
    C C15A 0.77353(18) 0.71413(14) 0.38338(9) 0.0463(5) Uani d 1 . .
    H H15A 0.864899 0.723935 0.370258 0.056 Uiso calc 1 . .
    C C16A 0.68276(17) 0.76060(13) 0.35343(8) 0.0388(4) Uani d 1 . .
    H H16A 0.712373 0.802395 0.319832 0.047 Uiso calc 1 . .
    P P1A 0.74154(4) 0.67262(3) 0.14593(2) 0.02748(10) Uani d 1 . .
    C C21A 0.61990(15) 0.77059(11) 0.14360(7) 0.0290(3) Uani d 1 . .
    C C22A 0.58843(18) 0.80677(13) 0.09096(8) 0.0389(4) Uani d 1 . .
    H H22A 0.633680 0.781568 0.055405 0.047 Uiso calc 1 . .
    C C23A 0.4905(2) 0.87989(15) 0.09080(9) 0.0495(5) Uani d 1 . .
    H H23A 0.469425 0.905880 0.054929 0.059 Uiso calc 1 . .
    C C24A 0.42331(19) 0.91521(14) 0.14263(9) 0.0466(4) Uani d 1 . .
    H H24A 0.355582 0.964914 0.142184 0.056 Uiso calc 1 . .
    C C25A 0.45370(18) 0.87892(12) 0.19509(8) 0.0394(4) Uani d 1 . .
    H H25A 0.406434 0.903138 0.230570 0.047 Uiso calc 1 . .
    C C26A 0.55279(16) 0.80746(11) 0.19586(7) 0.0334(3) Uani d 1 . .
    H H26A 0.575369 0.783373 0.231790 0.040 Uiso calc 1 . .
    C C31A 0.66018(16) 0.56238(11) 0.17613(7) 0.0322(3) Uani d 1 . .
    C C32A 0.72734(19) 0.47093(12) 0.16976(9) 0.0419(4) Uani d 1 . .
    H H32A 0.816655 0.466797 0.150269 0.050 Uiso calc 1 . .
    C C33A 0.6618(2) 0.38587(13) 0.19234(10) 0.0514(5) Uani d 1 . .
    H H33A 0.707222 0.323427 0.188851 0.062 Uiso calc 1 . .
    C C34A 0.5318(2) 0.39153(14) 0.21965(9) 0.0518(5) Uani d 1 . .
    H H34A 0.487228 0.332857 0.233800 0.062 Uiso calc 1 . .
    C C35A 0.4661(2) 0.48134(14) 0.22657(9) 0.0487(5) Uani d 1 . .
    H H35A 0.376676 0.484745 0.245929 0.058 Uiso calc 1 . .
    C C36A 0.52989(18) 0.56706(13) 0.20543(8) 0.0388(4) Uani d 1 . .
    H H36A 0.484588 0.629246 0.210937 0.047 Uiso calc 1 . .
    C C41A 0.85613(15) 0.70925(11) 0.18844(7) 0.0294(3) Uani d 1 . .
    C C42A 0.93100(18) 0.63853(12) 0.21477(8) 0.0374(4) Uani d 1 . .
    H H42A 0.917951 0.570346 0.212493 0.045 Uiso calc 1 . .
    C C43A 1.0246(2) 0.66824(13) 0.24431(9) 0.0457(4) Uani d 1 . .
    H H43A 1.075962 0.620113 0.262275 0.055 Uiso calc 1 . .
    C C44A 1.04410(19) 0.76758(13) 0.24791(9) 0.0437(4) Uani d 1 . .
    H H44A 1.108785 0.787400 0.268126 0.052 Uiso calc 1 . .
    C C45A 0.96920(18) 0.83766(13) 0.22203(8) 0.0417(4) Uani d 1 . .
    H H45A 0.981968 0.905736 0.224882 0.050 Uiso calc 1 . .
    C C46A 0.87565(17) 0.80948(12) 0.19197(8) 0.0353(4) Uani d 1 . .
    H H46A 0.825052 0.857948 0.173851 0.042 Uiso calc 1 . .
    C C51A 0.82688(17) 0.65247(13) 0.07317(7) 0.0368(4) Uani d 1 . .
    C C52A 0.7733(2) 0.59274(16) 0.03807(9) 0.0542(5) Uani d 1 . .
    H H52A 0.695692 0.558136 0.053530 0.065 Uiso calc 1 . .
    C C53A 0.8346(3) 0.5845(2) -0.01946(10) 0.0737(8) Uani d 1 . .
    H H53A 0.798253 0.544150 -0.043517 0.088 Uiso calc 1 . .
    C C54A 0.9469(3) 0.6338(2) -0.04215(10) 0.0799(9) Uani d 1 . .
    H H54A 0.987884 0.627627 -0.081730 0.096 Uiso calc 1 . .
    C C55A 1.0004(3) 0.6921(2) -0.00771(11) 0.0783(8) Uani d 1 . .
    H H55A 1.078704 0.725655 -0.023523 0.094 Uiso calc 1 . .
    C C56A 0.9404(2) 0.70232(17) 0.05041(9) 0.0543(5) Uani d 1 . .
    H H56A 0.977155 0.743069 0.074091 0.065 Uiso calc 1 . .
    N N61 1.0162(5) 0.9547(3) 0.07570(13) 0.1405(15) Uani d 1 . .
    C C62 1.1110(4) 0.9774(3) 0.04320(13) 0.0991(11) Uani d 1 . .
    C C63 1.2218(4) 1.0112(5) 0.0041(2) 0.156(2) Uani d 1 . .
    H H63A 1.195474 1.037192 -0.032195 0.235 Uiso calc 1 . .
    H H63B 1.286666 0.956532 -0.004253 0.235 Uiso calc 1 . .
    H H63C 1.260647 1.063580 0.021245 0.235 Uiso calc 1 . .
    N N71 0.4432(5) 0.1390(3) 0.05427(14) 0.1466(16) Uani d 1 . .
    C C72 0.4540(4) 0.2169(3) 0.06671(11) 0.0886(9) Uani d 1 . .
    C C73 0.4630(3) 0.3133(3) 0.08298(14) 0.0933(10) Uani d 1 . .
    H H73A 0.390831 0.327689 0.115388 0.140 Uiso calc 1 . .
    H H73B 0.457012 0.359912 0.049792 0.140 Uiso calc 1 . .
    H H73C 0.547505 0.319626 0.095136 0.140 Uiso calc 1 . .
    N N81 0.4309(7) 0.5722(6) 0.0455(4) 0.143(3) Uani d 0.545(5) A 1
    C C82 0.3563(6) 0.6043(5) 0.0833(4) 0.098(2) Uani d 0.545(5) A 1
    N N81' 0.2713(7) 0.7449(6) 0.0256(4) 0.118(3) Uani d 0.455(5) A 2
    C C82' 0.2828(6) 0.6973(5) 0.0668(4) 0.0790(19) Uani d 0.455(5) A 2
    C C83 0.2753(5) 0.6434(3) 0.1246(2) 0.1204(14) Uani d 1 . .
    H H83A 0.255574 0.595002 0.157706 0.181 Uiso calc 0.545(5) A 1
    H H83B 0.193732 0.664258 0.111112 0.181 Uiso calc 0.545(5) A 1
    H H83C 0.314423 0.700794 0.136783 0.181 Uiso calc 0.545(5) A 1
    H H83D 0.234341 0.580029 0.124309 0.181 Uiso calc 0.455(5) A 2
    H H83E 0.222277 0.682864 0.154807 0.181 Uiso calc 0.455(5) A 2
    H H83F 0.364246 0.631736 0.132872 0.181 Uiso calc 0.455(5) A 2
loop_
    _atom_site_aniso_label
    _atom_site_aniso_U_11
    _atom_site_aniso_U_22
    _atom_site_aniso_U_33
    _atom_site_aniso_U_12
    _atom_site_aniso_U_13
    _atom_site_aniso_U_23
    O1 0.0612(8) 0.0272(6) 0.0336(6) 0.0045(5) -0.0171(6) -0.0024(5)
    B1 0.0377(9) 0.0315(9) 0.0300(9) 0.0016(7) -0.0090(7) -0.0014(7)
    F1 0.0722(8) 0.0427(6) 0.0432(6) -0.0100(5) 0.0072(5) 0.0038(5)
    F2 0.0583(7) 0.0446(6) 0.0648(7) 0.0157(5) -0.0346(6) -0.0109(5)
    C1 0.0244(7) 0.0316(8) 0.0313(8) -0.0013(6) -0.0040(6) -0.0041(6)
    C2 0.0209(7) 0.0284(7) 0.0313(8) -0.0018(5) -0.0022(6) -0.0027(6)
    C3 0.0286(8) 0.0294(8) 0.0360(8) -0.0016(6) -0.0050(6) -0.0010(6)
    C4 0.0305(8) 0.0279(8) 0.0471(10) -0.0010(6) -0.0040(7) -0.0063(7)
    C5 0.0346(8) 0.0357(9) 0.0427(10) -0.0004(7) -0.0076(7) -0.0146(7)
    C6 0.0351(8) 0.0387(9) 0.0334(9) 0.0001(7) -0.0086(7) -0.0068(7)
    C11 0.0319(8) 0.0307(8) 0.0314(8) -0.0008(6) -0.0067(6) -0.0019(6)
    C12 0.0208(7) 0.0293(7) 0.0295(8) -0.0024(5) -0.0024(6) -0.0018(6)
    C13 0.0279(7) 0.0325(8) 0.0326(8) -0.0001(6) -0.0055(6) -0.0003(6)
    C14 0.0310(8) 0.0446(9) 0.0284(8) 0.0007(7) -0.0066(6) -0.0032(7)
    C15 0.0377(9) 0.0415(9) 0.0337(9) -0.0009(7) -0.0064(7) -0.0119(7)
    C16 0.0471(10) 0.0299(8) 0.0382(9) 0.0008(7) -0.0089(7) -0.0065(7)
    P1 0.02439(18) 0.02135(18) 0.02522(19) -0.00115(13) -0.00411(14)
                                                                    -0.00261(13)
    C21 0.0320(8) 0.0223(7) 0.0270(7) -0.0013(6) -0.0051(6) -0.0019(5)
    C22 0.0360(8) 0.0366(8) 0.0334(9) 0.0030(7) -0.0045(7) -0.0056(7)
    C23 0.0520(11) 0.0497(11) 0.0327(9) 0.0048(8) 0.0010(8) -0.0102(8)
    C24 0.0655(13) 0.0507(11) 0.0305(9) -0.0041(9) -0.0116(9) -0.0105(8)
    C25 0.0480(10) 0.0427(9) 0.0367(9) -0.0070(8) -0.0167(8) -0.0031(7)
    C26 0.0351(8) 0.0298(8) 0.0328(8) -0.0029(6) -0.0085(7) -0.0015(6)
    C31 0.0250(7) 0.0228(7) 0.0267(7) -0.0004(5) -0.0055(6) -0.0006(5)
    C32 0.0302(7) 0.0243(7) 0.0300(8) -0.0009(6) -0.0059(6) -0.0032(6)
    C33 0.0304(8) 0.0265(7) 0.0387(9) -0.0050(6) -0.0069(7) -0.0001(6)
    C34 0.0282(7) 0.0319(8) 0.0343(8) -0.0026(6) -0.0024(6) 0.0038(6)
    C35 0.0327(8) 0.0317(8) 0.0269(8) 0.0025(6) -0.0030(6) -0.0024(6)
    C36 0.0309(8) 0.0251(7) 0.0298(8) -0.0017(6) -0.0068(6) -0.0036(6)
    C41 0.0248(7) 0.0259(7) 0.0283(7) -0.0020(6) -0.0034(6) 0.0006(6)
    C42 0.0341(8) 0.0285(8) 0.0381(9) 0.0007(6) -0.0079(7) -0.0029(6)
    C43 0.0373(9) 0.0323(8) 0.0477(10) 0.0078(7) -0.0054(8) 0.0021(7)
    C44 0.0293(8) 0.0461(10) 0.0432(10) 0.0018(7) -0.0080(7) 0.0120(8)
    C45 0.0317(8) 0.0474(10) 0.0363(9) -0.0106(7) -0.0106(7) 0.0058(7)
    C46 0.0322(8) 0.0300(8) 0.0322(8) -0.0062(6) -0.0055(6) -0.0001(6)
    C51 0.0300(7) 0.0227(7) 0.0250(7) -0.0019(6) -0.0059(6) -0.0019(5)
    C52 0.0297(8) 0.0291(8) 0.0331(8) -0.0018(6) -0.0042(6) -0.0003(6)
    C53 0.0395(9) 0.0300(8) 0.0365(9) -0.0104(7) -0.0078(7) 0.0020(6)
    C54 0.0490(10) 0.0229(7) 0.0341(8) -0.0040(7) -0.0127(7) -0.0028(6)
    C55 0.0398(9) 0.0273(8) 0.0373(9) 0.0045(6) -0.0097(7) -0.0065(6)
    C56 0.0299(8) 0.0282(7) 0.0324(8) -0.0013(6) -0.0059(6) -0.0039(6)
    O1A 0.0374(6) 0.0347(6) 0.0329(6) -0.0041(5) -0.0090(5) 0.0023(5)
    B1A 0.0355(9) 0.0288(8) 0.0313(9) 0.0030(7) -0.0116(7) -0.0043(7)
    F1A 0.0479(6) 0.0391(5) 0.0445(6) 0.0096(4) -0.0151(5) 0.0034(4)
    F2A 0.0525(6) 0.0447(6) 0.0326(5) -0.0058(5) -0.0103(4) -0.0106(4)
    C1A 0.0334(8) 0.0255(7) 0.0320(8) 0.0011(6) -0.0080(6) -0.0071(6)
    C2A 0.0371(8) 0.0233(7) 0.0279(8) -0.0003(6) -0.0081(6) -0.0072(6)
    C3A 0.0514(10) 0.0313(8) 0.0287(8) -0.0047(7) -0.0117(7) -0.0048(6)
    C4A 0.0583(11) 0.0386(9) 0.0302(9) -0.0129(8) 0.0026(8) -0.0069(7)
    C5A 0.0385(9) 0.0481(10) 0.0477(11) -0.0071(8) 0.0033(8) -0.0126(8)
    C6A 0.0348(9) 0.0384(9) 0.0444(10) 0.0019(7) -0.0082(7) -0.0065(7)
    C11A 0.0344(8) 0.0278(7) 0.0318(8) -0.0007(6) -0.0086(6) -0.0104(6)
    C12A 0.0359(8) 0.0255(7) 0.0304(8) 0.0013(6) -0.0118(6) -0.0096(6)
    C13A 0.0447(9) 0.0348(8) 0.0383(9) 0.0050(7) -0.0189(8) -0.0111(7)
    C14A 0.0422(10) 0.0469(10) 0.0543(11) 0.0090(8) -0.0247(9) -0.0216(9)
    C15A 0.0319(9) 0.0531(11) 0.0588(12) -0.0012(8) -0.0126(8) -0.0290(9)
    C16A 0.0377(9) 0.0399(9) 0.0398(9) -0.0087(7) -0.0042(7) -0.0136(7)
    P1A 0.0303(2) 0.02541(19) 0.0278(2) 0.00102(15) -0.00815(15) -0.00298(15)
    C21A 0.0310(8) 0.0254(7) 0.0314(8) -0.0003(6) -0.0079(6) -0.0017(6)
    C22A 0.0455(10) 0.0404(9) 0.0307(9) 0.0091(7) -0.0093(7) -0.0040(7)
    C23A 0.0583(12) 0.0509(11) 0.0411(10) 0.0184(9) -0.0198(9) -0.0010(8)
    C24A 0.0459(10) 0.0419(10) 0.0513(11) 0.0160(8) -0.0116(9) -0.0055(8)
    C25A 0.0419(9) 0.0347(9) 0.0400(9) 0.0045(7) -0.0032(7) -0.0075(7)
    C26A 0.0395(9) 0.0297(8) 0.0310(8) -0.0006(6) -0.0071(7) -0.0018(6)
    C31A 0.0386(8) 0.0265(7) 0.0353(8) -0.0017(6) -0.0162(7) -0.0022(6)
    C32A 0.0461(10) 0.0307(8) 0.0543(11) 0.0032(7) -0.0227(9) -0.0073(7)
    C33A 0.0759(14) 0.0244(8) 0.0626(13) -0.0003(8) -0.0355(11) -0.0024(8)
    C34A 0.0721(14) 0.0361(10) 0.0525(12) -0.0190(9) -0.0242(10) 0.0066(8)
    C35A 0.0535(11) 0.0443(10) 0.0489(11) -0.0154(9) -0.0101(9) 0.0052(8)
    C36A 0.0427(9) 0.0328(8) 0.0413(9) -0.0048(7) -0.0089(8) 0.0007(7)
    C41A 0.0321(8) 0.0282(7) 0.0287(8) -0.0029(6) -0.0072(6) -0.0013(6)
    C42A 0.0454(9) 0.0273(8) 0.0431(10) -0.0011(7) -0.0180(8) -0.0004(7)
    C43A 0.0519(11) 0.0367(9) 0.0557(12) 0.0000(8) -0.0301(9) 0.0020(8)
    C44A 0.0457(10) 0.0421(10) 0.0496(11) -0.0069(8) -0.0227(8) -0.0036(8)
    C45A 0.0459(10) 0.0307(8) 0.0524(11) -0.0079(7) -0.0170(8) -0.0031(7)
    C46A 0.0385(9) 0.0272(8) 0.0424(9) -0.0021(6) -0.0134(7) 0.0003(7)
    C51A 0.0390(9) 0.0409(9) 0.0303(8) 0.0125(7) -0.0087(7) -0.0054(7)
    C52A 0.0614(13) 0.0625(13) 0.0420(11) 0.0127(10) -0.0167(9) -0.0194(9)
    C53A 0.093(2) 0.0893(18) 0.0426(12) 0.0362(16) -0.0244(13) -0.0278(12)
    C54A 0.092(2) 0.107(2) 0.0323(11) 0.0490(17) -0.0035(12) -0.0099(13)
    C55A 0.0646(15) 0.108(2) 0.0500(14) 0.0099(14) 0.0137(12) 0.0074(14)
    C56A 0.0503(11) 0.0681(13) 0.0401(11) 0.0011(10) 0.0001(9) 0.0005(9)
    N61 0.210(4) 0.146(3) 0.0611(18) -0.070(3) 0.001(2) -0.0008(18)
    C62 0.147(3) 0.099(2) 0.0497(16) -0.032(2) -0.0075(18) -0.0033(15)
    C63 0.090(3) 0.255(6) 0.107(3) -0.002(3) 0.003(2) 0.050(4)
    N71 0.277(5) 0.102(2) 0.0662(18) 0.009(3) -0.049(2) -0.0087(17)
    C72 0.125(3) 0.101(2) 0.0403(13) 0.025(2) -0.0230(15) -0.0093(14)
    C73 0.096(2) 0.109(2) 0.079(2) 0.0287(18) -0.0243(17) -0.0335(18)
    N81 0.101(5) 0.151(6) 0.160(7) -0.036(4) 0.009(4) 0.032(5)
    C82 0.061(3) 0.083(4) 0.143(7) -0.022(3) -0.010(4) 0.034(4)
    N81' 0.081(4) 0.140(6) 0.139(7) -0.021(4) -0.039(4) 0.003(5)
    C82' 0.050(3) 0.087(4) 0.103(5) -0.017(3) -0.019(3) -0.001(4)
    C83 0.114(3) 0.096(3) 0.154(4) -0.003(2) -0.041(3) 0.013(3)
_geom_special_details
;
 All esds (except the esd in the dihedral angle between two l.s. planes)
 are estimated using the full covariance matrix.  The cell esds are taken
 into account individually in the estimation of esds in distances, angles
 and torsion angles; correlations between esds in cell parameters are only
 used when they are defined by crystal symmetry.  An approximate (isotropic)
 treatment of cell esds is used for estimating esds involving l.s. planes.
;
loop_
    _geom_bond_atom_site_label_1
    _geom_bond_atom_site_label_2
    _geom_bond_site_symmetry_2
    _geom_bond_distance
    _geom_bond_publ_flag
    O1 C11 . 1.3492(19) ?
    O1 B1 . 1.466(2) ?
    B1 F2 . 1.411(2) ?
    B1 F1 . 1.412(2) ?
    B1 C1 . 1.603(2) ?
    C1 C6 . 1.402(2) ?
    C1 C2 . 1.407(2) ?
    C2 C3 . 1.404(2) ?
    C2 C12 . 1.480(2) ?
    C3 C4 . 1.383(2) ?
    C3 H3 . 0.9500 ?
    C4 C5 . 1.385(3) ?
    C4 H4 . 0.9500 ?
    C5 C6 . 1.385(2) ?
    C5 H5 . 0.9500 ?
    C6 H6 . 0.9500 ?
    C11 C16 . 1.397(2) ?
    C11 C12 . 1.410(2) ?
    C12 C13 . 1.401(2) ?
    C13 C14 . 1.381(2) ?
    C13 H13 . 0.9500 ?
    C14 C15 . 1.383(2) ?
    C14 H14 . 0.9500 ?
    C15 C16 . 1.378(2) ?
    C15 H15 . 0.9500 ?
    C16 H16 . 0.9500 ?
    P1 C51 . 1.7887(14) ?
    P1 C31 . 1.7935(15) ?
    P1 C41 . 1.7944(15) ?
    P1 C21 . 1.7970(15) ?
    C21 C22 . 1.394(2) ?
    C21 C26 . 1.396(2) ?
    C22 C23 . 1.387(2) ?
    C22 H22 . 0.9500 ?
    C23 C24 . 1.380(3) ?
    C23 H23 . 0.9500 ?
    C24 C25 . 1.381(3) ?
    C24 H24 . 0.9500 ?
    C25 C26 . 1.385(2) ?
    C25 H25 . 0.9500 ?
    C26 H26 . 0.9500 ?
    C31 C36 . 1.400(2) ?
    C31 C32 . 1.400(2) ?
    C32 C33 . 1.384(2) ?
    C32 H32 . 0.9500 ?
    C33 C34 . 1.384(2) ?
    C33 H33 . 0.9500 ?
    C34 C35 . 1.388(2) ?
    C34 H34 . 0.9500 ?
    C35 C36 . 1.385(2) ?
    C35 H35 . 0.9500 ?
    C36 H36 . 0.9500 ?
    C41 C46 . 1.393(2) ?
    C41 C42 . 1.395(2) ?
    C42 C43 . 1.383(2) ?
    C42 H42 . 0.9500 ?
    C43 C44 . 1.381(3) ?
    C43 H43 . 0.9500 ?
    C44 C45 . 1.382(3) ?
    C44 H44 . 0.9500 ?
    C45 C46 . 1.384(2) ?
    C45 H45 . 0.9500 ?
    C46 H46 . 0.9500 ?
    C51 C52 . 1.396(2) ?
    C51 C56 . 1.397(2) ?
    C52 C53 . 1.386(2) ?
    C52 H52 . 0.9500 ?
    C53 C54 . 1.386(2) ?
    C53 H53 . 0.9500 ?
    C54 C55 . 1.379(2) ?
    C54 H54 . 0.9500 ?
    C55 C56 . 1.387(2) ?
    C55 H55 . 0.9500 ?
    C56 H56 . 0.9500 ?
    O1A C11A . 1.3435(19) ?
    O1A B1A . 1.475(2) ?
    B1A F2A . 1.415(2) ?
    B1A F1A . 1.417(2) ?
    B1A C1A . 1.601(2) ?
    C1A C6A . 1.398(2) ?
    C1A C2A . 1.408(2) ?
    C2A C3A . 1.408(2) ?
    C2A C12A . 1.479(2) ?
    C3A C4A . 1.381(3) ?
    C3A H3A . 0.9500 ?
    C4A C5A . 1.383(3) ?
    C4A H4A . 0.9500 ?
    C5A C6A . 1.380(3) ?
    C5A H5A . 0.9500 ?
    C6A H6A . 0.9500 ?
    C11A C16A . 1.403(2) ?
    C11A C12A . 1.411(2) ?
    C12A C13A . 1.405(2) ?
    C13A C14A . 1.377(3) ?
    C13A H13A . 0.9500 ?
    C14A C15A . 1.384(3) ?
    C14A H14A . 0.9500 ?
    C15A C16A . 1.382(3) ?
    C15A H15A . 0.9500 ?
    C16A H16A . 0.9500 ?
    P1A C21A . 1.7917(15) ?
    P1A C31A . 1.7930(16) ?
    P1A C51A . 1.7947(17) ?
    P1A C41A . 1.7966(15) ?
    C21A C22A . 1.389(2) ?
    C21A C26A . 1.397(2) ?
    C22A C23A . 1.384(2) ?
    C22A H22A . 0.9500 ?
    C23A C24A . 1.381(3) ?
    C23A H23A . 0.9500 ?
    C24A C25A . 1.381(3) ?
    C24A H24A . 0.9500 ?
    C25A C26A . 1.379(2) ?
    C25A H25A . 0.9500 ?
    C26A H26A . 0.9500 ?
    C31A C36A . 1.391(2) ?
    C31A C32A . 1.396(2) ?
    C32A C33A . 1.392(3) ?
    C32A H32A . 0.9500 ?
    C33A C34A . 1.376(3) ?
    C33A H33A . 0.9500 ?
    C34A C35A . 1.371(3) ?
    C34A H34A . 0.9500 ?
    C35A C36A . 1.384(2) ?
    C35A H35A . 0.9500 ?
    C36A H36A . 0.9500 ?
    C41A C42A . 1.391(2) ?
    C41A C46A . 1.398(2) ?
    C42A C43A . 1.384(2) ?
    C42A H42A . 0.9500 ?
    C43A C44A . 1.386(3) ?
    C43A H43A . 0.9500 ?
    C44A C45A . 1.381(3) ?
    C44A H44A . 0.9500 ?
    C45A C46A . 1.385(2) ?
    C45A H45A . 0.9500 ?
    C46A H46A . 0.9500 ?
    C51A C56A . 1.385(3) ?
    C51A C52A . 1.397(3) ?
    C52A C53A . 1.384(3) ?
    C52A H52A . 0.9500 ?
    C53A C54A . 1.371(4) ?
    C53A H53A . 0.9500 ?
    C54A C55A . 1.373(4) ?
    C54A H54A . 0.9500 ?
    C55A C56A . 1.397(3) ?
    C55A H55A . 0.9500 ?
    C56A H56A . 0.9500 ?
    N61 C62 . 1.162(5) ?
    C62 C63 . 1.400(5) ?
    C63 H63A . 0.9800 ?
    C63 H63B . 0.9800 ?
    C63 H63C . 0.9800 ?
    N71 C72 . 1.133(4) ?
    C72 C73 . 1.401(5) ?
    C73 H73A . 0.9800 ?
    C73 H73B . 0.9800 ?
    C73 H73C . 0.9800 ?
    N81 C82 . 1.152(11) ?
    C82 C83 . 1.279(9) ?
    N81' C82' . 1.150(10) ?
    C82' C83 . 1.488(9) ?
    C83 H83A . 0.9800 ?
    C83 H83B . 0.9800 ?
    C83 H83C . 0.9800 ?
    C83 H83D . 0.9800 ?
    C83 H83E . 0.9800 ?
    C83 H83F . 0.9800 ?
loop_
    _geom_angle_atom_site_label_1
    _geom_angle_atom_site_label_2
    _geom_angle_atom_site_label_3
    _geom_angle_site_symmetry_1
    _geom_angle_site_symmetry_3
    _geom_angle
    _geom_angle_publ_flag
    C11 O1 B1 . . 123.95(13) ?
    F2 B1 F1 . . 105.79(14) ?
    F2 B1 O1 . . 106.94(14) ?
    F1 B1 O1 . . 107.56(14) ?
    F2 B1 C1 . . 111.46(14) ?
    F1 B1 C1 . . 112.30(14) ?
    O1 B1 C1 . . 112.40(13) ?
    C6 C1 C2 . . 117.90(14) ?
    C6 C1 B1 . . 121.04(14) ?
    C2 C1 B1 . . 121.05(13) ?
    C3 C2 C1 . . 119.71(14) ?
    C3 C2 C12 . . 121.62(14) ?
    C1 C2 C12 . . 118.66(13) ?
    C4 C3 C2 . . 120.81(15) ?
    C4 C3 H3 . . 119.6 ?
    C2 C3 H3 . . 119.6 ?
    C3 C4 C5 . . 120.03(15) ?
    C3 C4 H4 . . 120.0 ?
    C5 C4 H4 . . 120.0 ?
    C6 C5 C4 . . 119.52(15) ?
    C6 C5 H5 . . 120.2 ?
    C4 C5 H5 . . 120.2 ?
    C5 C6 C1 . . 122.02(16) ?
    C5 C6 H6 . . 119.0 ?
    C1 C6 H6 . . 119.0 ?
    O1 C11 C16 . . 116.71(14) ?
    O1 C11 C12 . . 123.23(14) ?
    C16 C11 C12 . . 120.06(15) ?
    C13 C12 C11 . . 117.27(14) ?
    C13 C12 C2 . . 122.68(14) ?
    C11 C12 C2 . . 120.05(14) ?
    C14 C13 C12 . . 122.13(15) ?
    C14 C13 H13 . . 118.9 ?
    C12 C13 H13 . . 118.9 ?
    C13 C14 C15 . . 119.78(15) ?
    C13 C14 H14 . . 120.1 ?
    C15 C14 H14 . . 120.1 ?
    C16 C15 C14 . . 119.73(15) ?
    C16 C15 H15 . . 120.1 ?
    C14 C15 H15 . . 120.1 ?
    C15 C16 C11 . . 121.03(16) ?
    C15 C16 H16 . . 119.5 ?
    C11 C16 H16 . . 119.5 ?
    C51 P1 C31 . . 111.54(7) ?
    C51 P1 C41 . . 110.88(7) ?
    C31 P1 C41 . . 107.22(7) ?
    C51 P1 C21 . . 106.97(7) ?
    C31 P1 C21 . . 110.05(7) ?
    C41 P1 C21 . . 110.20(7) ?
    C22 C21 C26 . . 120.23(14) ?
    C22 C21 P1 . . 120.21(12) ?
    C26 C21 P1 . . 119.04(12) ?
    C23 C22 C21 . . 119.20(16) ?
    C23 C22 H22 . . 120.4 ?
    C21 C22 H22 . . 120.4 ?
    C24 C23 C22 . . 120.38(17) ?
    C24 C23 H23 . . 119.8 ?
    C22 C23 H23 . . 119.8 ?
    C23 C24 C25 . . 120.50(17) ?
    C23 C24 H24 . . 119.8 ?
    C25 C24 H24 . . 119.8 ?
    C24 C25 C26 . . 120.00(17) ?
    C24 C25 H25 . . 120.0 ?
    C26 C25 H25 . . 120.0 ?
    C25 C26 C21 . . 119.65(16) ?
    C25 C26 H26 . . 120.2 ?
    C21 C26 H26 . . 120.2 ?
    C36 C31 C32 . . 119.94(14) ?
    C36 C31 P1 . . 119.19(11) ?
    C32 C31 P1 . . 120.49(11) ?
    C33 C32 C31 . . 119.56(14) ?
    C33 C32 H32 . . 120.2 ?
    C31 C32 H32 . . 120.2 ?
    C32 C33 C34 . . 120.22(14) ?
    C32 C33 H33 . . 119.9 ?
    C34 C33 H33 . . 119.9 ?
    C33 C34 C35 . . 120.58(15) ?
    C33 C34 H34 . . 119.7 ?
    C35 C34 H34 . . 119.7 ?
    C36 C35 C34 . . 119.87(14) ?
    C36 C35 H35 . . 120.1 ?
    C34 C35 H35 . . 120.1 ?
    C35 C36 C31 . . 119.78(14) ?
    C35 C36 H36 . . 120.1 ?
    C31 C36 H36 . . 120.1 ?
    C46 C41 C42 . . 120.02(14) ?
    C46 C41 P1 . . 120.48(12) ?
    C42 C41 P1 . . 118.99(11) ?
    C43 C42 C41 . . 119.73(15) ?
    C43 C42 H42 . . 120.1 ?
    C41 C42 H42 . . 120.1 ?
    C44 C43 C42 . . 120.06(16) ?
    C44 C43 H43 . . 120.0 ?
    C42 C43 H43 . . 120.0 ?
    C43 C44 C45 . . 120.40(15) ?
    C43 C44 H44 . . 119.8 ?
    C45 C44 H44 . . 119.8 ?
    C44 C45 C46 . . 120.28(16) ?
    C44 C45 H45 . . 119.9 ?
    C46 C45 H45 . . 119.9 ?
    C45 C46 C41 . . 119.51(15) ?
    C45 C46 H46 . . 120.2 ?
    C41 C46 H46 . . 120.2 ?
    C52 C51 C56 . . 120.30(14) ?
    C52 C51 P1 . . 119.14(11) ?
    C56 C51 P1 . . 119.98(11) ?
    C53 C52 C51 . . 119.36(15) ?
    C53 C52 H52 . . 120.3 ?
    C51 C52 H52 . . 120.3 ?
    C52 C53 C54 . . 120.12(15) ?
    C52 C53 H53 . . 119.9 ?
    C54 C53 H53 . . 119.9 ?
    C55 C54 C53 . . 120.61(14) ?
    C55 C54 H54 . . 119.7 ?
    C53 C54 H54 . . 119.7 ?
    C54 C55 C56 . . 120.10(15) ?
    C54 C55 H55 . . 119.9 ?
    C56 C55 H55 . . 119.9 ?
    C55 C56 C51 . . 119.49(14) ?
    C55 C56 H56 . . 120.3 ?
    C51 C56 H56 . . 120.3 ?
    C11A O1A B1A . . 121.33(13) ?
    F2A B1A F1A . . 106.56(13) ?
    F2A B1A O1A . . 108.49(14) ?
    F1A B1A O1A . . 106.11(13) ?
    F2A B1A C1A . . 111.64(13) ?
    F1A B1A C1A . . 112.18(14) ?
    O1A B1A C1A . . 111.55(13) ?
    C6A C1A C2A . . 117.87(15) ?
    C6A C1A B1A . . 121.82(14) ?
    C2A C1A B1A . . 120.30(14) ?
    C3A C2A C1A . . 119.49(15) ?
    C3A C2A C12A . . 122.41(14) ?
    C1A C2A C12A . . 118.10(14) ?
    C4A C3A C2A . . 120.78(16) ?
    C4A C3A H3A . . 119.6 ?
    C2A C3A H3A . . 119.6 ?
    C3A C4A C5A . . 120.05(17) ?
    C3A C4A H4A . . 120.0 ?
    C5A C4A H4A . . 120.0 ?
    C6A C5A C4A . . 119.53(17) ?
    C6A C5A H5A . . 120.2 ?
    C4A C5A H5A . . 120.2 ?
    C5A C6A C1A . . 122.28(17) ?
    C5A C6A H6A . . 118.9 ?
    C1A C6A H6A . . 118.9 ?
    O1A C11A C16A . . 117.06(15) ?
    O1A C11A C12A . . 123.26(14) ?
    C16A C11A C12A . . 119.67(15) ?
    C13A C12A C11A . . 117.58(15) ?
    C13A C12A C2A . . 122.52(15) ?
    C11A C12A C2A . . 119.90(14) ?
    C14A C13A C12A . . 122.25(18) ?
    C14A C13A H13A . . 118.9 ?
    C12A C13A H13A . . 118.9 ?
    C13A C14A C15A . . 119.61(17) ?
    C13A C14A H14A . . 120.2 ?
    C15A C14A H14A . . 120.2 ?
    C16A C15A C14A . . 120.04(17) ?
    C16A C15A H15A . . 120.0 ?
    C14A C15A H15A . . 120.0 ?
    C15A C16A C11A . . 120.84(18) ?
    C15A C16A H16A . . 119.6 ?
    C11A C16A H16A . . 119.6 ?
    C21A P1A C31A . . 108.71(7) ?
    C21A P1A C51A . . 109.11(7) ?
    C31A P1A C51A . . 108.93(8) ?
    C21A P1A C41A . . 108.19(7) ?
    C31A P1A C41A . . 112.38(7) ?
    C51A P1A C41A . . 109.48(8) ?
    C22A C21A C26A . . 120.21(15) ?
    C22A C21A P1A . . 120.74(12) ?
    C26A C21A P1A . . 119.00(12) ?
    C23A C22A C21A . . 119.36(16) ?
    C23A C22A H22A . . 120.3 ?
    C21A C22A H22A . . 120.3 ?
    C24A C23A C22A . . 120.20(17) ?
    C24A C23A H23A . . 119.9 ?
    C22A C23A H23A . . 119.9 ?
    C25A C24A C23A . . 120.61(16) ?
    C25A C24A H24A . . 119.7 ?
    C23A C24A H24A . . 119.7 ?
    C26A C25A C24A . . 119.84(16) ?
    C26A C25A H25A . . 120.1 ?
    C24A C25A H25A . . 120.1 ?
    C25A C26A C21A . . 119.77(15) ?
    C25A C26A H26A . . 120.1 ?
    C21A C26A H26A . . 120.1 ?
    C36A C31A C32A . . 119.58(16) ?
    C36A C31A P1A . . 120.51(12) ?
    C32A C31A P1A . . 119.90(14) ?
    C33A C32A C31A . . 119.17(19) ?
    C33A C32A H32A . . 120.4 ?
    C31A C32A H32A . . 120.4 ?
    C34A C33A C32A . . 120.51(18) ?
    C34A C33A H33A . . 119.7 ?
    C32A C33A H33A . . 119.7 ?
    C35A C34A C33A . . 120.38(18) ?
    C35A C34A H34A . . 119.8 ?
    C33A C34A H34A . . 119.8 ?
    C34A C35A C36A . . 120.1(2) ?
    C34A C35A H35A . . 119.9 ?
    C36A C35A H35A . . 119.9 ?
    C35A C36A C31A . . 120.16(17) ?
    C35A C36A H36A . . 119.9 ?
    C31A C36A H36A . . 119.9 ?
    C42A C41A C46A . . 120.00(14) ?
    C42A C41A P1A . . 120.37(12) ?
    C46A C41A P1A . . 119.52(12) ?
    C43A C42A C41A . . 119.54(15) ?
    C43A C42A H42A . . 120.2 ?
    C41A C42A H42A . . 120.2 ?
    C42A C43A C44A . . 120.58(16) ?
    C42A C43A H43A . . 119.7 ?
    C44A C43A H43A . . 119.7 ?
    C45A C44A C43A . . 119.80(16) ?
    C45A C44A H44A . . 120.1 ?
    C43A C44A H44A . . 120.1 ?
    C44A C45A C46A . . 120.52(16) ?
    C44A C45A H45A . . 119.7 ?
    C46A C45A H45A . . 119.7 ?
    C45A C46A C41A . . 119.56(15) ?
    C45A C46A H46A . . 120.2 ?
    C41A C46A H46A . . 120.2 ?
    C56A C51A C52A . . 120.02(18) ?
    C56A C51A P1A . . 119.76(14) ?
    C52A C51A P1A . . 120.03(15) ?
    C53A C52A C51A . . 119.3(2) ?
    C53A C52A H52A . . 120.3 ?
    C51A C52A H52A . . 120.3 ?
    C54A C53A C52A . . 120.8(2) ?
    C54A C53A H53A . . 119.6 ?
    C52A C53A H53A . . 119.6 ?
    C53A C54A C55A . . 120.1(2) ?
    C53A C54A H54A . . 120.0 ?
    C55A C54A H54A . . 120.0 ?
    C54A C55A C56A . . 120.5(3) ?
    C54A C55A H55A . . 119.8 ?
    C56A C55A H55A . . 119.8 ?
    C51A C56A C55A . . 119.3(2) ?
    C51A C56A H56A . . 120.3 ?
    C55A C56A H56A . . 120.3 ?
    N61 C62 C63 . . 176.1(5) ?
    C62 C63 H63A . . 109.5 ?
    C62 C63 H63B . . 109.5 ?
    H63A C63 H63B . . 109.5 ?
    C62 C63 H63C . . 109.5 ?
    H63A C63 H63C . . 109.5 ?
    H63B C63 H63C . . 109.5 ?
    N71 C72 C73 . . 178.1(5) ?
    C72 C73 H73A . . 109.5 ?
    C72 C73 H73B . . 109.5 ?
    H73A C73 H73B . . 109.5 ?
    C72 C73 H73C . . 109.5 ?
    H73A C73 H73C . . 109.5 ?
    H73B C73 H73C . . 109.5 ?
    N81 C82 C83 . . 177.7(7) ?
    N81' C82' C83 . . 170.1(8) ?
    C82 C83 H83A . . 109.5 ?
    C82 C83 H83B . . 109.5 ?
    H83A C83 H83B . . 109.5 ?
    C82 C83 H83C . . 109.5 ?
    H83A C83 H83C . . 109.5 ?
    H83B C83 H83C . . 109.5 ?
    C82' C83 H83D . . 109.5 ?
    C82' C83 H83E . . 109.5 ?
    H83D C83 H83E . . 109.5 ?
    C82' C83 H83F . . 109.5 ?
    H83D C83 H83F . . 109.5 ?
    H83E C83 H83F . . 109.5 ?
loop_
    _geom_torsion_atom_site_label_1
    _geom_torsion_atom_site_label_2
    _geom_torsion_atom_site_label_3
    _geom_torsion_atom_site_label_4
    _geom_torsion_site_symmetry_1
    _geom_torsion_site_symmetry_2
    _geom_torsion_site_symmetry_3
    _geom_torsion_site_symmetry_4
    _geom_torsion
    _geom_torsion_publ_flag
    C11 O1 B1 F2 . . . . 132.26(16) ?
    C11 O1 B1 F1 . . . . -114.49(17) ?
    C11 O1 B1 C1 . . . . 9.6(2) ?
    F2 B1 C1 C6 . . . . 52.6(2) ?
    F1 B1 C1 C6 . . . . -65.9(2) ?
    O1 B1 C1 C6 . . . . 172.65(14) ?
    F2 B1 C1 C2 . . . . -126.09(15) ?
    F1 B1 C1 C2 . . . . 115.40(16) ?
    O1 B1 C1 C2 . . . . -6.0(2) ?
    C6 C1 C2 C3 . . . . -0.2(2) ?
    B1 C1 C2 C3 . . . . 178.55(14) ?
    C6 C1 C2 C12 . . . . -178.91(13) ?
    B1 C1 C2 C12 . . . . -0.2(2) ?
    C1 C2 C3 C4 . . . . -0.1(2) ?
    C12 C2 C3 C4 . . . . 178.53(14) ?
    C2 C3 C4 C5 . . . . 0.3(2) ?
    C3 C4 C5 C6 . . . . -0.1(2) ?
    C4 C5 C6 C1 . . . . -0.3(3) ?
    C2 C1 C6 C5 . . . . 0.4(2) ?
    B1 C1 C6 C5 . . . . -178.32(15) ?
    B1 O1 C11 C16 . . . . 173.48(16) ?
    B1 O1 C11 C12 . . . . -6.8(2) ?
    O1 C11 C12 C13 . . . . -179.84(14) ?
    C16 C11 C12 C13 . . . . -0.2(2) ?
    O1 C11 C12 C2 . . . . -0.6(2) ?
    C16 C11 C12 C2 . . . . 179.06(14) ?
    C3 C2 C12 C13 . . . . 4.3(2) ?
    C1 C2 C12 C13 . . . . -176.98(14) ?
    C3 C2 C12 C11 . . . . -174.85(14) ?
    C1 C2 C12 C11 . . . . 3.8(2) ?
    C11 C12 C13 C14 . . . . 0.7(2) ?
    C2 C12 C13 C14 . . . . -178.52(14) ?
    C12 C13 C14 C15 . . . . -0.8(2) ?
    C13 C14 C15 C16 . . . . 0.4(3) ?
    C14 C15 C16 C11 . . . . 0.1(3) ?
    O1 C11 C16 C15 . . . . 179.50(16) ?
    C12 C11 C16 C15 . . . . -0.2(3) ?
    C51 P1 C21 C22 . . . . 88.88(14) ?
    C31 P1 C21 C22 . . . . -149.78(12) ?
    C41 P1 C21 C22 . . . . -31.74(14) ?
    C51 P1 C21 C26 . . . . -82.85(13) ?
    C31 P1 C21 C26 . . . . 38.49(14) ?
    C41 P1 C21 C26 . . . . 156.53(12) ?
    C26 C21 C22 C23 . . . . -2.1(2) ?
    P1 C21 C22 C23 . . . . -173.71(13) ?
    C21 C22 C23 C24 . . . . 0.9(3) ?
    C22 C23 C24 C25 . . . . 0.8(3) ?
    C23 C24 C25 C26 . . . . -1.4(3) ?
    C24 C25 C26 C21 . . . . 0.2(3) ?
    C22 C21 C26 C25 . . . . 1.5(2) ?
    P1 C21 C26 C25 . . . . 173.25(12) ?
    C51 P1 C31 C36 . . . . -38.09(14) ?
    C41 P1 C31 C36 . . . . 83.48(13) ?
    C21 P1 C31 C36 . . . . -156.66(11) ?
    C51 P1 C31 C32 . . . . 149.03(12) ?
    C41 P1 C31 C32 . . . . -89.40(13) ?
    C21 P1 C31 C32 . . . . 30.46(14) ?
    C36 C31 C32 C33 . . . . 2.1(2) ?
    P1 C31 C32 C33 . . . . 174.95(12) ?
    C31 C32 C33 C34 . . . . -0.1(2) ?
    C32 C33 C34 C35 . . . . -1.5(2) ?
    C33 C34 C35 C36 . . . . 1.2(2) ?
    C34 C35 C36 C31 . . . . 0.8(2) ?
    C32 C31 C36 C35 . . . . -2.4(2) ?
    P1 C31 C36 C35 . . . . -175.36(11) ?
    C51 P1 C41 C46 . . . . 29.64(15) ?
    C31 P1 C41 C46 . . . . -92.35(13) ?
    C21 P1 C41 C46 . . . . 147.88(12) ?
    C51 P1 C41 C42 . . . . -158.56(12) ?
    C31 P1 C41 C42 . . . . 79.45(14) ?
    C21 P1 C41 C42 . . . . -40.32(14) ?
    C46 C41 C42 C43 . . . . -1.5(2) ?
    P1 C41 C42 C43 . . . . -173.39(13) ?
    C41 C42 C43 C44 . . . . 1.1(3) ?
    C42 C43 C44 C45 . . . . 0.1(3) ?
    C43 C44 C45 C46 . . . . -0.8(3) ?
    C44 C45 C46 C41 . . . . 0.3(2) ?
    C42 C41 C46 C45 . . . . 0.9(2) ?
    P1 C41 C46 C45 . . . . 172.58(12) ?
    C31 P1 C51 C52 . . . . 160.72(12) ?
    C41 P1 C51 C52 . . . . 41.29(14) ?
    C21 P1 C51 C52 . . . . -78.89(13) ?
    C31 P1 C51 C56 . . . . -28.00(14) ?
    C41 P1 C51 C56 . . . . -147.42(12) ?
    C21 P1 C51 C56 . . . . 92.39(13) ?
    C56 C51 C52 C53 . . . . 1.3(2) ?
    P1 C51 C52 C53 . . . . 172.52(12) ?
    C51 C52 C53 C54 . . . . -0.5(2) ?
    C52 C53 C54 C55 . . . . -0.3(2) ?
    C53 C54 C55 C56 . . . . 0.2(2) ?
    C54 C55 C56 C51 . . . . 0.6(2) ?
    C52 C51 C56 C55 . . . . -1.3(2) ?
    P1 C51 C56 C55 . . . . -172.51(12) ?
    C11A O1A B1A F2A . . . . -95.67(16) ?
    C11A O1A B1A F1A . . . . 150.16(13) ?
    C11A O1A B1A C1A . . . . 27.71(19) ?
    F2A B1A C1A C6A . . . . -76.55(19) ?
    F1A B1A C1A C6A . . . . 43.0(2) ?
    O1A B1A C1A C6A . . . . 161.88(14) ?
    F2A B1A C1A C2A . . . . 102.47(16) ?
    F1A B1A C1A C2A . . . . -138.00(14) ?
    O1A B1A C1A C2A . . . . -19.10(19) ?
    C6A C1A C2A C3A . . . . 0.4(2) ?
    B1A C1A C2A C3A . . . . -178.69(14) ?
    C6A C1A C2A C12A . . . . -179.02(13) ?
    B1A C1A C2A C12A . . . . 1.9(2) ?
    C1A C2A C3A C4A . . . . 0.0(2) ?
    C12A C2A C3A C4A . . . . 179.37(14) ?
    C2A C3A C4A C5A . . . . -0.3(2) ?
    C3A C4A C5A C6A . . . . 0.2(3) ?
    C4A C5A C6A C1A . . . . 0.2(3) ?
    C2A C1A C6A C5A . . . . -0.5(2) ?
    B1A C1A C6A C5A . . . . 178.56(16) ?
    B1A O1A C11A C16A . . . . 161.76(14) ?
    B1A O1A C11A C12A . . . . -19.1(2) ?
    O1A C11A C12A C13A . . . . 179.16(13) ?
    C16A C11A C12A C13A . . . . -1.7(2) ?
    O1A C11A C12A C2A . . . . -1.2(2) ?
    C16A C11A C12A C2A . . . . 177.91(13) ?
    C3A C2A C12A C13A . . . . 9.5(2) ?
    C1A C2A C12A C13A . . . . -171.16(14) ?
    C3A C2A C12A C11A . . . . -170.15(14) ?
    C1A C2A C12A C11A . . . . 9.2(2) ?
    C11A C12A C13A C14A . . . . 0.8(2) ?
    C2A C12A C13A C14A . . . . -178.82(14) ?
    C12A C13A C14A C15A . . . . 0.5(2) ?
    C13A C14A C15A C16A . . . . -0.8(3) ?
    C14A C15A C16A C11A . . . . -0.2(2) ?
    O1A C11A C16A C15A . . . . -179.37(14) ?
    C12A C11A C16A C15A . . . . 1.5(2) ?
    C31A P1A C21A C22A . . . . -107.92(14) ?
    C51A P1A C21A C22A . . . . 10.75(16) ?
    C41A P1A C21A C22A . . . . 129.78(14) ?
    C31A P1A C21A C26A . . . . 69.37(14) ?
    C51A P1A C21A C26A . . . . -171.96(13) ?
    C41A P1A C21A C26A . . . . -52.93(14) ?
    C26A C21A C22A C23A . . . . 0.3(3) ?
    P1A C21A C22A C23A . . . . 177.55(15) ?
    C21A C22A C23A C24A . . . . -1.1(3) ?
    C22A C23A C24A C25A . . . . 0.7(3) ?
    C23A C24A C25A C26A . . . . 0.6(3) ?
    C24A C25A C26A C21A . . . . -1.4(3) ?
    C22A C21A C26A C25A . . . . 1.0(2) ?
    P1A C21A C26A C25A . . . . -176.32(13) ?
    C21A P1A C31A C36A . . . . -14.99(16) ?
    C51A P1A C31A C36A . . . . -133.78(14) ?
    C41A P1A C31A C36A . . . . 104.73(14) ?
    C21A P1A C31A C32A . . . . 164.34(13) ?
    C51A P1A C31A C32A . . . . 45.56(15) ?
    C41A P1A C31A C32A . . . . -75.94(15) ?
    C36A C31A C32A C33A . . . . 0.8(3) ?
    P1A C31A C32A C33A . . . . -178.57(14) ?
    C31A C32A C33A C34A . . . . 1.2(3) ?
    C32A C33A C34A C35A . . . . -2.0(3) ?
    C33A C34A C35A C36A . . . . 0.8(3) ?
    C34A C35A C36A C31A . . . . 1.2(3) ?
    C32A C31A C36A C35A . . . . -1.9(3) ?
    P1A C31A C36A C35A . . . . 177.39(14) ?
    C21A P1A C41A C42A . . . . 157.16(14) ?
    C31A P1A C41A C42A . . . . 37.13(16) ?
    C51A P1A C41A C42A . . . . -84.04(15) ?
    C21A P1A C41A C46A . . . . -26.78(16) ?
    C31A P1A C41A C46A . . . . -146.80(13) ?
    C51A P1A C41A C46A . . . . 92.02(15) ?
    C46A C41A C42A C43A . . . . -0.1(3) ?
    P1A C41A C42A C43A . . . . 175.99(15) ?
    C41A C42A C43A C44A . . . . 0.1(3) ?
    C42A C43A C44A C45A . . . . 0.3(3) ?
    C43A C44A C45A C46A . . . . -0.7(3) ?
    C44A C45A C46A C41A . . . . 0.7(3) ?
    C42A C41A C46A C45A . . . . -0.4(3) ?
    P1A C41A C46A C45A . . . . -176.43(14) ?
    C21A P1A C51A C56A . . . . 91.18(16) ?
    C31A P1A C51A C56A . . . . -150.29(15) ?
    C41A P1A C51A C56A . . . . -27.04(17) ?
    C21A P1A C51A C52A . . . . -83.80(16) ?
    C31A P1A C51A C52A . . . . 34.73(17) ?
    C41A P1A C51A C52A . . . . 157.98(14) ?
    C56A C51A C52A C53A . . . . -0.3(3) ?
    P1A C51A C52A C53A . . . . 174.66(16) ?
    C51A C52A C53A C54A . . . . 0.3(3) ?
    C52A C53A C54A C55A . . . . 0.2(4) ?
    C53A C54A C55A C56A . . . . -0.5(4) ?
    C52A C51A C56A C55A . . . . -0.1(3) ?
    P1A C51A C56A C55A . . . . -175.04(17) ?
    C54A C55A C56A C51A . . . . 0.5(4) ?
loop_
    _geom_hbond_atom_site_label_D
    _geom_hbond_atom_site_label_H
    _geom_hbond_atom_site_label_A
    _geom_hbond_site_symmetry_A
    _geom_hbond_distance_DH
    _geom_hbond_distance_HA
    _geom_hbond_distance_DA
    _geom_hbond_angle_DHA
    C26A H26A O1A 1_555 0.95 2.58 3.322(2) 135
    C32A H32A F2 1_655 0.95 2.40 3.069(2) 127
    C42A H42A F2 1_655 0.95 2.51 3.378(2) 152
    C44A H44A F1A 1_655 0.95 2.54 3.482(2) 172
    C53 H53 O1 1_655 0.95 2.59 3.389(2) 142
    C54A H54A F2 2_665 0.95 2.55 3.436(3) 156
    C55A H55A N81' 1_655 0.95 2.52 3.180(8) 127
    C63 H63A N61 2_775 0.98 2.58 3.365(6) 137
    C63 H63C N71 1_665 0.98 2.47 3.371(7) 153
    C73 H73A F1 1_555 0.98 2.19 3.106(4) 156
    C73 H73B N81 2_665 0.98 2.45 3.313(10) 146
    C83 H83A F1 1_555 0.98 2.52 3.252(4) 131
_shelx_space_group_comment
;
The symmetry employed for this shelxl refinement is uniquely defined
by the following loop, which should always be used as a source of
symmetry information in preference to the above space-group names.
They are only intended as comments.
;
_shelx_estimated_absorpt_T_min     0.947
_shelx_estimated_absorpt_T_max     0.963
_shelx_hkl_file
;
 -11   6  -6    2.90    1.49   0-0.01012-0.73451 0.99680-0.64433-0.14041 0.08345
 -11   6  -5   37.55    1.99   0-0.01436-0.73680 0.99682-0.64579-0.14056 0.11390
 -11   6  -4    1.48    2.12   0-0.02116-0.73460 0.99681-0.65101-0.14079 0.14515
 -10   5 -15   97.12    2.67   0-0.01797-0.60259 0.99682-0.68177-0.14068-0.20648
 -10   5  -2   29.35    1.73   0-0.01521-0.68161 0.99682-0.70714-0.14059 0.19680
 -10   5  -1    7.94    2.08   0-0.02371-0.67970 0.99680-0.70755-0.14088 0.22730
 -10   6   3   27.88    2.35   0-0.02340-0.70543 0.99680-0.66305-0.14087 0.34728
  -9   4 -16    3.74    2.12   0-0.02391-0.51858 0.99680-0.73325-0.14088-0.24856
  -9   4 -15   27.37    1.78   0-0.01352-0.53518 0.99682-0.73641-0.14053-0.21628
  -9   4  -1    6.80    1.47   0-0.01352-0.61603 0.99682-0.76421-0.14053 0.21702
  -9   4   0    4.51    1.97   0-0.02442-0.61174 0.99679-0.76511-0.14090 0.24797
  -9   5 -20    8.91    2.04   0-0.02648-0.49399 0.99677-0.67421-0.14097-0.37426
  -9   5   4    4.85    2.15   0-0.02420-0.63765 0.99679-0.72077-0.14089 0.36916
  -9   7   9   82.43    2.96   0-0.02116-0.67410 0.99681-0.62586-0.14079 0.51649
  -8   3 -15    4.94    2.00   0-0.02262-0.45358 0.99680-0.79162-0.14084-0.22667
  -8   3 -14    8.80    1.49   0-0.01097-0.47162 0.99680-0.79328-0.14044-0.19548
  -8   3  -1    1.99    1.51   0-0.01521-0.54323 0.99682-0.81864-0.14059 0.20755
  -8   4 -19   10.83    2.02   0-0.01748-0.43770 0.99682-0.73219-0.14066-0.35419
  -8   4   4  245.46    3.57   0-0.01884-0.57125 0.99682-0.77549-0.14071 0.35901
  -8   5 -22    4.10    2.04   0-0.01734-0.42155 0.99682-0.67379-0.14066-0.45005
  -8   5   7   25.18    2.25   0-0.01622-0.59369 0.99682-0.72930-0.14062 0.44833
  -7   2 -13  238.95    3.43   0-0.02439-0.39243 0.99679-0.84959-0.14090-0.17553
  -7   2 -12  497.41    4.17   0-0.01521-0.40764 0.99682-0.85229-0.14059-0.14352
  -7   2  -3   19.73    1.63   0-0.01182-0.46330 0.99681-0.86929-0.14047 0.13531
  -7   2  -2   13.15    2.12   0-0.02168-0.46009 0.99681-0.87098-0.14081 0.16624
  -7   3 -18   87.29    2.56   0-0.01861-0.37068 0.99682-0.78848-0.14070-0.33345
  -7   4   7  499.93    4.71   0-0.01623-0.52132 0.99682-0.78371-0.14062 0.43820
  -7   5  10   26.89    2.33   0-0.02701-0.53158 0.99677-0.73663-0.14099 0.52731
  -7   6  12   43.78    2.53   0-0.02116-0.55018 0.99681-0.68879-0.14079 0.58589
  -7   7  14   10.96    2.24   0-0.02662-0.55862 0.99677-0.63920-0.14097 0.64433
  -6   2 -16  217.66    3.52   0-0.01863-0.31064 0.99682-0.84718-0.14070-0.28166
  -6   2   2  544.41    4.54   0-0.01436-0.42018 0.99682-0.88146-0.14056 0.27709
  -6   3 -20  107.57    2.88   0-0.01856-0.28868 0.99682-0.78687-0.14070-0.40948
  -6   4 -23   29.43    2.33   0-0.02275-0.26725 0.99680-0.72805-0.14084-0.50574
  -6   5  12  194.98    3.67   0-0.02299-0.47647 0.99680-0.74270-0.14085 0.57563
  -6   6  14   46.74    2.51   0-0.02243-0.49064 0.99681-0.69419-0.14083 0.63414
  -6   8  17    6.00    2.46   0-0.01359-0.52115 0.99682-0.59631-0.14053 0.72075
  -5   1 -13 1602.68    8.26   0-0.02758-0.24753 0.99676-0.90699-0.14101-0.19889
  -5   1 -12  617.05    5.02   0-0.01182-0.26912 0.99681-0.90938-0.14047-0.16700
  -5   1  -1   -0.04    1.49   0-0.01521-0.32982 0.99682-0.93071-0.14059 0.17314
  -5   2 -18    0.77    2.11   0-0.02116-0.22534 0.99681-0.84807-0.14079-0.35345
  -5   2   5  532.35    5.10   0-0.01958-0.36268 0.99682-0.88959-0.14074 0.35667
  -5   4 -24   54.89    2.86   0-0.02286-0.19050 0.99680-0.72824-0.14085-0.55047
  -4   1 -15    0.38    2.07   0-0.02697-0.16723 0.99677-0.90617-0.14099-0.27132
  -4   2   7  761.19    6.70   0-0.01961-0.30454 0.99682-0.89558-0.14074 0.40519
  -4   4  13  231.81    4.55   0-0.02914-0.33535 0.99674-0.80180-0.14106 0.58371
  -4   5  15   11.05    2.32   0-0.01963-0.35780 0.99682-0.75387-0.14074 0.64217
  -4   6  17   99.33    4.07   0-0.03119-0.36109 0.99672-0.70490-0.14112 0.70045
  -4   8  20   99.54    4.45   0-0.03302-0.38094 0.99669-0.60629-0.14118 0.78653
  -3   1 -16    2.34    2.43   0-0.03120-0.08579 0.99672-0.90717-0.14113-0.31723
  -3   2 -20  889.16    8.44   0-0.03691-0.05739 0.99661-0.84640-0.14131-0.44573
  -3   4 -25    3.33    2.80   0-0.03394-0.03424 0.99667-0.73213-0.14121-0.60797
  -3   6  18  319.40    6.42   0-0.02433-0.30323 0.99679-0.70894-0.14090 0.71811
  -3   8  21   13.42    3.50   0-0.03440-0.31552 0.99666-0.61029-0.14123 0.80450
  -2   0  -9  225.89    4.85   0-0.01704-0.06982 0.99682-0.97516-0.14065-0.11152
  -2   0  -2  896.28    9.11   0-0.01012-0.11796 0.99680-0.98812-0.14041 0.10678
  -2   2 -20  209.63    5.34   0-0.02885 0.00541 0.99675-0.84911-0.14105-0.45992
  -1   0 -10  231.08    6.82   0-0.04076 0.03030 0.99652-0.97528-0.14143-0.15577
  -1   2 -20   11.79    3.98   0-0.06455 0.10961 0.99563-0.85122-0.14213-0.47112
   1   0  -1  145.27    5.47   0-0.01436 0.09080 0.99682-0.99735-0.14056 0.09617
   1   6  20   30.14    3.90   0-0.05005-0.00803 0.99625-0.72131-0.14171 0.72819
   2   1 -13  145.49    4.52   0-0.03305 0.24867 0.99669-0.92450-0.14119-0.29233
   2   1   6   96.43    3.69   0-0.02441 0.12850 0.99679-0.96003-0.14090 0.29848
   2   4  16  739.27    8.86   0-0.03708 0.07553 0.99661-0.82121-0.14131 0.59832
   2   6  20  124.43    4.58   0-0.03700 0.04797 0.99661-0.72437-0.14131 0.71488
   2   8  23   19.70    3.19   0-0.03746 0.02745 0.99660-0.62626-0.14133 0.80084
   3   1 -11  782.14    7.52   0-0.02116 0.29412 0.99681-0.93087-0.14079-0.24308
   3   1   5 1308.94    8.99   0-0.01012 0.18963 0.99680-0.96106-0.14041 0.25225
   3   3  13  120.66    3.37   0-0.02691 0.15471 0.99677-0.87090-0.14098 0.49515
   3   5  18  131.35    3.87   0-0.02116 0.11560 0.99681-0.77562-0.14079 0.64258
   4   1  -7   60.34    2.68   0-0.02345 0.34409 0.99680-0.94100-0.14087-0.13233
   4   1   2  226.56    3.77   0-0.01869 0.28548 0.99682-0.95765-0.14071 0.14650
   4   4  15  147.28    3.44   0-0.02522 0.20922 0.99679-0.82497-0.14093 0.54037
   4   5 -22   25.44    2.44   0-0.02275 0.42296 0.99680-0.70297-0.14084-0.61061
   5   3 -15    1.95    2.09   0-0.02116 0.45361 0.99681-0.82367-0.14079-0.39911
   5   3  11  118.43    2.57   0-0.01521 0.29482 0.99682-0.87246-0.14059 0.40506
   5   4 -18   60.98    2.73   0-0.02116 0.46917 0.99681-0.76484-0.14079-0.49685
   5   4  14    4.28    2.05   0-0.02199 0.28128 0.99681-0.82586-0.14082 0.49575
   5   8  22  214.02    4.30   0-0.02592 0.23003 0.99678-0.63168-0.14095 0.73000
   6   2  -6  118.58    2.42   0-0.01267 0.46432 0.99681-0.89520-0.14050-0.13128
   6   2  -5  247.54    3.43   0-0.02116 0.46721 0.99681-0.89702-0.14079-0.10005
   6   2   1    6.16    2.11   0-0.02371 0.43311 0.99680-0.90896-0.14088 0.08837
   6   2   2 1616.80    7.80   0-0.01709 0.42148 0.99682-0.91037-0.14065 0.11675
   6   3 -12  233.94    3.68   0-0.02039 0.50568 0.99682-0.83138-0.14076-0.32049
   6   3   9    0.79    1.29   0-0.01352 0.37427 0.99682-0.87174-0.14053 0.32896
   6   5 -18  111.23    3.22   0-0.02834 0.54615 0.99675-0.71492-0.14103-0.51294
   7   3  -8   12.72    1.49   0-0.01182 0.54307 0.99681-0.84163-0.14047-0.21022
   7   3  -7    5.46    1.96   0-0.02381 0.54891 0.99680-0.84399-0.14088-0.17868
   7   3   5   88.58    2.53   0-0.01882 0.47371 0.99682-0.86615-0.14071 0.19309
   7   4  10   10.99    1.98   0-0.02371 0.44689 0.99680-0.82289-0.14088 0.34644
   7   6  16  119.49    2.86   0-0.02611 0.40933 0.99678-0.72954-0.14096 0.52498
   7   8  20   12.16    2.22   0-0.02456 0.38051 0.99679-0.63294-0.14091 0.64167
   8   4  -8   53.25    2.30   0-0.01622 0.61587 0.99682-0.79157-0.14062-0.22628
   8   4   6   76.37    2.51   0-0.02355 0.54055 0.99680-0.81768-0.14087 0.20881
   8   4   7   24.25    1.67   0-0.01182 0.52267 0.99681-0.81974-0.14047 0.23846
   8   5 -12    8.08    1.95   0-0.02257 0.64468 0.99681-0.73143-0.14084-0.35391
   8   5  11  421.66    4.10   0-0.02068 0.50585 0.99681-0.77468-0.14077 0.35949
   8   6  14  343.28    3.84   0-0.02272 0.48798 0.99680-0.72872-0.14084 0.44988
   9   5  -7   -1.04    2.13   0-0.01861 0.68076 0.99682-0.74367-0.14070-0.21158
   9   5   6 1387.85    6.73   0-0.02530 0.61053 0.99679-0.76779-0.14093 0.19268
   9   5   7   49.57    1.94   0-0.01521 0.59442 0.99682-0.77058-0.14059 0.22142
   9   6 -11   31.48    2.21   0-0.02366 0.70792 0.99680-0.68389-0.14088-0.33772
   9   6  11   13.01    2.09   0-0.02173 0.57502 0.99681-0.72589-0.14081 0.34311
   9   7  14   18.80    2.39   0-0.02333 0.55632 0.99680-0.67893-0.14086 0.43355
  10   6  -6  251.20    3.14   0-0.01012 0.73421 0.99680-0.69603-0.14041-0.19757
  10   6  -5  207.67    3.29   0-0.01876 0.73695 0.99682-0.69742-0.14071-0.16637
  10   6  -4    1.57    2.07   0-0.02541 0.73757 0.99678-0.69959-0.14093-0.13316
  10   6   5    0.98    1.99   0-0.02229 0.68289 0.99681-0.71679-0.14083 0.14265
  10   6   6  100.64    2.74   0-0.01698 0.66967 0.99682-0.71870-0.14065 0.17445
  10   6   7   55.34    1.95   0-0.00842 0.65554 0.99678-0.72053-0.14034 0.20494
  10   7  11   45.48    1.89   0-0.01352 0.63502 0.99682-0.67624-0.14053 0.32559
  10   8  14    2.37    1.55   0-0.01352 0.61584 0.99682-0.63057-0.14053 0.41322
  11   7  -2    4.61    1.37   0-0.01012 0.77876 0.99680-0.65409-0.14041-0.09102
  11   7  -1   46.90    1.83   0-0.01352 0.77608 0.99682-0.65572-0.14053-0.05884
  11   7   0   33.56    1.73   0-0.01521 0.77153 0.99682-0.65811-0.14059-0.02784
  11   7   1   55.16    1.92   0-0.01606 0.76643 0.99682-0.65964-0.14061 0.00310
  11   7   2    0.07    1.32   0-0.01521 0.75968 0.99682-0.66210-0.14059 0.03206
  11   7   3   48.91    1.90   0-0.01352 0.75193 0.99682-0.66342-0.14053 0.06481
  11   7   4    6.94    1.52   0-0.01012 0.74272 0.99680-0.66562-0.14041 0.09500
  11   8   9    6.23    2.10   0-0.02056 0.72130 0.99681-0.62160-0.14077 0.24760
  11   8  10   60.55    2.09   0-0.00927 0.70417 0.99679-0.62470-0.14037 0.27792
 -11   6  -3  245.45    3.39   0-0.02645-0.73666 0.99679-0.64951-0.14065 0.17511
 -11   6  -2   10.22    2.31   0-0.03424-0.73464 0.99669-0.65154-0.14089 0.20695
 -11   6  -1    4.50    2.11   0-0.04287-0.73142 0.99650-0.65337-0.14115 0.23783
 -10   4 -10   33.26    2.32   0-0.04319-0.60535 0.99649-0.74300-0.14116-0.04780
 -10   4  -9   22.22    2.08   0-0.04139-0.61304 0.99654-0.74468-0.14111-0.01662
 -10   4  -8   84.03    2.58   0-0.04160-0.61880 0.99653-0.74672-0.14111 0.01426
 -10   4  -7   55.38    2.47   0-0.04241-0.62357 0.99651-0.74842-0.14114 0.04526
 -10   5 -17   40.52    2.43   0-0.03906-0.57050 0.99659-0.67684-0.14104-0.26839
 -10   5 -16   12.20    1.61   0-0.02730-0.58745 0.99678-0.67912-0.14067-0.23731
 -10   5   0  115.89    2.84   0-0.03593-0.67337 0.99666-0.71032-0.14094 0.25845
 -10   6   4   48.70    2.50   0-0.03995-0.69417 0.99657-0.66511-0.14107 0.37912
 -10   7   6    2.16    1.52   0-0.02815-0.71911 0.99677-0.61796-0.14070 0.43652
  -9   3  -9   26.96    2.19   0-0.04207-0.54062 0.99652-0.79993-0.14113-0.02662
  -9   3  -8   14.06    2.08   0-0.04066-0.54731 0.99655-0.80171-0.14109 0.00457
  -9   3  -7   44.37    2.39   0-0.04251-0.55201 0.99651-0.80366-0.14114 0.03510
  -9   4 -17   39.22    2.42   0-0.03835-0.49943 0.99661-0.73163-0.14102-0.27874
  -9   4   1   11.46    2.05   0-0.03871-0.60393 0.99660-0.76686-0.14103 0.28027
  -9   5   5   15.30    2.25   0-0.04415-0.62469 0.99646-0.72186-0.14119 0.40011
  -9   6   7   17.27    1.75   0-0.02815-0.65389 0.99677-0.67434-0.14070 0.45781
  -8   3 -16  220.55    3.50   0-0.03754-0.43443 0.99662-0.78916-0.14099-0.25788
  -8   3   0  561.43    4.53   0-0.02730-0.53840 0.99678-0.81917-0.14067 0.23821
  -8   3   1  132.89    2.94   0-0.04252-0.52915 0.99651-0.82144-0.14114 0.26982
  -8   4 -20    4.33    1.97   0-0.03703-0.41272 0.99663-0.72941-0.14098-0.38453
  -8   4   5  422.82    4.42   0-0.03929-0.55722 0.99659-0.77619-0.14105 0.39011
  -8   5   8    8.32    2.11   0-0.04083-0.57518 0.99655-0.72941-0.14109 0.47965
  -8   6  10   32.36    2.46   0-0.03185-0.59832 0.99673-0.68139-0.14082 0.53808
  -8   7  12   12.32    2.31   0-0.03276-0.61052 0.99671-0.63368-0.14085 0.59577
  -7   2 -14    3.25    1.93   0-0.03738-0.37350 0.99663-0.84858-0.14099-0.20477
  -7   2  -1  160.64    3.00   0-0.03416-0.45409 0.99669-0.87274-0.14089 0.19747
  -7   3 -19  220.71    3.51   0-0.03912-0.34463 0.99659-0.78519-0.14104-0.36430
  -7   3   4   10.01    1.54   0-0.02815-0.49111 0.99677-0.82960-0.14070 0.34795
  -7   4 -22  144.53    3.14   0-0.03749-0.33042 0.99663-0.72761-0.14099-0.46067
  -6   1  -9    9.42    1.98   0-0.03912-0.33084 0.99659-0.91187-0.14104-0.06079
  -6   1  -8  769.22    5.57   0-0.03628-0.33943 0.99665-0.91409-0.14095-0.02991
  -6   1  -7 1003.23    6.13   0-0.03448-0.34703 0.99668-0.91574-0.14090 0.00111
  -6   1  -6   21.54    2.07   0-0.03612-0.35050 0.99665-0.91816-0.14095 0.03234
  -6   1  -5  977.67    6.22   0-0.03894-0.35417 0.99659-0.91947-0.14103 0.06383
  -6   2 -17  429.43    4.63   0-0.03909-0.28482 0.99659-0.84416-0.14104-0.31236
  -6   2   3   24.02    2.09   0-0.03583-0.40553 0.99666-0.88245-0.14094 0.30828
  -6   3   7  439.70    4.58   0-0.03761-0.42948 0.99662-0.83760-0.14099 0.42907
  -6   4  10    0.75    2.13   0-0.03835-0.44466 0.99661-0.79254-0.14102 0.51647
  -6   7  16  110.17    3.35   0-0.03896-0.48828 0.99659-0.64546-0.14104 0.69357
  -5   1   0   57.51    2.11   0-0.03240-0.31979 0.99672-0.93195-0.14083 0.20543
  -5   3 -22  232.70    4.46   0-0.04609-0.17966 0.99641-0.78431-0.14125-0.48442
  -5   3   9   61.73    2.66   0-0.03757-0.37107 0.99662-0.84404-0.14099 0.47736
  -5   5  14  119.37    3.52   0-0.04098-0.40053 0.99655-0.74841-0.14110 0.62486
  -5   8  19   80.74    4.17   0-0.04857-0.42871 0.99633-0.60179-0.14132 0.76957
  -4   1   3    7.71    2.38   0-0.03857-0.26025 0.99660-0.93982-0.14102 0.28486
  -4   4 -25   60.81    3.39   0-0.05083-0.08924 0.99625-0.72915-0.14138-0.59377
  -3   0  -8   28.15    2.78   0-0.03821-0.12631 0.99661-0.97388-0.14101-0.06603
  -3   0  -7    1.19    1.85   0-0.02985-0.13828 0.99675-0.97616-0.14075-0.03509
  -3   0  -6 3439.85   14.78   0-0.02730-0.14824 0.99678-0.97777-0.14067-0.00481
  -3   0  -4  208.52    4.14   0-0.03524-0.15242 0.99667-0.98148-0.14092 0.05762
  -3   3 -23   17.71    2.83   0-0.05277-0.02705 0.99618-0.78787-0.14144-0.54183
  -2   0 -10 1566.13   11.68   0-0.04138-0.03979 0.99654-0.97252-0.14111-0.14217
  -2   0  -1 2200.76   14.45   0-0.03690-0.09887 0.99664-0.98953-0.14097 0.13846
  -2   3 -23   52.51    4.02   0-0.05797 0.04822 0.99598-0.79065-0.14158-0.55476
  -2   6  19    0.94    3.53   0-0.05693-0.20617 0.99602-0.71277-0.14155 0.73664
  -1   4 -25   15.88    4.90   0-0.10455 0.17475 0.99284-0.73438-0.14270-0.63227
   2   5  18  435.43    7.18   0-0.05451 0.08087 0.99612-0.77271-0.14149 0.65644
   3   9  24   14.64    2.89   0-0.05017 0.10271 0.99627-0.57818-0.14136 0.81453
   4   1  -6  367.32    4.69   0-0.03835 0.35320 0.99661-0.94221-0.14102-0.10157
   4   1   1    5.69    1.52   0-0.03240 0.30716 0.99672-0.95544-0.14083 0.11495
   4   2 -13 1801.25   10.08   0-0.04230 0.39667 0.99651-0.87686-0.14114-0.32244
   4   2   8 1141.73    7.89   0-0.03611 0.26621 0.99665-0.91618-0.14095 0.32985
   4   3 -17  101.87    3.45   0-0.03421 0.40891 0.99669-0.81621-0.14089-0.44944
   4   3  12 1177.87    7.68   0-0.03070 0.23489 0.99674-0.87163-0.14078 0.45053
   4   7  21   16.84    2.41   0-0.03522 0.17790 0.99667-0.67929-0.14092 0.71467
   5   2 -10   82.63    2.78   0-0.03510 0.44140 0.99667-0.88461-0.14092-0.24222
   5   2   6  460.68    4.40   0-0.02560 0.33785 0.99680-0.91527-0.14062 0.25433
   5   5 -20  138.15    3.65   0-0.03835 0.49668 0.99661-0.70836-0.14102-0.56177
   6   2  -4   49.37    1.83   0-0.02730 0.46841 0.99678-0.89867-0.14067-0.06936
   6   2  -3  108.84    2.32   0-0.03155 0.46679 0.99673-0.90037-0.14081-0.03808
   6   2  -2   69.52    2.22   0-0.03240 0.46152 0.99672-0.90274-0.14083-0.00676
   6   2  -1  362.18    3.71   0-0.03240 0.45589 0.99672-0.90421-0.14083 0.02411
   6   2   0   31.57    1.71   0-0.02900 0.44640 0.99676-0.90646-0.14073 0.05521
   6   3 -11  243.37    3.75   0-0.04153 0.52225 0.99653-0.83320-0.14111-0.28949
   6   3   8  229.46    3.28   0-0.03630 0.40412 0.99665-0.86858-0.14095 0.30019
   6   4 -15   56.35    2.58   0-0.03835 0.54014 0.99661-0.77318-0.14102-0.41677
   6   4  12  501.21    4.63   0-0.03606 0.37791 0.99665-0.82394-0.14095 0.42057
   6   5  15  613.01    5.33   0-0.03372 0.35557 0.99670-0.77747-0.14088 0.50980
   6   8  21   20.17    2.28   0-0.03296 0.31360 0.99671-0.63230-0.14085 0.68559
   7   3  -6    3.72    2.00   0-0.03581 0.55488 0.99666-0.84520-0.14094-0.14686
   7   3  -5  330.96    3.76   0-0.04229 0.55743 0.99651-0.84676-0.14114-0.11643
   7   3   3    8.40    2.02   0-0.03885 0.50599 0.99660-0.86221-0.14103 0.13184
   7   3   4    6.15    1.46   0-0.02985 0.49127 0.99675-0.86421-0.14075 0.16190
   7   4 -12   10.46    1.52   0-0.02985 0.58363 0.99675-0.78132-0.14075-0.33676
   7   5 -15    4.96    2.09   0-0.03750 0.60728 0.99662-0.72268-0.14099-0.43320
   7   5  13    8.90    2.04   0-0.03652 0.44122 0.99664-0.77557-0.14096 0.43449
   7   7  18  253.02    3.45   0-0.03155 0.40157 0.99673-0.68155-0.14081 0.58283
   8   4  -7   76.23    2.00   0-0.02815 0.62278 0.99677-0.79294-0.14070-0.19501
   8   4  -6  120.93    2.77   0-0.03768 0.62646 0.99662-0.79497-0.14100-0.16355
   8   4   4  270.38    3.48   0-0.04251 0.57222 0.99651-0.81380-0.14114 0.14628
   8   4   5  103.32    2.65   0-0.03419 0.55784 0.99669-0.81556-0.14089 0.17731
   8   5 -11    9.44    2.05   0-0.04074 0.65705 0.99655-0.73398-0.14109-0.32200
   8   5  10   39.94    2.29   0-0.03835 0.53017 0.99661-0.77320-0.14102 0.32864
   8   7  16    0.56    2.06   0-0.03835 0.48971 0.99661-0.67867-0.14102 0.50780
   8   8  18  221.78    3.50   0-0.03835 0.47642 0.99661-0.63171-0.14102 0.56631
   9   5  -6    6.79    1.37   0-0.02900 0.68567 0.99676-0.74483-0.14073-0.18042
   9   5  -5    0.42    2.15   0-0.03750 0.68708 0.99662-0.74727-0.14099-0.14955
   9   5  -4  112.13    2.77   0-0.04244 0.68756 0.99651-0.74919-0.14114-0.11805
   9   5   4   38.60    2.32   0-0.04089 0.63798 0.99655-0.76449-0.14109 0.12979
   9   5   5   13.04    2.32   0-0.03441 0.62542 0.99668-0.76597-0.14090 0.16125
   9   6 -10    6.11    2.00   0-0.03915 0.71714 0.99659-0.68592-0.14104-0.30849
   9   6  10    8.15    2.24   0-0.03818 0.59678 0.99661-0.72460-0.14101 0.31163
   9   8  16   11.21    1.73   0-0.03325 0.55340 0.99670-0.63085-0.14086 0.48999
  10   6  -3   22.34    1.68   0-0.03070 0.73737 0.99674-0.70125-0.14078-0.10339
  10   6  -2  165.85    3.12   0-0.03420 0.73513 0.99669-0.70330-0.14089-0.07233
  10   6  -1   40.98    2.20   0-0.03770 0.73269 0.99662-0.70418-0.14100-0.04185
  10   6   0  132.57    2.73   0-0.03835 0.72730 0.99661-0.70667-0.14102-0.01032
  10   6   1  204.81    3.07   0-0.03835 0.72129 0.99661-0.70846-0.14102 0.02056
  10   6   2   50.95    2.33   0-0.03687 0.71406 0.99664-0.71018-0.14097 0.05128
  10   6   3   10.39    2.10   0-0.03418 0.70578 0.99669-0.71174-0.14089 0.08149
  10   6   4   58.71    1.93   0-0.02900 0.69412 0.99676-0.71493-0.14073 0.11353
  10   7   9   58.22    2.26   0-0.03902 0.67274 0.99659-0.67189-0.14104 0.26506
  10   7  10  148.14    2.49   0-0.02730 0.65477 0.99678-0.67384-0.14067 0.29575
  10   8  13   63.80    2.08   0-0.03070 0.63845 0.99674-0.62743-0.14078 0.38537
  11   8   7    7.33    2.06   0-0.03787 0.75055 0.99662-0.61770-0.14100 0.18607
  11   8   8   32.69    1.74   0-0.02900 0.73615 0.99676-0.62028-0.14073 0.21711
 -11   5 -12   -1.27    1.99   0-0.05627-0.65139 0.99590-0.68400-0.14143-0.09896
 -11   5 -11  259.74    3.68   0-0.05462-0.66018 0.99596-0.68659-0.14139-0.06772
 -11   5 -10   -0.88    2.24   0-0.05373-0.66610 0.99600-0.69019-0.14136-0.03823
 -11   5  -9   42.65    2.51   0-0.05168-0.67423 0.99608-0.69096-0.14130-0.00653
 -11   5  -8    1.36    2.07   0-0.05363-0.67935 0.99600-0.69309-0.14136 0.02389
 -11   5  -7  139.77    2.93   0-0.05442-0.68382 0.99597-0.69492-0.14138 0.05604
 -11   5  -6   98.71    2.89   0-0.05640-0.68791 0.99589-0.69560-0.14144 0.08740
 -11   6   0   10.85    2.29   0-0.05442-0.72706 0.99597-0.65539-0.14138 0.27007
 -10   4 -13  196.64    3.38   0-0.05562-0.57610 0.99592-0.73759-0.14141-0.13967
 -10   4 -12  238.50    3.53   0-0.05082-0.58636 0.99611-0.74030-0.14128-0.10968
 -10   4 -11    0.12    1.50   0-0.04566-0.59738 0.99628-0.74131-0.14113-0.07928
 -10   4  -6    6.09    1.46   0-0.04566-0.62659 0.99628-0.75123-0.14113 0.07586
 -10   4  -5   -0.71    1.44   0-0.04906-0.62858 0.99617-0.75273-0.14123 0.10587
 -10   4  -4   82.24    2.58   0-0.05500-0.62906 0.99595-0.75449-0.14140 0.13916
 -10   5   1    5.71    1.68   0-0.04736-0.66760 0.99623-0.71192-0.14118 0.28982
 -10   6   5    9.69    2.27   0-0.05807-0.68219 0.99582-0.66661-0.14148 0.41120
  -9   3 -13   35.42    2.40   0-0.05915-0.50075 0.99577-0.79227-0.14151-0.14963
  -9   3 -12   36.10    2.37   0-0.05303-0.51236 0.99603-0.79475-0.14134-0.11957
  -9   3 -11    6.47    1.49   0-0.04736-0.52311 0.99623-0.79682-0.14118-0.08919
  -9   3 -10    1.30    1.32   0-0.04396-0.53263 0.99633-0.79875-0.14108-0.05836
  -9   3  -6   38.78    1.93   0-0.04396-0.55674 0.99633-0.80539-0.14108 0.06656
  -9   3  -5 1215.22    6.19   0-0.04906-0.55731 0.99617-0.80802-0.14123 0.09729
  -9   3  -4  183.29    3.24   0-0.05440-0.55763 0.99597-0.80968-0.14138 0.12852
  -9   4 -18    1.77    2.08   0-0.05347-0.47753 0.99601-0.73182-0.14135-0.30956
  -9   4   2  150.14    2.95   0-0.05351-0.59549 0.99601-0.76851-0.14136 0.31131
  -9   6   8   11.54    2.26   0-0.05197-0.63581 0.99607-0.67546-0.14131 0.49054
  -9   7  10   38.51    2.13   0-0.04821-0.65317 0.99620-0.62706-0.14120 0.54805
  -8   2 -10  107.53    2.58   0-0.05910-0.44656 0.99577-0.85294-0.14151-0.06649
  -8   2  -9    0.96    2.14   0-0.05582-0.45208 0.99591-0.85640-0.14142-0.03739
  -8   2  -8  459.04    4.36   0-0.05463-0.46265 0.99596-0.85651-0.14139-0.00507
  -8   2  -7  880.64    5.68   0-0.05552-0.46760 0.99593-0.85860-0.14141 0.02614
  -8   2  -6  196.17    3.32   0-0.05744-0.47190 0.99585-0.85997-0.14146 0.05744
  -8   3 -17  106.89    2.84   0-0.05230-0.41372 0.99605-0.78806-0.14132-0.28833
  -8   3   2  127.39    2.79   0-0.05707-0.52003 0.99586-0.82242-0.14145 0.30189
  -8   4 -21    4.65    2.07   0-0.05799-0.38623 0.99582-0.72730-0.14148-0.41511
  -7   2 -15   37.40    2.32   0-0.05052-0.35522 0.99612-0.84614-0.14127-0.23658
  -7   2   0   42.93    1.83   0-0.04736-0.44679 0.99623-0.87448-0.14118 0.22919
  -7   3   5  370.53    4.13   0-0.05180-0.47320 0.99607-0.83096-0.14131 0.38098
  -7   4   8   23.94    1.79   0-0.04566-0.49843 0.99628-0.78468-0.14113 0.46983
  -7   6  13   -0.01    2.15   0-0.05839-0.51837 0.99580-0.68870-0.14149 0.61691
  -6   1 -11   56.32    2.38   0-0.05223-0.30579 0.99606-0.90844-0.14132-0.12241
  -6   1 -10  699.92    5.02   0-0.04396-0.31965 0.99633-0.91043-0.14108-0.09178
  -6   1  -4 2130.18    8.75   0-0.04481-0.35418 0.99631-0.92173-0.14111 0.09495
  -6   1  -3  886.56    6.12   0-0.05270-0.35234 0.99604-0.92315-0.14133 0.12615
  -6   2   4  141.09    2.94   0-0.05985-0.38704 0.99574-0.88360-0.14153 0.34047
  -6   3 -21   72.88    2.72   0-0.04908-0.25308 0.99617-0.78530-0.14123-0.43965
  -6   4 -24   39.95    2.61   0-0.06086-0.22595 0.99569-0.72645-0.14156-0.53465
  -5   1 -14 1004.45    6.56   0-0.04566-0.22399 0.99628-0.90512-0.14113-0.22954
  -5   1   1   82.71    2.88   0-0.05076-0.30719 0.99611-0.93313-0.14128 0.23698
  -5   2 -19    2.01    2.03   0-0.05310-0.18875 0.99602-0.84412-0.14134-0.38722
  -5   2   6  159.34    3.40   0-0.05260-0.33654 0.99604-0.88992-0.14133 0.38873
  -5   4  12   12.95    2.22   0-0.05330-0.37489 0.99602-0.79667-0.14135 0.56678
  -5   6  16   15.60    2.53   0-0.05089-0.40464 0.99611-0.69996-0.14128 0.68376
  -4   1 -16   21.86    2.39   0-0.06009-0.12810 0.99573-0.90385-0.14154-0.30408
  -4   2 -20   83.22    3.12   0-0.05901-0.10721 0.99578-0.84377-0.14151-0.43160
  -4   3 -23   18.45    2.77   0-0.06779-0.08313 0.99534-0.78619-0.14174-0.52724
  -4   3  11   35.17    3.04   0-0.06401-0.28582 0.99554-0.84871-0.14164 0.52743
  -3   0  -9  380.74    5.50   0-0.05004-0.10801 0.99614-0.97206-0.14126-0.09787
  -3   0  -3  264.16    4.33   0-0.04566-0.14781 0.99628-0.98331-0.14113 0.08928
  -3   1   5   46.67    2.81   0-0.05349-0.18782 0.99601-0.94525-0.14135 0.33469
  -3   2   9 2305.22   13.05   0-0.05516-0.21155 0.99594-0.90002-0.14140 0.45520
  -3   3  12  306.62    5.30   0-0.05586-0.23032 0.99591-0.85302-0.14142 0.54440
  -2   1   6  440.65    6.90   0-0.05191-0.12542 0.99607-0.94943-0.14131 0.35294
  -2   2  10  650.61    9.04   0-0.06761-0.13436 0.99535-0.90375-0.14174 0.47264
   1   0  -2 1200.52   15.04   0-0.05030 0.13352 0.99613-0.99474-0.14126 0.06505
   1   4  16  353.30    8.06   0-0.06851 0.03861 0.99530-0.81724-0.14176 0.61130
   1   9  24    0.47    3.43   0-0.08606 0.00022 0.99417-0.57050-0.14219 0.84211
   2   2 -17  646.26    9.03   0-0.05496 0.29108 0.99595-0.86473-0.14140-0.41860
   2   2  10   53.85    3.10   0-0.05578 0.13481 0.99592-0.91401-0.14142 0.41909
   2   3 -20  314.21    6.75   0-0.05663 0.30832 0.99588-0.80684-0.14144-0.51490
   2   9  24    4.75    3.00   0-0.06985 0.05414 0.99523-0.57428-0.14179 0.82891
   3   1 -10 1645.60   10.58   0-0.05500 0.32272 0.99595-0.93201-0.14140-0.21214
   3   1   4  250.96    4.19   0-0.04396 0.23054 0.99633-0.95804-0.14108 0.22267
   3   2 -15  652.33    7.47   0-0.06356 0.35845 0.99556-0.87013-0.14163-0.37090
   3   2   9  102.54    3.48   0-0.05738 0.21228 0.99585-0.91447-0.14146 0.37451
   3   4 -21   23.53    2.96   0-0.05598 0.38194 0.99591-0.75469-0.14142-0.56310
   3   5 -23  109.47    4.22   0-0.06150 0.39692 0.99566-0.69822-0.14157-0.62847
   4   1  -5  207.41    3.50   0-0.04651 0.35561 0.99626-0.94401-0.14116-0.07050
   4   1  -4  544.75    5.82   0-0.05343 0.35646 0.99601-0.94544-0.14135-0.03900
   4   1  -3 3594.40   13.35   0-0.05532 0.35238 0.99593-0.94745-0.14141-0.00811
   4   1  -2  191.51    3.92   0-0.05500 0.34631 0.99595-0.94912-0.14140 0.02312
   4   1  -1 3410.50   12.96   0-0.05098 0.33661 0.99610-0.95099-0.14128 0.05393
   4   1   0 2921.62   11.71   0-0.04227 0.32221 0.99638-0.95340-0.14103 0.08467
   4   5  17   53.60    2.57   0-0.04956 0.22064 0.99615-0.77468-0.14124 0.59851
   4   6  19   26.34    2.60   0-0.05163 0.20908 0.99608-0.72627-0.14130 0.65671
   5   2  -9    1.61    2.09   0-0.05448 0.45293 0.99597-0.88692-0.14138-0.21100
   5   2   5  131.27    2.79   0-0.04651 0.36452 0.99626-0.91225-0.14116 0.22377
   5   3 -14   28.43    2.41   0-0.05425 0.48201 0.99598-0.82423-0.14138-0.36973
   5   3  10  291.48    3.72   0-0.04821 0.33441 0.99620-0.86884-0.14120 0.37564
   5   4 -17  158.38    3.97   0-0.06161 0.50453 0.99566-0.76656-0.14158-0.46585
   5   5  16  659.85    5.62   0-0.04821 0.29473 0.99620-0.77550-0.14120 0.55463
   5   6  18  258.13    4.18   0-0.05500 0.28925 0.99595-0.72755-0.14140 0.61276
   5   7  20  888.51    7.18   0-0.05089 0.26990 0.99611-0.67836-0.14128 0.67100
   5   9  23   20.52    2.60   0-0.04929 0.24724 0.99616-0.57991-0.14124 0.75717
   6   3   7  243.50    3.47   0-0.05567 0.42993 0.99592-0.86573-0.14142 0.26904
   6   6  17  100.67    2.55   0-0.04566 0.35435 0.99628-0.72818-0.14113 0.56885
   6   7  19   20.36    1.81   0-0.04651 0.34115 0.99626-0.67945-0.14116 0.62715
   6   9  22    4.02    2.21   0-0.05474 0.32840 0.99596-0.58087-0.14139 0.71314
   7   3  -4   13.77    1.55   0-0.04906 0.55797 0.99617-0.84790-0.14123-0.08500
   7   3  -3   39.89    2.30   0-0.05267 0.55582 0.99604-0.84998-0.14133-0.05390
   7   3  -2   29.61    2.21   0-0.05540 0.55198 0.99593-0.85195-0.14141-0.02270
   7   3  -1  362.82    3.93   0-0.05549 0.54708 0.99593-0.85348-0.14141 0.00763
   7   3   0    5.31    2.01   0-0.05441 0.53779 0.99597-0.85640-0.14138 0.04076
   7   3   1  713.45    5.11   0-0.05091 0.53053 0.99611-0.85727-0.14128 0.07005
   7   3   2  305.94    3.46   0-0.04566 0.51944 0.99628-0.85923-0.14113 0.10083
   7   4 -11    2.52    1.90   0-0.05126 0.59913 0.99609-0.78216-0.14129-0.30432
   7   4   9    3.37    1.35   0-0.04396 0.47375 0.99633-0.82014-0.14108 0.31466
   7   6 -17   46.11    2.70   0-0.05185 0.63148 0.99607-0.66682-0.14131-0.49822
   7   6  15   16.12    2.19   0-0.05500 0.44598 0.99595-0.72736-0.14140 0.49315
   7   8  19    7.26    2.24   0-0.05975 0.42420 0.99574-0.62990-0.14153 0.61064
   7   9  21  248.41    3.83   0-0.04651 0.39546 0.99626-0.58159-0.14116 0.66923
   8   4  -5   50.29    1.88   0-0.04566 0.62848 0.99628-0.79625-0.14113-0.13272
   8   4  -4    7.29    2.09   0-0.05160 0.62754 0.99608-0.79902-0.14130-0.10118
   8   4  -3  508.21    4.33   0-0.05556 0.62704 0.99592-0.80015-0.14141-0.07103
   8   4  -2   -3.24    2.15   0-0.05712 0.62269 0.99586-0.80302-0.14146-0.03997
   8   4   1  150.08    2.96   0-0.05823 0.60566 0.99581-0.80734-0.14149 0.05268
   8   4   2   77.80    2.50   0-0.05454 0.59615 0.99597-0.80913-0.14138 0.08435
   8   4   3  211.80    2.84   0-0.04906 0.58476 0.99617-0.81115-0.14123 0.11556
   8   5 -10    0.77    1.88   0-0.05711 0.66739 0.99586-0.73538-0.14146-0.29099
   8   5   9  215.60    3.35   0-0.05471 0.55297 0.99596-0.76979-0.14139 0.29778
   8   6 -14   12.79    1.66   0-0.04566 0.67778 0.99628-0.67509-0.14113-0.41840
   8   6  13    6.35    1.51   0-0.04566 0.51895 0.99628-0.72498-0.14113 0.41810
   8   9  19   60.73    2.77   0-0.05911 0.49130 0.99577-0.58085-0.14151 0.59385
   9   5  -3   28.37    1.80   0-0.04736 0.68615 0.99623-0.75069-0.14118-0.08661
   9   5  -2  207.89    3.24   0-0.05087 0.68408 0.99611-0.75210-0.14128-0.05591
   9   5  -1   69.87    2.42   0-0.05283 0.68014 0.99603-0.75387-0.14134-0.02481
   9   5   0   16.44    2.14   0-0.05428 0.67539 0.99598-0.75510-0.14138 0.00594
   9   5   1  183.96    3.09   0-0.05273 0.66804 0.99604-0.75732-0.14133 0.03721
   9   5   2   21.17    1.61   0-0.05076 0.65973 0.99611-0.75913-0.14128 0.06828
   9   5   3  172.42    2.69   0-0.04566 0.64917 0.99628-0.76170-0.14113 0.09905
   9   6  -9    9.46    2.04   0-0.05366 0.72601 0.99600-0.68674-0.14136-0.27631
   9   6   9  565.95    4.56   0-0.05275 0.61830 0.99604-0.71939-0.14133 0.28163
   9   7  13   12.80    1.69   0-0.04311 0.58315 0.99636-0.67557-0.14106 0.40210
   9   8  15   66.74    2.78   0-0.05474 0.58110 0.99596-0.62735-0.14139 0.45999
   9   9  17    9.51    2.21   0-0.05500 0.56808 0.99595-0.57972-0.14140 0.51935
  10   7  -7    2.15    2.02   0-0.05362 0.77964 0.99600-0.64008-0.14136-0.23050
  10   7  -6   69.65    2.64   0-0.05911 0.78192 0.99577-0.64276-0.14151-0.20064
  10   7   7  108.89    2.79   0-0.05921 0.70510 0.99577-0.66646-0.14151 0.20233
  10   7   8    9.29    1.48   0-0.04991 0.68987 0.99614-0.66831-0.14125 0.23370
  10   8  12   18.85    1.65   0-0.04566 0.65995 0.99628-0.62461-0.14113 0.35440
  11   8   2    1.87    2.01   0-0.05754 0.80027 0.99584-0.60812-0.14147 0.03210
  11   8   3    2.51    2.00   0-0.05535 0.79330 0.99593-0.60907-0.14141 0.06258
  11   8   4   61.82    2.50   0-0.05296 0.78430 0.99603-0.61101-0.14134 0.09373
  11   8   5   25.67    1.67   0-0.04821 0.77358 0.99620-0.61377-0.14120 0.12458
  11   8   6   16.44    1.65   0-0.04311 0.76262 0.99636-0.61497-0.14106 0.15583
 -11   5  -5   10.57    1.59   0-0.06106-0.68882 0.99576-0.69699-0.14183 0.11674
 -11   5  -4    4.34    1.61   0-0.06615-0.68884 0.99552-0.69913-0.14198 0.14939
 -11   5  -3    6.21    2.12   0-0.07255-0.68826 0.99517-0.70035-0.14215 0.17952
 -11   6   1  290.29    3.88   0-0.06615-0.72047 0.99552-0.65670-0.14198 0.30051
 -10   4 -15  106.27    2.80   0-0.07164-0.54803 0.99522-0.73293-0.14213-0.20215
 -10   4 -14  109.43    2.41   0-0.06276-0.56302 0.99568-0.73467-0.14188-0.17104
 -10   4  -3  233.36    3.13   0-0.06276-0.62698 0.99568-0.75608-0.14188 0.16988
 -10   4  -2   65.80    2.61   0-0.07068-0.62477 0.99527-0.75732-0.14210 0.20103
 -10   5   2   53.93    2.21   0-0.06106-0.65954 0.99576-0.71246-0.14183 0.32147
 -10   5   3  175.16    3.38   0-0.07684-0.64910 0.99491-0.71467-0.14227 0.35182
  -9   3 -15    4.83    2.06   0-0.07544-0.47171 0.99499-0.78625-0.14223-0.21192
  -9   3 -14  225.20    3.44   0-0.06815-0.48590 0.99541-0.78949-0.14203-0.18140
  -9   3  -3   10.47    1.70   0-0.06106-0.55593 0.99576-0.81078-0.14183 0.15938
  -9   3  -2    4.38    2.04   0-0.07098-0.55204 0.99526-0.81294-0.14211 0.19083
  -9   4 -19    1.78    2.03   0-0.07056-0.45482 0.99528-0.72878-0.14210-0.34082
  -9   4   3   14.73    2.26   0-0.06977-0.58495 0.99532-0.76905-0.14208 0.34180
  -9   5   6    8.96    1.70   0-0.06530-0.60939 0.99556-0.72231-0.14195 0.43240
  -9   6   9   25.05    2.48   0-0.07771-0.61579 0.99485-0.67581-0.14229 0.52116
  -9   7  11    1.12    2.29   0-0.07801-0.63001 0.99483-0.62643-0.14230 0.58025
  -8   2 -12   -0.73    1.98   0-0.07081-0.42212 0.99526-0.84868-0.14211-0.12961
  -8   2 -11  155.80    2.55   0-0.06445-0.43538 0.99560-0.85037-0.14193-0.09832
  -8   2  -5   13.66    1.62   0-0.06191-0.47344 0.99572-0.86108-0.14186 0.08750
  -8   2  -4  398.14    4.21   0-0.06791-0.47266 0.99542-0.86323-0.14203 0.11913
  -8   2  -3 1172.71    6.40   0-0.07444-0.47114 0.99505-0.86462-0.14221 0.14982
  -8   3 -18  272.83    3.69   0-0.06948-0.39101 0.99534-0.78490-0.14207-0.31892
  -8   3   3    1.46    1.96   0-0.07632-0.50447 0.99494-0.82515-0.14226 0.33186
  -8   4   6  128.56    2.70   0-0.06360-0.53855 0.99564-0.77784-0.14191 0.42172
  -8   5   9  182.93    3.41   0-0.07054-0.55114 0.99528-0.73068-0.14210 0.51140
  -8   6  11   18.79    1.74   0-0.06445-0.57074 0.99560-0.68324-0.14193 0.56934
  -8   7  13    2.40    2.30   0-0.07106-0.57906 0.99525-0.63377-0.14211 0.62943
  -7   2 -16  334.61    4.07   0-0.06740-0.33287 0.99545-0.84336-0.14201-0.26718
  -7   2   1  153.27    2.64   0-0.06276-0.43688 0.99568-0.87521-0.14188 0.26061
  -7   3 -20  166.68    3.03   0-0.06276-0.31534 0.99568-0.78301-0.14188-0.39466
  -7   3   6   49.56    2.62   0-0.07779-0.45233 0.99485-0.83176-0.14229 0.41183
  -7   4 -23  108.80    3.07   0-0.06813-0.29465 0.99541-0.72570-0.14203-0.49079
  -7   4   9  140.97    3.28   0-0.07758-0.47196 0.99486-0.78511-0.14229 0.50093
  -7   5  11  293.51    3.84   0-0.06276-0.50064 0.99568-0.73700-0.14188 0.55980
  -7   7  15   -2.12    2.14   0-0.07293-0.51814 0.99514-0.63910-0.14216 0.67762
  -6   1 -13  109.15    2.84   0-0.07527-0.26982 0.99500-0.90390-0.14223-0.18373
  -6   1 -12  149.19    2.68   0-0.06191-0.29005 0.99572-0.90560-0.14186-0.15302
  -6   1  -2 1077.12    6.44   0-0.06360-0.34696 0.99564-0.92438-0.14191 0.15781
  -6   1  -1  117.82    2.91   0-0.07618-0.33921 0.99495-0.92588-0.14225 0.18857
  -6   2 -18   12.64    1.69   0-0.06276-0.25539 0.99568-0.84202-0.14188-0.34252
  -6   3   8   39.56    2.48   0-0.07132-0.40084 0.99524-0.83807-0.14212 0.46082
  -6   5  13   10.07    2.23   0-0.07133-0.43437 0.99524-0.74338-0.14212 0.60786
  -6   6  15    3.02    2.17   0-0.07461-0.44360 0.99504-0.69429-0.14221 0.66681
  -5   1 -15 1692.06    8.84   0-0.06917-0.19473 0.99536-0.90277-0.14206-0.25965
  -5   1   2  315.15    4.21   0-0.07332-0.28992 0.99512-0.93374-0.14218 0.26842
  -5   4 -25   60.01    3.10   0-0.07358-0.13570 0.99511-0.72629-0.14218-0.57950
  -5   7  18  185.05    4.97   0-0.07721-0.39141 0.99488-0.65007-0.14228 0.74244
  -4   0  -8  500.83    5.59   0-0.07694-0.15580 0.99490-0.97020-0.14227-0.05131
  -4   0  -7  422.83    5.16   0-0.07278-0.16603 0.99515-0.97220-0.14216-0.02043
  -4   0  -6    4.89    2.37   0-0.07262-0.17289 0.99516-0.97404-0.14216 0.01103
  -4   0  -5   31.85    2.53   0-0.07452-0.17616 0.99505-0.97565-0.14221 0.04167
  -4   1   4  114.99    3.43   0-0.07249-0.23284 0.99517-0.93974-0.14215 0.31749
  -4   2   8 2109.04   11.14   0-0.06887-0.26180 0.99537-0.89542-0.14205 0.43795
  -4   7  19   13.06    2.60   0-0.07241-0.33282 0.99517-0.65480-0.14215 0.76077
  -3   0 -10  862.01    7.67   0-0.06626-0.08549 0.99551-0.96935-0.14198-0.12822
  -3   0  -2    1.02    1.49   0-0.06106-0.13682 0.99576-0.98464-0.14183 0.12085
  -3   1 -17   41.92    2.97   0-0.07874-0.03207 0.99479-0.90369-0.14232-0.34771
  -3   7  20  101.04    5.21   0-0.08420-0.25701 0.99442-0.65823-0.14246 0.77784
  -2   0 -11 1560.92   11.95   0-0.07431-0.00063 0.99506-0.96975-0.14220-0.17123
  -2   0   0  815.80    9.44   0-0.07134-0.06963 0.99523-0.99008-0.14212 0.17123
  -2   1 -17    7.42    2.58   0-0.08029 0.03921 0.99468-0.90650-0.14236-0.36008
  -2   3  13   31.26    3.48   0-0.08182-0.14001 0.99458-0.85636-0.14240 0.56184
  -2   8  22    0.86    4.12   0-0.11016-0.17443 0.99223-0.61129-0.14307 0.82557
   1   0  -3   22.06    3.49   0-0.07223 0.16094 0.99518-0.99209-0.14215 0.03433
   1   3 -21  209.64    7.98   0-0.09607 0.28431 0.99351-0.80068-0.14275-0.53140
   1   5  18   95.40    5.10   0-0.09083 0.04680 0.99393-0.76774-0.14262 0.67003
   2   3  13   17.68    2.78   0-0.08071 0.13917 0.99466-0.86674-0.14237 0.50851
   3   1   3   62.34    2.86   0-0.07284 0.26381 0.99515-0.95596-0.14216 0.19260
   3   4  15    8.75    2.22   0-0.07632 0.19153 0.99494-0.82147-0.14226 0.55400
   3   7  21    1.22    2.13   0-0.07097 0.14429 0.99526-0.67577-0.14211 0.73014
   4   2 -12   83.52    3.12   0-0.07775 0.42526 0.99485-0.87806-0.14229-0.28855
   4   2   7   14.06    2.50   0-0.06898 0.30557 0.99537-0.91290-0.14206 0.29993
   4   3 -16  963.24    8.18   0-0.08082 0.44988 0.99465-0.81752-0.14237-0.41646
   4   3  11    9.80    2.15   0-0.07458 0.28474 0.99505-0.86863-0.14221 0.42059
   4   4 -19   13.73    2.30   0-0.07298 0.45762 0.99514-0.76028-0.14217-0.51310
   4   4  14    5.80    2.26   0-0.07810 0.26840 0.99483-0.82168-0.14230 0.51052
   4   8  22   18.53    2.58   0-0.06991 0.20520 0.99531-0.62771-0.14208 0.74402
   5   2  -8  293.95    4.03   0-0.07140 0.46556 0.99523-0.88802-0.14212-0.17834
   5   2   4  181.92    3.07   0-0.06445 0.38839 0.99560-0.91031-0.14193 0.19349
   5   4  13    2.70    1.39   0-0.06191 0.32863 0.99572-0.82316-0.14186 0.46491
   5   8  21   27.20    3.03   0-0.08198 0.29339 0.99457-0.62836-0.14240 0.70020
   6   3 -10  912.80    5.89   0-0.06276 0.53683 0.99568-0.83457-0.14188-0.25744
   6   3   6    5.23    2.01   0-0.07281 0.45188 0.99515-0.86487-0.14216 0.23897
   6   4 -14  142.25    3.18   0-0.06883 0.56420 0.99537-0.77415-0.14205-0.38483
   6   4  11  144.54    2.66   0-0.06360 0.41196 0.99564-0.82113-0.14191 0.39082
   6   5 -17  123.70    3.30   0-0.06553 0.57653 0.99555-0.71669-0.14196-0.48099
   6   5  14   60.64    2.65   0-0.06736 0.39600 0.99545-0.77404-0.14201 0.48034
   6   6 -19   56.62    2.84   0-0.07498 0.59603 0.99502-0.66063-0.14222-0.54542
   6   8  20    5.84    2.28   0-0.07478 0.36112 0.99503-0.63063-0.14221 0.65706
   7   4 -10    3.23    2.03   0-0.06877 0.60971 0.99538-0.78491-0.14205-0.27260
   7   4   8  307.91    3.47   0-0.06276 0.49859 0.99568-0.81812-0.14188 0.28443
   7   5 -14  389.85    4.19   0-0.06276 0.62639 0.99568-0.72510-0.14188-0.40118
   7   5  12   91.45    2.28   0-0.06021 0.47062 0.99580-0.77392-0.14181 0.40482
   7   7  17   23.88    1.79   0-0.06360 0.44063 0.99564-0.67897-0.14191 0.55324
   8   4  -1  821.04    5.16   0-0.06106 0.62029 0.99576-0.80393-0.14183-0.00800
   8   4   0   -0.34    1.53   0-0.06106 0.61426 0.99576-0.80556-0.14183 0.02347
   8   5  -9    4.26    1.86   0-0.07284 0.67684 0.99515-0.73715-0.14216-0.25831
   8   5   8   56.24    2.51   0-0.07009 0.57390 0.99530-0.76793-0.14209 0.26833
   8   6 -13    2.63    2.08   0-0.06869 0.69352 0.99538-0.67732-0.14205-0.38593
   8   6  12  315.40    3.44   0-0.06700 0.54532 0.99547-0.72369-0.14200 0.38874
   8   7  15   45.77    1.91   0-0.06106 0.51964 0.99576-0.67761-0.14183 0.47796
   8   8  17    1.85    1.51   0-0.06530 0.50928 0.99556-0.62882-0.14195 0.53821
   9   6  -8   10.13    2.11   0-0.06764 0.73357 0.99544-0.68810-0.14202-0.24411
   9   6  -7   52.80    2.49   0-0.07792 0.73817 0.99484-0.68998-0.14230-0.21226
   9   6   7  463.24    4.33   0-0.07459 0.65188 0.99504-0.71734-0.14221 0.22151
   9   6   8  202.73    2.85   0-0.06445 0.63629 0.99560-0.71867-0.14193 0.25145
   9   7 -11    2.00    2.06   0-0.07344 0.75894 0.99511-0.63135-0.14218-0.34024
   9   7  12    7.03    1.63   0-0.06106 0.60691 0.99576-0.67427-0.14183 0.37267
   9   8  14  447.04    4.58   0-0.07454 0.60643 0.99505-0.62595-0.14221 0.43152
  10   7  -5   72.56    2.56   0-0.06789 0.78462 0.99542-0.64458-0.14203-0.16794
  10   7  -4  191.07    3.23   0-0.07427 0.78488 0.99506-0.64667-0.14220-0.13584
  10   7   5    3.34    1.98   0-0.07287 0.73051 0.99515-0.66385-0.14216 0.14271
  10   7   6   77.90    2.14   0-0.06700 0.71861 0.99547-0.66531-0.14200 0.17328
  10   8  10    9.28    2.11   0-0.07282 0.69860 0.99515-0.62112-0.14216 0.29476
  10   8  11    6.20    1.51   0-0.06106 0.68119 0.99576-0.62263-0.14183 0.32394
  10   9  13   60.60    2.63   0-0.07281 0.67866 0.99515-0.57481-0.14216 0.38420
 -11   5  -2    9.11    1.60   0-0.08087-0.68581 0.99462-0.70319-0.14230 0.21105
 -11   5  -1   88.68    2.82   0-0.08951-0.68276 0.99399-0.70405-0.14252 0.24183
 -11   6   2   19.77    1.95   0-0.07918-0.71281 0.99474-0.65975-0.14226 0.33133
 -10   4 -17    8.78    2.19   0-0.09187-0.51524 0.99381-0.72853-0.14257-0.26381
 -10   4 -16    9.36    1.56   0-0.08087-0.53186 0.99462-0.73136-0.14230-0.23337
 -10   4  -1   14.83    1.53   0-0.08002-0.62058 0.99468-0.76002-0.14228 0.23144
 -10   4   0   69.45    2.65   0-0.09056-0.61598 0.99391-0.76048-0.14254 0.26307
 -10   5   4  168.76    3.54   0-0.09261-0.63902 0.99375-0.71581-0.14259 0.38339
 -10   6   6    8.68    1.63   0-0.07748-0.66784 0.99485-0.66872-0.14222 0.44224
  -9   3 -16  202.22    3.53   0-0.08849-0.45303 0.99407-0.78510-0.14249-0.24291
  -9   3  -1  206.70    2.97   0-0.08087-0.54801 0.99462-0.81490-0.14230 0.22196
  -9   3   0  130.48    3.11   0-0.09240-0.54238 0.99377-0.81565-0.14259 0.25307
  -9   4 -20    7.12    2.09   0-0.08715-0.43348 0.99417-0.72579-0.14246-0.36974
  -9   4   4  125.27    3.10   0-0.08776-0.57217 0.99413-0.77131-0.14247 0.37326
  -9   5   7   86.79    2.95   0-0.08775-0.59179 0.99413-0.72500-0.14247 0.46281
  -8   2 -14   33.31    2.27   0-0.08806-0.39314 0.99411-0.84414-0.14248-0.19077
  -8   2 -13  366.01    3.76   0-0.07748-0.40945 0.99485-0.84621-0.14222-0.16023
  -8   2  -2  627.65    5.00   0-0.08431-0.46684 0.99438-0.86724-0.14239 0.18104
  -8   3 -19   17.10    2.13   0-0.08734-0.36647 0.99416-0.78248-0.14246-0.34922
  -8   4 -22   69.66    2.87   0-0.08286-0.35488 0.99449-0.72460-0.14235-0.44588
  -8   4   7    7.91    2.21   0-0.08849-0.51929 0.99407-0.77932-0.14249 0.45336
  -7   1  -9   39.52    2.45   0-0.09103-0.34804 0.99387-0.90801-0.14255-0.04576
  -7   1  -8  362.19    4.00   0-0.08851-0.35609 0.99407-0.90997-0.14249-0.01465
  -7   1  -7    7.55    2.03   0-0.08801-0.36274 0.99411-0.91143-0.14248 0.01581
  -7   1  -6  232.08    3.56   0-0.09058-0.36594 0.99391-0.91357-0.14254 0.04770
  -7   2 -17   26.59    2.33   0-0.08476-0.30880 0.99435-0.84128-0.14240-0.29705
  -7   2   2  219.97    3.08   0-0.08002-0.42454 0.99468-0.87727-0.14228 0.29139
  -7   3 -21   31.42    2.46   0-0.08915-0.28271 0.99402-0.78046-0.14251-0.42478
  -6   1 -14  692.34    5.52   0-0.08849-0.25066 0.99407-0.90095-0.14249-0.21410
  -6   1   0 1009.75    6.36   0-0.09025-0.33069 0.99394-0.92703-0.14253 0.22004
  -6   2 -19    9.63    2.11   0-0.08849-0.22283 0.99407-0.83907-0.14249-0.37270
  -6   2   5   18.67    2.08   0-0.08686-0.36536 0.99420-0.88483-0.14245 0.37087
  -6   3 -22   17.06    2.28   0-0.08163-0.21384 0.99457-0.78156-0.14232-0.46963
  -6   4  11  183.72    3.75   0-0.08185-0.40961 0.99456-0.79218-0.14233 0.54973
  -6   7  17  367.85    6.24   0-0.09542-0.43707 0.99352-0.64592-0.14266 0.72496
  -5   1 -16  192.12    3.57   0-0.09161-0.16577 0.99383-0.89943-0.14257-0.28950
  -5   2 -20  144.77    3.44   0-0.08781-0.14776 0.99412-0.84009-0.14248-0.41703
  -5   2   7    2.19    2.13   0-0.08888-0.30425 0.99404-0.89098-0.14250 0.41914
  -5   3 -23    1.43    2.09   0-0.08921-0.13115 0.99402-0.78233-0.14251-0.51189
  -5   3  10  682.20    6.26   0-0.08369-0.33000 0.99443-0.84478-0.14237 0.50927
  -4   0 -10  145.69    3.60   0-0.09400-0.12688 0.99363-0.96510-0.14262-0.11330
  -4   0  -9   83.07    2.85   0-0.08382-0.14314 0.99442-0.96787-0.14238-0.08244
  -4   0  -4  536.52    5.34   0-0.08087-0.17546 0.99462-0.97753-0.14230 0.07301
  -4   0  -3  113.30    3.16   0-0.09061-0.17182 0.99391-0.97866-0.14254 0.10403
  -4   1 -17  152.53    3.54   0-0.09406-0.08721 0.99363-0.89975-0.14263-0.33376
  -4   5  16    0.43    2.84   0-0.10299-0.28080 0.99285-0.75288-0.14283 0.67536
  -3   0 -11 1391.33    9.72   0-0.08732-0.05770 0.99416-0.96674-0.14246-0.15757
  -3   0  -1   52.17    2.37   0-0.08002-0.12358 0.99468-0.98551-0.14228 0.15254
  -3   2 -21 2598.88   15.12   0-0.10333 0.01371 0.99282-0.84166-0.14284-0.47430
  -1   3 -23  121.66    7.43   0-0.14448 0.20536 0.98811-0.78573-0.14362-0.56628
   2   1 -12  155.95    4.68   0-0.09583 0.30500 0.99348-0.92368-0.14267-0.25880
   2   4 -22   39.07    3.96   0-0.10396 0.36600 0.99276-0.74706-0.14285-0.57884
   2   5 -24   38.76    3.77   0-0.10160 0.37358 0.99298-0.69098-0.14280-0.64440
   3   1  -9    9.56    2.62   0-0.08426 0.34550 0.99439-0.93241-0.14239-0.17880
   3   3 -18  807.60    8.63   0-0.08983 0.40039 0.99397-0.81044-0.14252-0.46457
   3   3  12  183.87    4.02   0-0.09008 0.22461 0.99395-0.86687-0.14253 0.46493
   3   5  17  115.49    3.93   0-0.10240 0.20360 0.99291-0.77026-0.14282 0.61306
   3   6  19   76.29    3.75   0-0.09964 0.18741 0.99315-0.72218-0.14275 0.67138
   4   5 -21    8.54    2.30   0-0.08886 0.48351 0.99404-0.70260-0.14250-0.57729
   4   7  20   86.95    3.74   0-0.10065 0.25022 0.99306-0.67457-0.14278 0.68555
   4   9  23    5.18    2.49   0-0.09018 0.21983 0.99394-0.57751-0.14253 0.77209
   5   2  -7   36.65    2.34   0-0.08600 0.47395 0.99426-0.88825-0.14243-0.14685
   5   2   2  203.99    3.70   0-0.09250 0.42716 0.99376-0.90471-0.14259 0.13196
   5   2   3   81.39    2.39   0-0.07918 0.40785 0.99474-0.90782-0.14226 0.16297
   5   3 -13  212.04    3.75   0-0.08614 0.50745 0.99425-0.82443-0.14243-0.33608
   5   3   9 1667.53    8.26   0-0.07664 0.36825 0.99490-0.86723-0.14219 0.34538
   5   5 -19  130.65    3.60   0-0.08622 0.53869 0.99424-0.70817-0.14244-0.52885
   5   5  15   20.25    2.32   0-0.09015 0.34268 0.99394-0.77357-0.14253 0.52434
   6   3  -9  312.44    3.76   0-0.08002 0.54801 0.99468-0.83511-0.14228-0.22518
   6   3   5  188.97    3.31   0-0.08916 0.47406 0.99402-0.86095-0.14251 0.20882
   6   4 -13   -0.06    1.94   0-0.09187 0.58151 0.99381-0.77588-0.14257-0.35247
   6   4  10  706.57    5.32   0-0.08921 0.44281 0.99402-0.81801-0.14251 0.36035
   6   6  16  200.05    3.58   0-0.08381 0.39799 0.99442-0.72560-0.14238 0.53880
   6   7  18  130.21    3.26   0-0.08774 0.38820 0.99413-0.67678-0.14247 0.59729
   7   4  -9    6.35    2.19   0-0.08405 0.62014 0.99440-0.78456-0.14238-0.24133
   7   4   6   92.10    2.64   0-0.09271 0.53982 0.99374-0.81255-0.14259 0.22358
   7   4   7  227.29    3.09   0-0.07748 0.51869 0.99485-0.81611-0.14222 0.25399
   7   5 -13   49.86    2.53   0-0.08776 0.64531 0.99413-0.72406-0.14247-0.36913
   7   5  11  314.57    3.85   0-0.08286 0.49847 0.99449-0.77106-0.14235 0.37467
   7   6 -16    2.05    2.13   0-0.08406 0.65692 0.99440-0.66661-0.14238-0.46428
   7   6  14  331.95    4.10   0-0.08417 0.48003 0.99439-0.72420-0.14239 0.46389
   7   7  16   29.92    2.26   0-0.09517 0.47746 0.99354-0.67522-0.14265 0.52291
   7   8  18    7.90    2.27   0-0.09441 0.46356 0.99360-0.62766-0.14263 0.58087
   7   9  20  191.13    3.78   0-0.08428 0.43913 0.99438-0.57919-0.14239 0.63941
   8   5  -8   15.26    2.13   0-0.08684 0.68521 0.99420-0.73606-0.14245-0.22728
   8   5   7  233.22    3.09   0-0.08256 0.59173 0.99451-0.76564-0.14235 0.23777
   8   6 -12  151.47    3.11   0-0.08849 0.70818 0.99407-0.67648-0.14249-0.35406
   8   6  11   28.04    2.37   0-0.08679 0.57026 0.99420-0.72012-0.14245 0.35860
   8   7  14   92.30    2.83   0-0.08514 0.54896 0.99432-0.67423-0.14241 0.44771
   8   8  16  222.58    3.77   0-0.09177 0.54232 0.99382-0.62571-0.14257 0.50660
   8   9  18    1.35    2.23   0-0.08849 0.52724 0.99407-0.57623-0.14249 0.56493
   9   6  -6    6.03    2.22   0-0.08680 0.74211 0.99420-0.68948-0.14245-0.18202
   9   6   5   37.18    2.39   0-0.09234 0.68146 0.99377-0.71154-0.14258 0.15991
   9   6   6   11.23    2.22   0-0.08426 0.66770 0.99439-0.71337-0.14239 0.19141
   9   7 -10    3.84    2.05   0-0.09164 0.76693 0.99383-0.63281-0.14257-0.30869
   9   7  10  153.74    3.16   0-0.09264 0.64997 0.99375-0.66852-0.14259 0.31136
   9   7  11  352.04    3.72   0-0.07748 0.62902 0.99485-0.67151-0.14222 0.34169
   9   8  13    3.69    2.29   0-0.09194 0.63077 0.99380-0.62297-0.14257 0.40084
   9   9  16   37.57    2.00   0-0.07833 0.59684 0.99479-0.57734-0.14224 0.48982
  10   7  -3    6.64    1.57   0-0.07918 0.78426 0.99474-0.64688-0.14226-0.10655
  10   7  -2   47.58    1.84   0-0.08256 0.78159 0.99451-0.64927-0.14235-0.07372
  10   7  -1    2.28    1.99   0-0.08595 0.77855 0.99426-0.65059-0.14243-0.04315
  10   7   0   23.22    2.03   0-0.08731 0.77400 0.99416-0.65217-0.14246-0.01187
  10   7   1    2.27    2.00   0-0.08789 0.76742 0.99412-0.65486-0.14248 0.01855
  10   7   2  161.83    3.03   0-0.08622 0.76093 0.99424-0.65563-0.14244 0.05024
  10   7   3  360.49    3.58   0-0.08256 0.75155 0.99451-0.65857-0.14235 0.08125
  10   7   4   60.39    1.94   0-0.07833 0.74144 0.99479-0.66092-0.14224 0.11200
  10   8   9    9.32    2.06   0-0.08532 0.71674 0.99431-0.61739-0.14241 0.26310
  10   9  12   81.88    2.64   0-0.08828 0.69987 0.99409-0.57124-0.14249 0.35334
 -11   4 -12   18.61    2.29   0-0.10730-0.59997 0.99232-0.73435-0.14299-0.09444
 -11   4 -11    4.07    2.09   0-0.10369-0.60758 0.99266-0.73752-0.14291-0.06455
 -11   4 -10    2.48    2.13   0-0.10088-0.61572 0.99292-0.73934-0.14285-0.03368
 -11   4  -9   21.71    2.24   0-0.10122-0.62304 0.99289-0.74078-0.14286-0.00221
 -11   4  -8   71.73    2.65   0-0.10107-0.62864 0.99290-0.74241-0.14285 0.02902
 -11   4  -7   36.61    2.35   0-0.10284-0.63251 0.99274-0.74428-0.14289 0.06011
 -11   4  -6    0.51    2.17   0-0.10510-0.63631 0.99253-0.74495-0.14294 0.09110
 -11   5   0    4.12    2.25   0-0.10088-0.67687 0.99292-0.70615-0.14285 0.27322
 -10   3 -12    3.58    2.06   0-0.10675-0.52850 0.99237-0.78825-0.14298-0.10495
 -10   3 -11   83.66    2.59   0-0.10377-0.53701 0.99265-0.79167-0.14291-0.07351
 -10   3 -10    0.39    2.11   0-0.10299-0.54286 0.99273-0.79538-0.14289-0.04390
 -10   3  -9   50.49    1.94   0-0.09919-0.55285 0.99307-0.79546-0.14281-0.01203
 -10   3  -8   11.58    1.57   0-0.09919-0.55832 0.99307-0.79741-0.14281 0.01843
 -10   3  -7   20.28    2.26   0-0.10088-0.56272 0.99292-0.79917-0.14285 0.04977
 -10   3  -6   23.50    2.22   0-0.10440-0.56522 0.99259-0.80113-0.14293 0.08121
 -10   3  -5    6.79    2.16   0-0.10848-0.56705 0.99220-0.80237-0.14301 0.11236
 -10   4 -18  143.39    3.05   0-0.10462-0.49730 0.99257-0.72594-0.14293-0.29432
 -10   4   1   27.99    2.47   0-0.10430-0.60772 0.99260-0.76250-0.14292 0.29417
 -10   6   7    1.34    1.58   0-0.09834-0.65466 0.99314-0.66755-0.14279 0.47242
  -9   3 -17   64.40    2.66   0-0.10103-0.43434 0.99290-0.78292-0.14285-0.27327
  -9   3   1  382.05    4.18   0-0.10537-0.53513 0.99250-0.81606-0.14295 0.28463
  -9   4   5  104.53    3.14   0-0.10652-0.55884 0.99239-0.77080-0.14297 0.40517
  -9   6  10  391.13    4.83   0-0.10510-0.59378 0.99253-0.67639-0.14294 0.55314
  -8   2 -15  143.75    2.61   0-0.09919-0.37612 0.99307-0.84165-0.14281-0.22150
  -8   2  -1   69.48    2.16   0-0.09411-0.46267 0.99350-0.86779-0.14269 0.21233
  -8   2   0  262.61    3.73   0-0.10681-0.45579 0.99237-0.86845-0.14298 0.24372
  -8   3 -20   45.21    2.43   0-0.10582-0.34206 0.99246-0.77856-0.14296-0.37973
  -8   3   4   35.15    1.96   0-0.09496-0.49284 0.99343-0.82509-0.14271 0.36355
  -8   5  10   28.15    2.48   0-0.10114-0.52581 0.99289-0.73195-0.14285 0.54255
  -8   6  12    1.14    1.60   0-0.09750-0.54127 0.99322-0.68334-0.14277 0.60282
  -8   7  14   15.75    2.47   0-0.10570-0.54843 0.99247-0.63350-0.14295 0.65992
  -7   1 -12    6.87    2.14   0-0.10764-0.31291 0.99228-0.90181-0.14300-0.13622
  -7   1 -11  219.31    3.44   0-0.10009-0.32686 0.99299-0.90374-0.14283-0.10714
  -7   1 -10  687.95    4.93   0-0.09411-0.33877 0.99350-0.90598-0.14269-0.07633
  -7   1  -5   21.41    1.63   0-0.09411-0.36794 0.99350-0.91518-0.14269 0.07763
  -7   1  -4  305.02    3.86   0-0.10012-0.36757 0.99299-0.91671-0.14283 0.10971
  -7   1  -3   39.83    2.45   0-0.10745-0.36648 0.99230-0.91740-0.14299 0.14139
  -7   2 -18  184.70    3.32   0-0.10466-0.28325 0.99257-0.83823-0.14293-0.32778
  -7   2   3   19.53    2.23   0-0.09919-0.41095 0.99307-0.87735-0.14281 0.32286
  -7   3   7  120.01    3.01   0-0.10510-0.43039 0.99253-0.83212-0.14294 0.44330
  -7   4 -24    0.16    2.20   0-0.10510-0.25286 0.99253-0.72411-0.14294-0.52149
  -7   5  12    4.58    2.25   0-0.10258-0.46597 0.99276-0.73842-0.14289 0.59127
  -7   6  14  143.08    3.73   0-0.10436-0.47840 0.99260-0.68903-0.14292 0.64987
  -6   1 -15   19.93    2.24   0-0.10580-0.22804 0.99246-0.89815-0.14296-0.24447
  -6   1   1 3974.77   12.32   0-0.10829-0.31823 0.99222-0.92756-0.14301 0.25152
  -6   3   9   53.75    2.66   0-0.10593-0.37126 0.99245-0.83743-0.14296 0.49215
  -6   4 -25   40.97    2.75   0-0.10301-0.17736 0.99272-0.72258-0.14290-0.56526
  -5   1   3   30.01    1.91   0-0.09919-0.26907 0.99307-0.93461-0.14281 0.29972
  -5   4  13    1.74    2.10   0-0.10599-0.32709 0.99244-0.79513-0.14296 0.59806
  -5   5  15    4.31    2.37   0-0.10519-0.34183 0.99252-0.74787-0.14294 0.65719
  -4   0 -11 3311.02   13.11   0-0.10888-0.10640 0.99216-0.96249-0.14302-0.14343
  -4   0  -2  175.71    3.58   0-0.10356-0.16471 0.99267-0.97939-0.14291 0.13568
  -4   1   5  250.44    4.35   0-0.10987-0.20019 0.99206-0.93927-0.14304 0.34868
  -4   2 -21   32.97    2.74   0-0.10664-0.05268 0.99238-0.83902-0.14297-0.46086
  -4   4 -26    2.56    2.62   0-0.11104-0.02247 0.99195-0.72371-0.14307-0.62178
  -4   4  14  178.57    4.30   0-0.10353-0.26605 0.99268-0.80051-0.14291 0.61647
  -3   0 -12  755.87    7.38   0-0.10980-0.02946 0.99207-0.96275-0.14304-0.18783
  -3   1   6  169.74    4.17   0-0.10548-0.14065 0.99249-0.94363-0.14295 0.36657
  -3   4 -26   57.15    4.20   0-0.12170 0.05847 0.99081-0.72579-0.14328-0.63581
  -3   4  15    2.60    2.94   0-0.11657-0.18786 0.99137-0.80331-0.14318 0.63366
  -3   5  17   31.65    3.79   0-0.11768-0.20152 0.99125-0.75422-0.14320 0.69251
  -2   2 -21   69.97    4.43   0-0.12669 0.10744 0.99023-0.84146-0.14337-0.48807
   1   1 -14   46.66    4.55   0-0.11754 0.26823 0.99127-0.91610-0.14320-0.30701
   1   1   6 1584.04   16.58   0-0.10583 0.14007 0.99246-0.95327-0.14296 0.31318
   1   2 -18  408.01   10.21   0-0.12228 0.29462 0.99074-0.85571-0.14329-0.43444
   2   7  21   15.45    2.93   0-0.11469 0.11943 0.99157-0.66929-0.14314 0.74331
   3   1  -8  156.69    4.11   0-0.10692 0.36242 0.99235-0.93273-0.14298-0.14760
   3   1   2   47.63    2.23   0-0.09919 0.29625 0.99307-0.95135-0.14281 0.16200
   3   2   8 2334.15   12.45   0-0.10584 0.26615 0.99246-0.90960-0.14296 0.34492
   3   8  22   18.77    3.10   0-0.11377 0.18102 0.99167-0.62162-0.14312 0.75781
   4   2 -11   66.71    2.95   0-0.10709 0.44879 0.99234-0.87709-0.14298-0.25731
   4   2   6  822.81    6.71   0-0.09750 0.33884 0.99322-0.90932-0.14277 0.26945
   4   5  16  147.51    3.53   0-0.10499 0.28230 0.99254-0.77058-0.14294 0.56878
   4   6  18    0.59    2.09   0-0.10703 0.27143 0.99234-0.72304-0.14298 0.62802
   5   2  -6   40.23    1.97   0-0.09665 0.47868 0.99329-0.88967-0.14275-0.11530
   5   2  -5  956.19    6.50   0-0.10574 0.48170 0.99247-0.89064-0.14295-0.08416
   5   2   0 3365.09   11.90   0-0.10896 0.45608 0.99216-0.89927-0.14302 0.07040
   5   2   1  242.96    3.89   0-0.10186 0.44242 0.99283-0.90198-0.14287 0.10162
   5   3   8  178.08    3.35   0-0.10510 0.40269 0.99253-0.86226-0.14294 0.31508
   5   4 -16   16.10    2.36   0-0.10197 0.53914 0.99282-0.76561-0.14287-0.43215
   5   4  12    5.31    1.49   0-0.09834 0.37071 0.99314-0.81820-0.14279 0.43524
   5   6  17  271.78    4.23   0-0.10405 0.34320 0.99263-0.72236-0.14292 0.58331
   5   7  19  324.25    4.61   0-0.10158 0.32670 0.99285-0.67409-0.14286 0.64162
   5   9  22    0.75    2.35   0-0.10510 0.30886 0.99253-0.57463-0.14294 0.72882
   6   3  -8  436.78    4.22   0-0.09496 0.55699 0.99343-0.83608-0.14271-0.19391
   6   3  -7  153.30    3.13   0-0.10764 0.56391 0.99228-0.83680-0.14300-0.16282
   6   3   4  717.85    5.46   0-0.10290 0.49370 0.99273-0.85753-0.14289 0.17817
   6   5 -16  169.91    3.60   0-0.09853 0.60399 0.99313-0.71608-0.14280-0.44869
   6   5  13  205.97    3.08   0-0.09750 0.43166 0.99322-0.77055-0.14277 0.44997
   6   6 -18  109.50    3.67   0-0.11335 0.62805 0.99171-0.65858-0.14311-0.51370
   6   9  21   92.67    3.22   0-0.10018 0.37980 0.99298-0.57643-0.14283 0.68383
   7   4  -8  646.33    4.86   0-0.09665 0.62705 0.99329-0.78615-0.14275-0.21037
   7   4  -7   95.51    2.78   0-0.10986 0.63373 0.99207-0.78638-0.14304-0.17962
   7   4   5   15.11    2.10   0-0.10510 0.55738 0.99253-0.80985-0.14294 0.19287
   7   5 -12   51.21    2.47   0-0.10840 0.65992 0.99221-0.72521-0.14301-0.33757
   7   5  10   89.13    2.63   0-0.10485 0.52652 0.99255-0.76649-0.14294 0.34387
   7   6 -15   22.30    2.34   0-0.10940 0.67639 0.99211-0.66770-0.14303-0.43359
   7   6  13  186.82    3.43   0-0.11006 0.51224 0.99205-0.71945-0.14305 0.43358
   8   5  -7    1.48    1.39   0-0.09750 0.68978 0.99322-0.73784-0.14277-0.19595
   8   5  -6    7.35    2.04   0-0.10718 0.69293 0.99233-0.73945-0.14299-0.16404
   8   5   5  210.53    3.30   0-0.10463 0.62577 0.99257-0.75939-0.14293 0.17612
   8   5   6   98.24    2.35   0-0.09411 0.60930 0.99350-0.76245-0.14269 0.20719
   8   6 -11  223.85    3.51   0-0.10552 0.71969 0.99249-0.67743-0.14295-0.32314
   8   6  10   21.04    2.33   0-0.10476 0.59414 0.99256-0.71666-0.14293 0.32710
   8   7 -14   42.04    2.38   0-0.10460 0.73436 0.99258-0.61994-0.14293-0.41907
   8   7  13   70.57    2.87   0-0.10588 0.57653 0.99245-0.67083-0.14296 0.41682
   9   6  -5   26.33    1.80   0-0.09411 0.74284 0.99350-0.69205-0.14269-0.15027
   9   6  -4    1.69    2.21   0-0.10088 0.74279 0.99292-0.69394-0.14285-0.11952
   9   6  -3  348.92    3.95   0-0.10560 0.74248 0.99248-0.69464-0.14295-0.08815
   9   6  -2  213.15    3.38   0-0.10916 0.74002 0.99214-0.69619-0.14303-0.05746
   9   6   2    1.35    2.03   0-0.10743 0.71431 0.99230-0.70510-0.14299 0.06675
   9   6   3   22.00    2.28   0-0.10468 0.70546 0.99257-0.70654-0.14293 0.09708
   9   6   4  148.84    2.57   0-0.09919 0.69416 0.99307-0.70872-0.14281 0.12888
   9   7  -9   74.58    2.64   0-0.10621 0.77681 0.99242-0.63130-0.14296-0.27742
   9   7   9  255.50    3.51   0-0.10578 0.66969 0.99246-0.66499-0.14296 0.28027
   9   9  15  280.70    4.02   0-0.10043 0.62481 0.99296-0.57281-0.14284 0.45913
  10   8   7   32.88    2.29   0-0.10467 0.74778 0.99257-0.61154-0.14293 0.20196
  10   8   8   76.74    2.20   0-0.09411 0.73201 0.99350-0.61514-0.14269 0.23301
  10   9  11   23.60    2.35   0-0.10195 0.71994 0.99282-0.56709-0.14287 0.32294
 -11   4 -14   18.51    2.31   0-0.11814-0.57694 0.99130-0.72954-0.14311-0.15655
 -11   4 -13   30.46    1.88   0-0.11128-0.58914 0.99201-0.73170-0.14296-0.12525
 -11   4  -5  132.32    2.64   0-0.11128-0.63610 0.99201-0.74708-0.14296 0.12216
 -11   4  -4   40.47    1.95   0-0.11634-0.63663 0.99149-0.74807-0.14307 0.15329
 -11   4  -3    2.18    2.11   0-0.12259-0.63617 0.99081-0.74863-0.14319 0.18337
 -11   5   1   10.56    1.69   0-0.11297-0.67063 0.99184-0.70613-0.14300 0.30431
 -11   5   2    8.24    2.24   0-0.12646-0.66382 0.99037-0.70604-0.14327 0.33487
 -10   3 -14   49.85    2.63   0-0.12013-0.50290 0.99109-0.78377-0.14315-0.16682
 -10   3 -13    1.01    1.38   0-0.11297-0.51683 0.99184-0.78548-0.14300-0.13583
 -10   3  -4   13.56    1.65   0-0.11466-0.56620 0.99167-0.80361-0.14304 0.14287
 -10   3  -3   10.05    2.26   0-0.12147-0.56558 0.99094-0.80422-0.14317 0.17364
 -10   4   2    4.33    2.23   0-0.11975-0.59939 0.99113-0.76247-0.14314 0.32424
 -10   5   5   25.80    1.89   0-0.11212-0.62543 0.99193-0.71611-0.14298 0.41471
 -10   6   8   20.57    2.52   0-0.12225-0.63472 0.99085-0.66874-0.14319 0.50460
  -9   2 -12   15.23    2.22   0-0.12161-0.44069 0.99092-0.84303-0.14318-0.11408
  -9   2 -11  106.99    2.31   0-0.11634-0.45244 0.99149-0.84473-0.14307-0.08357
  -9   2 -10   12.16    1.65   0-0.11297-0.46152 0.99184-0.84698-0.14300-0.05296
  -9   2  -9  123.35    2.41   0-0.11128-0.46925 0.99201-0.84910-0.14296-0.02168
  -9   2  -8  290.29    3.41   0-0.11044-0.47594 0.99210-0.85068-0.14295 0.00928
  -9   2  -7   95.10    2.25   0-0.11128-0.48064 0.99201-0.85239-0.14296 0.04026
  -9   2  -6   99.06    2.30   0-0.11466-0.48316 0.99167-0.85432-0.14304 0.07131
  -9   2  -5   35.18    2.58   0-0.11887-0.48479 0.99122-0.85569-0.14312 0.10261
  -9   2  -4 1001.67    6.28   0-0.12400-0.48572 0.99065-0.85631-0.14322 0.13283
  -9   3 -18    1.27    1.46   0-0.11550-0.41172 0.99158-0.78047-0.14305-0.30433
  -9   3   2   64.12    2.61   0-0.12144-0.52458 0.99094-0.81656-0.14317 0.31554
  -9   5   8   15.95    1.82   0-0.11212-0.57360 0.99193-0.72327-0.14298 0.49452
  -8   2 -17  376.04    4.27   0-0.12715-0.33588 0.99029-0.83427-0.14328-0.28414
  -8   2 -16  127.53    2.59   0-0.11212-0.35716 0.99193-0.83801-0.14298-0.25232
  -8   2   1   16.73    2.32   0-0.12243-0.44599 0.99083-0.86879-0.14319 0.27463
  -8   3 -21  138.87    3.28   0-0.12798-0.31304 0.99019-0.77379-0.14330-0.41140
  -8   3   5  451.83    4.66   0-0.11726-0.47661 0.99140-0.82450-0.14309 0.39499
  -8   4   8   10.97    1.63   0-0.11550-0.49809 0.99158-0.77823-0.14305 0.48411
  -7   1 -13   93.50    2.68   0-0.11817-0.29714 0.99130-0.89807-0.14311-0.16901
  -7   1  -2   12.70    2.24   0-0.11816-0.36070 0.99130-0.91850-0.14311 0.17138
  -7   2 -19    9.41    2.23   0-0.12446-0.25667 0.99060-0.83297-0.14323-0.35895
  -7   2   4    1.29    1.99   0-0.12225-0.39268 0.99085-0.87743-0.14319 0.35425
  -7   3 -22    1.43    2.13   0-0.11719-0.24823 0.99140-0.77701-0.14309-0.45473
  -7   4  10  117.88    2.72   0-0.11297-0.44255 0.99184-0.78455-0.14300 0.53314
  -7   7  16  168.55    4.42   0-0.12154-0.47527 0.99093-0.63847-0.14317 0.70880
  -6   1 -16  519.91    5.08   0-0.12452-0.20272 0.99059-0.89363-0.14323-0.27636
  -6   2 -20    8.84    2.05   0-0.11810-0.18778 0.99131-0.83575-0.14311-0.40210
  -6   2   6  285.00    4.00   0-0.11731-0.34065 0.99139-0.88370-0.14309 0.40279
  -6   3 -23  138.75    3.34   0-0.11784-0.17180 0.99133-0.77686-0.14310-0.50023
  -6   4  12  685.90    6.28   0-0.12425-0.37308 0.99063-0.78839-0.14323 0.58128
  -6   5  14    4.97    2.22   0-0.12158-0.38932 0.99093-0.74129-0.14317 0.64054
  -5   0 -10  282.78    4.02   0-0.12625-0.16472 0.99039-0.95951-0.14327-0.10003
  -5   0  -9   73.05    2.66   0-0.11916-0.17761 0.99119-0.96248-0.14313-0.06808
  -5   0  -8  373.90    4.21   0-0.11466-0.18809 0.99167-0.96481-0.14304-0.03728
  -5   0  -7  139.08    2.80   0-0.11297-0.19573 0.99184-0.96692-0.14300-0.00616
  -5   0  -6  399.21    4.36   0-0.11297-0.20144 0.99184-0.96854-0.14300 0.02494
  -5   0  -5  947.46    6.55   0-0.11634-0.20383 0.99149-0.97001-0.14307 0.05592
  -5   0  -4  436.83    4.87   0-0.12265-0.20383 0.99081-0.97108-0.14320 0.08678
  -5   1 -17   74.23    2.74   0-0.11930-0.13191 0.99118-0.89543-0.14313-0.32053
  -5   2 -21  313.27    4.69   0-0.12371-0.10503 0.99069-0.83413-0.14322-0.44816
  -5   4 -26    4.16    2.26   0-0.12455-0.07788 0.99059-0.72047-0.14323-0.60868
  -5   6  17    3.54    2.32   0-0.12140-0.34048 0.99095-0.69706-0.14317 0.71638
  -4   0 -12  700.30    6.57   0-0.12540-0.08348 0.99049-0.95825-0.14325-0.17550
  -4   0  -1 2306.41   10.95   0-0.11995-0.15419 0.99111-0.97928-0.14314 0.16695
  -4   1 -18  480.19    5.93   0-0.13276-0.04272 0.98962-0.89380-0.14339-0.36541
  -4   2   9  382.14    5.27   0-0.12148-0.21450 0.99094-0.89329-0.14317 0.46926
  -4   3 -24    1.33    2.09   0-0.12321-0.02038 0.99074-0.77957-0.14321-0.55579
  -4   3  12  434.25    6.08   0-0.12668-0.22918 0.99034-0.84515-0.14327 0.55843
  -4   6  18   11.67    2.93   0-0.12381-0.27327 0.99068-0.70108-0.14322 0.73384
  -3   1 -18    1.44    2.57   0-0.13074 0.02538 0.98986-0.89739-0.14335-0.37722
  -3   2  10   13.67    3.03   0-0.12774-0.14479 0.99022-0.89618-0.14329 0.48638
  -3   3 -24   82.89    3.95   0-0.13205 0.05936 0.98970-0.78021-0.14337-0.57131
  -1   0   1  133.66    5.48   0-0.11212 0.03659 0.99193-0.99113-0.14298 0.18921
  -1   1 -17  100.89    5.56   0-0.15495 0.18418 0.98661-0.90097-0.14375-0.37321
  -1   1   7  418.79   10.13   0-0.12426 0.01174 0.99062-0.94806-0.14323 0.37179
   1   5 -25   32.08    4.82   0-0.14459 0.35265 0.98808-0.68284-0.14359-0.66134
   3   1   1   13.61    2.32   0-0.11972 0.32266 0.99113-0.94786-0.14314 0.13156
   3   2 -14  187.25    4.27   0-0.11995 0.40854 0.99111-0.86769-0.14314-0.33669
   4   2   5  374.49    4.90   0-0.12462 0.37259 0.99058-0.90441-0.14323 0.23977
   4   3 -15  321.35    4.82   0-0.12325 0.48694 0.99074-0.81596-0.14321-0.38417
   4   3  10   14.14    2.36   0-0.11669 0.33255 0.99146-0.86298-0.14308 0.38997
   4   4 -18  129.71    3.73   0-0.12661 0.50631 0.99035-0.75729-0.14327-0.48073
   4   4  13  759.92    6.67   0-0.12783 0.32416 0.99021-0.81435-0.14329 0.48105
   5   2  -4    7.70    1.82   0-0.11212 0.48049 0.99193-0.89317-0.14298-0.04995
   5   2  -3 2270.07    9.66   0-0.11634 0.48065 0.99149-0.89320-0.14307-0.02231
   5   2  -2  816.20    5.95   0-0.11634 0.47484 0.99149-0.89525-0.14307 0.00871
   5   2  -1 1175.08    7.07   0-0.11466 0.46720 0.99167-0.89716-0.14304 0.03962
   5   3 -12  335.38    4.06   0-0.11381 0.52921 0.99176-0.82478-0.14302-0.30455
   5   5 -18    3.05    2.34   0-0.12859 0.57621 0.99012-0.70782-0.14331-0.49586
   6   3  -6  374.03    4.22   0-0.11905 0.56928 0.99120-0.83779-0.14312-0.13168
   6   3  -5  238.54    3.47   0-0.12704 0.57230 0.99030-0.83832-0.14328-0.10010
   6   3   2  160.36    3.26   0-0.12364 0.52692 0.99070-0.85177-0.14321 0.11687
   6   3   3  246.98    3.27   0-0.11466 0.51143 0.99167-0.85489-0.14304 0.14734
   6   4 -12   23.22    2.36   0-0.11991 0.60316 0.99111-0.77418-0.14314-0.32085
   6   4   9    9.20    1.53   0-0.11297 0.47209 0.99184-0.81415-0.14300 0.33023
   6   5  12  135.96    3.06   0-0.12720 0.46731 0.99028-0.76534-0.14328 0.42057
   6   6  15  119.38    3.13   0-0.11958 0.43951 0.99115-0.71971-0.14314 0.50896
   6   7  17    6.55    2.32   0-0.12425 0.43088 0.99063-0.67170-0.14323 0.56784
   6   8  19    9.67    2.33   0-0.12008 0.41316 0.99109-0.62214-0.14315 0.62604
   7   4  -6   18.53    2.14   0-0.12002 0.63818 0.99110-0.78776-0.14314-0.14787
   7   4   3   16.27    2.11   0-0.12435 0.58951 0.99061-0.80404-0.14323 0.13141
   7   4   4    9.86    1.50   0-0.11634 0.57545 0.99149-0.80656-0.14307 0.16156
   7   5 -11  191.42    3.27   0-0.12799 0.67484 0.99019-0.72489-0.14330-0.30565
   7   5   9   49.29    2.37   0-0.12470 0.55202 0.99057-0.76221-0.14324 0.31475
   7   7  15  201.97    3.55   0-0.12385 0.51189 0.99067-0.67002-0.14322 0.49354
   7   8  17  318.73    4.35   0-0.12719 0.50128 0.99029-0.62090-0.14328 0.55215
   7   9  19  163.55    3.49   0-0.11996 0.48033 0.99111-0.57301-0.14314 0.60981
   8   5  -5   26.34    1.71   0-0.11550 0.69593 0.99158-0.74039-0.14305-0.13343
   8   5  -4    1.43    2.06   0-0.12195 0.69523 0.99089-0.74254-0.14318-0.10244
   8   5  -3    1.35    2.09   0-0.12646 0.69391 0.99037-0.74387-0.14327-0.07020
   8   5   2  159.90    3.16   0-0.12470 0.66386 0.99057-0.75222-0.14324 0.08442
   8   5   3  184.93    3.14   0-0.12003 0.65299 0.99110-0.75464-0.14314 0.11449
   8   5   4  145.59    2.58   0-0.11297 0.63998 0.99184-0.75745-0.14300 0.14546
   8   6 -10    4.35    2.07   0-0.12225 0.73032 0.99085-0.67802-0.14319-0.29256
   8   6   9   44.48    2.39   0-0.12055 0.61620 0.99104-0.71334-0.14315 0.29715
   8   7 -13    8.84    2.15   0-0.12570 0.75059 0.99046-0.61971-0.14325-0.38727
   8   7  12  113.89    2.86   0-0.12805 0.60351 0.99018-0.66547-0.14330 0.38784
   8   8  15   11.14    2.29   0-0.11760 0.57331 0.99136-0.62133-0.14310 0.47597
   8   9  17    2.26    2.19   0-0.11800 0.56003 0.99132-0.57185-0.14310 0.53502
   9   6  -1   16.82    1.70   0-0.11128 0.73622 0.99201-0.69853-0.14296-0.02614
   9   6   0    1.73    1.51   0-0.11128 0.73078 0.99201-0.70019-0.14296 0.00615
   9   6   1    0.38    1.42   0-0.11128 0.72401 0.99201-0.70216-0.14296 0.03633
   9   7  -8   33.51    2.44   0-0.11925 0.78352 0.99118-0.63254-0.14313-0.24579
   9   7   8   21.41    2.23   0-0.11818 0.68772 0.99130-0.66256-0.14311 0.24972
   9   8  11  137.46    3.27   0-0.12806 0.67741 0.99018-0.61373-0.14330 0.34050
   9   8  12    6.44    1.45   0-0.11128 0.65514 0.99201-0.61876-0.14296 0.36982
   9   9  14  327.72    3.94   0-0.12108 0.65078 0.99098-0.56867-0.14316 0.42933
  10   8  -5    3.06    1.60   0-0.11212 0.82693 0.99193-0.58877-0.14298-0.16904
  10   8  -4  158.51    3.15   0-0.11822 0.82711 0.99129-0.59044-0.14311-0.13841
  10   8  -3  105.94    2.82   0-0.12287 0.82628 0.99078-0.59181-0.14320-0.10662
  10   8   4   31.97    2.32   0-0.12297 0.78403 0.99077-0.60546-0.14320 0.11046
  10   8   5    3.15    2.06   0-0.11962 0.77421 0.99114-0.60627-0.14314 0.14091
  10   8   6    0.74    1.41   0-0.11128 0.76096 0.99201-0.60998-0.14296 0.17187
  10   9   9    3.26    2.21   0-0.12451 0.75530 0.99060-0.56238-0.14323 0.26130
  10   9  10   -0.89    1.47   0-0.11466 0.73910 0.99167-0.56437-0.14304 0.29144
 -11   4  -2    7.00    1.62   0-0.13162-0.63342 0.98986-0.75035-0.14341 0.21640
 -11   4  -1   10.57    2.21   0-0.14074-0.62970 0.98870-0.75095-0.14355 0.24791
 -11   5   3   14.10    2.39   0-0.14040-0.65537 0.98875-0.70624-0.14355 0.36754
 -10   3 -16   32.83    2.31   0-0.13808-0.47386 0.98905-0.77751-0.14351-0.22783
 -10   3 -15   86.58    2.36   0-0.12825-0.48928 0.99027-0.78042-0.14336-0.19751
 -10   3  -2    1.65    1.59   0-0.12994-0.56310 0.99007-0.80538-0.14338 0.20687
 -10   3  -1  190.16    3.38   0-0.13959-0.55972 0.98886-0.80547-0.14354 0.23750
 -10   4   3   47.90    2.23   0-0.13415-0.59053 0.98955-0.76238-0.14345 0.35690
 -10   5   6   17.64    1.84   0-0.13246-0.61089 0.98976-0.71693-0.14343 0.44668
  -9   2 -14    8.95    2.30   0-0.13611-0.41459 0.98931-0.83711-0.14348-0.17622
  -9   2 -13  324.75    3.55   0-0.12741-0.43009 0.99037-0.83893-0.14334-0.14574
  -9   2  -3  305.48    3.51   0-0.13162-0.48416 0.98986-0.85774-0.14341 0.16453
  -9   2  -2   42.00    2.45   0-0.14017-0.48133 0.98878-0.85827-0.14355 0.19681
  -9   3 -19   -0.97    1.43   0-0.13078-0.39362 0.98997-0.77532-0.14340-0.33251
  -9   3   3  127.09    3.09   0-0.13841-0.51433 0.98901-0.81671-0.14352 0.34715
  -9   4   6   16.45    1.71   0-0.12909-0.54276 0.99017-0.77085-0.14337 0.43678
  -9   5   9    3.88    2.27   0-0.13920-0.55210 0.98891-0.72367-0.14353 0.52634
  -9   6  11  217.08    4.36   0-0.13504-0.57003 0.98944-0.67559-0.14347 0.58439
  -8   1 -10    1.85    2.27   0-0.14131-0.36176 0.98863-0.89808-0.14356-0.06249
  -8   1  -9   15.84    2.22   0-0.13863-0.37090 0.98898-0.90032-0.14352-0.03004
  -8   1  -8 1028.74    6.25   0-0.13782-0.37763 0.98909-0.90220-0.14351 0.00003
  -8   1  -7  113.85    3.09   0-0.13857-0.38308 0.98899-0.90387-0.14352 0.03155
  -8   1  -6 1283.89    6.87   0-0.14035-0.38693 0.98876-0.90523-0.14355 0.06323
  -8   2 -18   51.59    2.53   0-0.14402-0.31546 0.98827-0.82993-0.14360-0.31232
  -8   2   2   36.33    2.29   0-0.13920-0.43564 0.98891-0.86920-0.14353 0.30607
  -8   3   6    0.21    2.26   0-0.13920-0.46006 0.98891-0.82376-0.14353 0.42665
  -8   4   9  238.99    3.91   0-0.14316-0.47548 0.98838-0.77658-0.14359 0.51705
  -8   5  11  169.95    3.79   0-0.13422-0.49933 0.98954-0.73037-0.14345 0.57450
  -8   6  13   95.26    3.33   0-0.13499-0.51197 0.98945-0.68207-0.14347 0.63288
  -7   1 -15   95.40    2.80   0-0.14242-0.26292 0.98848-0.89021-0.14358-0.22941
  -7   1 -14   11.24    1.51   0-0.12909-0.28033 0.99017-0.89397-0.14337-0.20050
  -7   1  -1  189.92    3.07   0-0.12994-0.35619 0.99007-0.91874-0.14338 0.20346
  -7   3 -23   26.16    2.55   0-0.14717-0.21474 0.98783-0.76984-0.14365-0.48451
  -7   3   8  209.90    3.77   0-0.13673-0.40557 0.98923-0.83103-0.14349 0.47535
  -7   5  13    2.62    2.33   0-0.14067-0.43328 0.98871-0.73531-0.14355 0.62237
  -6   1 -17   63.97    2.75   0-0.14657-0.17717 0.98792-0.88868-0.14364-0.30526
  -6   1   2  161.54    3.03   0-0.12825-0.30496 0.99027-0.92714-0.14336 0.28275
  -6   6  16   11.56    2.33   0-0.13304-0.39241 0.98969-0.69269-0.14344 0.69976
  -5   0 -11  605.40    5.63   0-0.13684-0.14940 0.98921-0.95612-0.14350-0.13028
  -5   0  -3  573.53    5.19   0-0.13162-0.20134 0.98986-0.97194-0.14341 0.11831
  -5   0  -2  181.05    3.67   0-0.14300-0.19569 0.98840-0.97222-0.14359 0.15070
  -5   1 -18   10.93    2.75   0-0.14900-0.09826 0.98758-0.88890-0.14367-0.35067
  -5   1   4  144.10    2.93   0-0.12741-0.24819 0.99037-0.93312-0.14334 0.33218
  -5   2   8  542.05    5.36   0-0.12994-0.27084 0.99007-0.88826-0.14338 0.45240
  -5   3 -24   93.28    3.29   0-0.13711-0.07768 0.98918-0.77391-0.14350-0.54374
  -5   3  11  390.68    5.07   0-0.13347-0.28672 0.98964-0.84177-0.14344 0.54168
  -4   0 -13  190.55    3.86   0-0.14575-0.05927 0.98803-0.95334-0.14363-0.20484
  -4   0   0 1438.04    9.12   0-0.13951-0.14103 0.98887-0.97879-0.14354 0.19895
  -4   8  21    4.05    3.10   0-0.14103-0.27740 0.98867-0.60095-0.14356 0.82087
  -3   0 -13  469.52    6.04   0-0.13920 0.00437 0.98891-0.95679-0.14353-0.21868
  -3   0   1   10.70    2.70   0-0.13503-0.08008 0.98944-0.98440-0.14347 0.21418
  -3   3  13  260.24    5.58   0-0.14796-0.14304 0.98772-0.84750-0.14366 0.57733
  -2   1 -18    5.74    3.21   0-0.15900 0.12382 0.98611-0.89467-0.14380-0.39044
  -2   1   7    2.58    2.44   0-0.13920-0.04231 0.98891-0.94483-0.14353 0.38519
  -2   4 -26  148.83    6.93   0-0.18013 0.18712 0.98265-0.71864-0.14402-0.64897
   1   3  13 1021.05   12.82   0-0.15920 0.14836 0.98608-0.85554-0.14380 0.52348
   1   7  21  349.02    8.03   0-0.16133 0.09661 0.98575-0.66156-0.14383 0.75752
   2   2 -16  202.49    5.65   0-0.14254 0.37290 0.98847-0.85833-0.14358-0.38622
   2   2   9  758.59    8.51   0-0.13818 0.22348 0.98904-0.90520-0.14352 0.39001
   2   4  15  585.29    7.54   0-0.14143 0.18856 0.98861-0.81193-0.14357 0.56887
   2   6  19   12.34    3.24   0-0.15561 0.17423 0.98662-0.71372-0.14376 0.68541
   3   1  -6  169.60    4.12   0-0.14114 0.38549 0.98865-0.93215-0.14356-0.08636
   3   1   0   40.73    2.84   0-0.13676 0.34669 0.98922-0.94348-0.14349 0.10036
   3   4 -20  296.39    5.38   0-0.13920 0.45854 0.98891-0.74799-0.14353-0.52965
   3   4  14   63.02    2.96   0-0.14577 0.26875 0.98803-0.81199-0.14363 0.52445
   3   5 -22   35.28    3.33   0-0.14720 0.47681 0.98783-0.69136-0.14365-0.59548
   3   9  23   73.22    3.58   0-0.13903 0.19995 0.98893-0.56964-0.14353 0.78575
   4   2 -10  173.28    3.75   0-0.13601 0.47195 0.98932-0.87441-0.14348-0.22662
   4   5 -20  257.98    5.22   0-0.14613 0.53447 0.98798-0.69788-0.14363-0.54684
   4   8  21   79.58    3.13   0-0.13752 0.28047 0.98912-0.61996-0.14351 0.71366
   5   3 -11  872.75    6.64   0-0.13920 0.54876 0.98891-0.82235-0.14353-0.27376
   5   3   7  171.94    3.01   0-0.12994 0.43408 0.99007-0.85794-0.14338 0.28488
   5   4 -15   89.00    3.04   0-0.13851 0.56965 0.98900-0.76239-0.14352-0.40110
   5   4  11    6.99    1.53   0-0.13246 0.41123 0.98976-0.81310-0.14343 0.40532
   5   5  14  172.66    3.10   0-0.13162 0.39046 0.98986-0.76657-0.14341 0.49513
   5   6 -20    1.44    2.22   0-0.13847 0.59340 0.98900-0.64885-0.14352-0.56194
   5   8  20   45.48    2.79   0-0.13551 0.35338 0.98938-0.62091-0.14347 0.66976
   6   3  -4    5.33    1.50   0-0.13331 0.57285 0.98966-0.83862-0.14344-0.07194
   6   3  -3  146.93    3.04   0-0.13774 0.57078 0.98910-0.84011-0.14351-0.03911
   6   3  -2   66.20    2.46   0-0.13920 0.56648 0.98891-0.84185-0.14353-0.00797
   6   3  -1  262.42    3.67   0-0.13859 0.55992 0.98899-0.84393-0.14352 0.02296
   6   3   0  226.16    3.46   0-0.13601 0.55130 0.98932-0.84614-0.14348 0.05446
   6   3   1  538.64    4.62   0-0.13162 0.54089 0.98986-0.84836-0.14341 0.08563
   6   4 -11  141.06    3.22   0-0.13962 0.61761 0.98885-0.77309-0.14354-0.29060
   6   4   8  152.52    3.04   0-0.13519 0.50118 0.98942-0.80916-0.14347 0.29938
   6   5 -15    1.84    1.57   0-0.13078 0.62910 0.98997-0.71425-0.14340-0.41703
   6   9  20  291.00    4.46   0-0.14235 0.42965 0.98849-0.57071-0.14358 0.65290
   7   4  -5  137.13    2.62   0-0.12825 0.64113 0.99027-0.78745-0.14336-0.11727
   7   4  -4    3.19    2.06   0-0.13586 0.64057 0.98934-0.78928-0.14348-0.08519
   7   4  -3  266.29    3.58   0-0.13856 0.63967 0.98899-0.79004-0.14352-0.05546
   7   4  -2  455.36    4.46   0-0.13978 0.63536 0.98883-0.79234-0.14354-0.02524
   7   4  -1  387.17    4.16   0-0.14124 0.63072 0.98864-0.79368-0.14356 0.00539
   7   4   0   65.27    2.58   0-0.13973 0.62308 0.98884-0.79606-0.14354 0.03701
   7   4   1  108.88    2.72   0-0.13685 0.61436 0.98921-0.79793-0.14350 0.06905
   7   4   2   54.91    1.99   0-0.13162 0.60330 0.98986-0.80053-0.14341 0.10014
   7   5   8  190.48    3.32   0-0.14166 0.57660 0.98858-0.75885-0.14357 0.28113
   7   6 -14   37.38    2.50   0-0.13506 0.69698 0.98944-0.66507-0.14347-0.40257
   7   6  12  848.01    5.87   0-0.13542 0.54360 0.98939-0.71466-0.14347 0.40305
   7  10  20   16.62    2.62   0-0.13678 0.49037 0.98922-0.52156-0.14349 0.63683
   8   5  -2  137.66    2.60   0-0.12994 0.69295 0.99007-0.74308-0.14338-0.04047
   8   5  -1   56.44    2.02   0-0.13162 0.68872 0.98986-0.74450-0.14341-0.00951
   8   5   0  638.17    4.72   0-0.12994 0.68143 0.99007-0.74744-0.14338 0.02172
   8   5   1  154.21    2.74   0-0.12825 0.67381 0.99027-0.74946-0.14336 0.05226
   8   6  -9   47.65    2.40   0-0.13775 0.74006 0.98910-0.67618-0.14351-0.26110
   8   6   8  324.78    3.81   0-0.13520 0.63681 0.98942-0.70962-0.14347 0.26645
   8   8  14  370.26    4.31   0-0.13994 0.60380 0.98881-0.61668-0.14354 0.44398
   8   9  16    0.63    2.11   0-0.13920 0.58970 0.98891-0.56984-0.14353 0.50466
   8  10  18  277.32    4.12   0-0.13722 0.57213 0.98916-0.51989-0.14350 0.56165
   9   7  -7    0.74    1.48   0-0.12994 0.78772 0.99007-0.63291-0.14338-0.21574
   9   7  -6  147.85    3.15   0-0.13920 0.79190 0.98891-0.63259-0.14353-0.18493
   9   7   6   22.94    2.19   0-0.13878 0.72057 0.98896-0.65580-0.14353 0.18666
   9   7   7    3.24    1.54   0-0.12909 0.70517 0.99017-0.65981-0.14337 0.21633
   9   8  10    3.31    2.19   0-0.14119 0.69715 0.98864-0.61242-0.14356 0.30816
   9   9  13    8.76    2.28   0-0.13920 0.67607 0.98891-0.56534-0.14353 0.39684
   9  10  15    3.31    2.19   0-0.14071 0.66502 0.98871-0.51625-0.14355 0.45600
  10   8  -2   -0.29    1.44   0-0.12825 0.82467 0.99027-0.59216-0.14336-0.07871
  10   8  -1   16.33    1.62   0-0.12994 0.82147 0.99007-0.59344-0.14338-0.04610
  10   8   0    0.57    1.44   0-0.13162 0.81606 0.98986-0.59641-0.14341-0.01555
  10   8   1   28.25    1.76   0-0.13162 0.81073 0.98986-0.59723-0.14341 0.01658
  10   8   2   72.34    2.14   0-0.12994 0.80323 0.99007-0.59974-0.14338 0.04748
  10   8   3    1.67    1.51   0-0.12825 0.79517 0.99027-0.60175-0.14336 0.07721
  10   9   8    4.07    2.15   0-0.13849 0.77277 0.98900-0.55752-0.14352 0.22933
 -11   3 -12   46.59    2.43   0-0.15976-0.54424 0.98584-0.78024-0.14386-0.09189
 -11   3 -11  130.01    2.98   0-0.15627-0.55414 0.98637-0.78208-0.14381-0.06033
 -11   3 -10  219.94    3.50   0-0.15520-0.56177 0.98653-0.78436-0.14379-0.02907
 -11   3  -9   55.31    2.60   0-0.15359-0.56875 0.98677-0.78590-0.14377 0.00198
 -11   3  -8    4.09    2.08   0-0.15548-0.57262 0.98649-0.78852-0.14380 0.03225
 -11   3  -7    9.80    2.18   0-0.15615-0.57727 0.98639-0.78957-0.14381 0.06368
 -11   3  -6   15.25    2.23   0-0.15944-0.57965 0.98589-0.79100-0.14386 0.09346
 -11   4   0  131.05    3.13   0-0.15159-0.62495 0.98706-0.75067-0.14374 0.27766
 -11   5   4  132.52    3.28   0-0.15694-0.64480 0.98627-0.70563-0.14382 0.39748
 -10   3 -18    4.07    2.29   0-0.16166-0.43777 0.98555-0.77116-0.14389-0.29055
 -10   3 -17    0.70    1.50   0-0.14824-0.45658 0.98753-0.77495-0.14368-0.25893
 -10   3   0   66.40    2.76   0-0.15176-0.55310 0.98703-0.80602-0.14374 0.26803
 -10   4   4   33.99    2.63   0-0.15083-0.57935 0.98717-0.76102-0.14372 0.38831
 -10   5   7   48.58    2.77   0-0.15342-0.59633 0.98679-0.71405-0.14377 0.47773
  -9   2 -16  230.35    3.63   0-0.15633-0.38311 0.98636-0.83011-0.14381-0.23886
  -9   2 -15   44.41    2.06   0-0.14488-0.40109 0.98800-0.83330-0.14363-0.20731
  -9   2  -1   80.33    2.73   0-0.15160-0.47578 0.98705-0.85879-0.14374 0.22733
  -9   3 -20  115.94    2.75   0-0.14908-0.36928 0.98742-0.77087-0.14370-0.36615
  -9   3   4    3.58    2.23   0-0.15579-0.50138 0.98644-0.81585-0.14380 0.37698
  -9   4   7  193.23    3.70   0-0.15256-0.52517 0.98692-0.76868-0.14375 0.46822
  -8   1 -13   60.25    2.59   0-0.15969-0.32503 0.98585-0.89033-0.14386-0.15600
  -8   1 -12  133.30    3.04   0-0.15172-0.34048 0.98704-0.89286-0.14374-0.12400
  -8   1 -11  602.79    4.54   0-0.14488-0.35321 0.98800-0.89524-0.14363-0.09287
  -8   1  -5    5.83    1.73   0-0.14488-0.38788 0.98800-0.90653-0.14363 0.09045
  -8   1  -4    1.09    2.11   0-0.15075-0.38769 0.98718-0.90764-0.14372 0.12184
  -8   1  -3    3.51    2.15   0-0.15880-0.38438 0.98599-0.90900-0.14385 0.15465
  -8   2   3    8.05    2.20   0-0.15655-0.42460 0.98633-0.86723-0.14381 0.33727
  -8   3 -22   31.71    2.45   0-0.15403-0.28246 0.98670-0.76965-0.14377-0.44150
  -7   1 -16   35.68    2.46   0-0.15906-0.23759 0.98595-0.88727-0.14385-0.26253
  -7   1   0  824.08    5.54   0-0.14320-0.34879 0.98823-0.91810-0.14360 0.23525
  -7   1   1   47.44    2.59   0-0.15998-0.33685 0.98581-0.91854-0.14386 0.26469
  -7   2 -20   27.27    2.48   0-0.14938-0.22720 0.98737-0.82815-0.14370-0.38952
  -7   2   5   68.25    2.20   0-0.14572-0.37674 0.98788-0.87502-0.14364 0.38673
  -7   4  11   10.97    2.40   0-0.15013-0.41104 0.98727-0.78204-0.14371 0.56487
  -7   6  15   28.07    2.70   0-0.15028-0.43853 0.98724-0.68455-0.14372 0.68169
  -6   0 -10  368.47    4.19   0-0.15971-0.20072 0.98585-0.95314-0.14386-0.08571
  -6   0  -9  140.78    3.04   0-0.15452-0.21336 0.98663-0.95540-0.14378-0.05428
  -6   0  -8  967.86    6.38   0-0.15184-0.22241 0.98702-0.95762-0.14374-0.02299
  -6   0  -7  107.29    3.03   0-0.15006-0.23001 0.98728-0.95923-0.14371 0.00811
  -6   0  -6   96.65    2.83   0-0.15174-0.23400 0.98703-0.96088-0.14374 0.03914
  -6   0  -5   94.06    2.85   0-0.15616-0.23475 0.98639-0.96247-0.14381 0.07005
  -6   1   3   97.85    2.81   0-0.15083-0.28839 0.98717-0.92537-0.14372 0.31487
  -6   2 -21   77.76    2.88   0-0.14864-0.15192 0.98748-0.82894-0.14369-0.43406
  -6   2   7   56.48    2.11   0-0.14908-0.31500 0.98742-0.88116-0.14370 0.43499
  -6   3 -24   36.56    2.70   0-0.15579-0.12778 0.98644-0.77011-0.14380-0.53036
  -6   3  10 1117.48    7.26   0-0.14740-0.33616 0.98765-0.83430-0.14367 0.52452
  -6   7  18   17.71    2.97   0-0.15772-0.38077 0.98615-0.63903-0.14383 0.75734
  -5   0 -12    4.63    1.67   0-0.14908-0.13060 0.98742-0.95302-0.14370-0.16097
  -5   0  -1  773.79    6.34   0-0.15728-0.18649 0.98622-0.97197-0.14382 0.18055
  -5   1   5  225.44    3.85   0-0.15756-0.22290 0.98618-0.93026-0.14383 0.36277
  -5   7  19    3.21    2.53   0-0.15667-0.31799 0.98631-0.64417-0.14382 0.77486
  -4   1   6    8.39    2.38   0-0.15327-0.16322 0.98681-0.93589-0.14376 0.38050
  -4   2 -22   75.91    3.34   0-0.15970 0.00742 0.98585-0.83019-0.14386-0.49181
  -3   6  19  131.35    5.25   0-0.16041-0.17319 0.98574-0.69981-0.14387 0.75229
  -2   0 -13   92.07    4.00   0-0.15994 0.09759 0.98582-0.95707-0.14386-0.23187
  -2   0   2  140.12    5.00   0-0.15769 0.00632 0.98616-0.98445-0.14383 0.23424
  -2   3 -24  267.00    7.84   0-0.18748 0.18580 0.98118-0.77462-0.14421-0.58374
  -2   7  21   32.45    6.71   0-0.18450-0.09337 0.98172-0.64925-0.14418 0.79748
   1   4 -23   75.46    5.43   0-0.16484 0.36408 0.98505-0.73607-0.14393-0.59507
   2   1 -11  956.75    9.89   0-0.15293 0.35552 0.98686-0.91913-0.14376-0.22704
   2   3 -19   28.03    3.47   0-0.16392 0.41068 0.98520-0.79817-0.14392-0.48118
   2   5  17   13.81    3.20   0-0.16768 0.19817 0.98460-0.75875-0.14397 0.62790
   2   8  22   38.00    3.51   0-0.16398 0.15990 0.98519-0.61256-0.14392 0.77232
   3   1  -5 2284.92   12.50   0-0.15356 0.39170 0.98677-0.93219-0.14377-0.05492
   3   1  -4 2881.25   14.06   0-0.15764 0.39021 0.98616-0.93369-0.14383-0.02316
   3   1  -3 2715.79   13.55   0-0.15838 0.38549 0.98605-0.93536-0.14384 0.00781
   3   1  -2 2581.08   13.21   0-0.15609 0.37689 0.98640-0.93749-0.14381 0.03859
   3   2 -13   65.92    3.49   0-0.16328 0.44688 0.98530-0.86407-0.14391-0.30446
   3   2   7  130.14    3.78   0-0.15240 0.31893 0.98694-0.90176-0.14375 0.31474
   3   3 -17    7.26    2.44   0-0.15378 0.45849 0.98674-0.80536-0.14377-0.43344
   3   3  11   86.36    3.20   0-0.15169 0.29235 0.98704-0.85690-0.14374 0.43534
   3   7  20   26.01    2.75   0-0.15551 0.23513 0.98648-0.66489-0.14380 0.70063
   4   2  -9  768.34    6.65   0-0.15643 0.48621 0.98635-0.87499-0.14381-0.19442
   4   2   4  102.95    2.82   0-0.14824 0.40251 0.98753-0.89949-0.14368 0.20798
   4   3 -14  126.09    3.72   0-0.16329 0.52100 0.98530-0.81197-0.14391-0.35215
   4   3   9 1648.94    9.39   0-0.15555 0.37734 0.98648-0.85542-0.14380 0.36042
   4   5  15  708.62    6.56   0-0.15814 0.34041 0.98609-0.76230-0.14384 0.53969
   4   7  19  397.07    5.37   0-0.15895 0.31426 0.98597-0.66576-0.14385 0.65686
   4   9  22    8.97    2.62   0-0.15663 0.29086 0.98632-0.56720-0.14381 0.74359
   5   3 -10  792.61    6.28   0-0.15882 0.56338 0.98598-0.82269-0.14385-0.24164
   5   3   6  171.18    3.29   0-0.15266 0.46284 0.98690-0.85266-0.14375 0.25361
   5   6  16   19.31    1.86   0-0.14740 0.39314 0.98765-0.71545-0.14367 0.55355
   5   7  18  156.12    3.12   0-0.14740 0.37978 0.98765-0.66715-0.14367 0.61200
   5   9  21    9.73    2.49   0-0.15579 0.36566 0.98644-0.56783-0.14380 0.69912
   6   4 -10  667.55    5.55   0-0.15911 0.63159 0.98594-0.77284-0.14385-0.25744
   6   4   7   16.93    2.11   0-0.15527 0.52685 0.98652-0.80417-0.14379 0.26843
   6   5 -14  244.85    3.87   0-0.15666 0.65074 0.98631-0.71354-0.14382-0.38519
   6   5  11  380.72    4.30   0-0.15552 0.50111 0.98648-0.75953-0.14380 0.38964
   6   6 -17  806.22    6.84   0-0.14693 0.65652 0.98772-0.65681-0.14366-0.48226
   6   6  14    2.11    2.27   0-0.15236 0.47841 0.98694-0.71381-0.14375 0.47808
   6   7  16  123.12    3.18   0-0.15991 0.47199 0.98582-0.66506-0.14386 0.53804
   6   8  18  209.19    3.85   0-0.15656 0.45510 0.98633-0.61721-0.14381 0.59656
   6  10  21   71.42    3.12   0-0.15579 0.43348 0.98644-0.51875-0.14380 0.68303
   7   5 -10  126.80    2.53   0-0.14488 0.68526 0.98800-0.72482-0.14363-0.27560
   7   5  -9   47.02    2.46   0-0.16082 0.69510 0.98568-0.72465-0.14388-0.24211
   7   5   7   24.46    2.39   0-0.15656 0.59572 0.98633-0.75551-0.14381 0.25258
   7   6 -13    0.53    2.03   0-0.15712 0.71297 0.98624-0.66583-0.14382-0.37025
   7   6  11  169.60    3.23   0-0.15653 0.56975 0.98633-0.71020-0.14381 0.37388
   7   7 -16  226.37    3.64   0-0.14572 0.71797 0.98788-0.60928-0.14364-0.46748
   7   7  14   53.20    2.59   0-0.15228 0.54701 0.98696-0.66353-0.14375 0.46192
   7   8  16   19.21    2.33   0-0.15579 0.53637 0.98644-0.61612-0.14380 0.52152
   7   9  18   72.55    2.86   0-0.15293 0.51941 0.98686-0.56670-0.14376 0.57940
   8   6  -8   11.92    1.51   0-0.14908 0.74591 0.98742-0.67795-0.14370-0.22970
   8   6  -7  124.06    2.93   0-0.16073 0.75146 0.98569-0.67798-0.14388-0.19692
   8   6   6   40.13    2.44   0-0.15816 0.67098 0.98609-0.70341-0.14384 0.20642
   8   6   7  365.92    3.72   0-0.14740 0.65559 0.98765-0.70608-0.14367 0.23509
   8   7 -12   28.96    1.83   0-0.14488 0.76334 0.98800-0.61924-0.14363-0.35644
   8   7  11  148.49    2.67   0-0.14656 0.62902 0.98777-0.66131-0.14365 0.35570
   9   7  -5   83.33    2.40   0-0.14656 0.79351 0.98777-0.63426-0.14365-0.15278
   9   7  -4  133.30    3.17   0-0.15346 0.79447 0.98678-0.63449-0.14377-0.12207
   9   7  -3  530.64    4.86   0-0.15787 0.79295 0.98613-0.63616-0.14383-0.08940
   9   7   3  224.05    3.44   0-0.15726 0.75627 0.98622-0.64795-0.14382 0.09655
   9   7   4    5.82    2.15   0-0.15312 0.74609 0.98683-0.64979-0.14376 0.12695
   9   7   5    5.39    1.54   0-0.14656 0.73416 0.98777-0.65268-0.14365 0.15639
   9   8  -9    5.79    2.20   0-0.15362 0.82277 0.98676-0.57292-0.14377-0.27929
   9   8   9   20.69    2.30   0-0.15550 0.71656 0.98648-0.60712-0.14380 0.27854
   9   9  12   16.13    2.19   0-0.15579 0.69810 0.98644-0.55979-0.14380 0.36833
   9  10  14   89.73    2.95   0-0.15988 0.68789 0.98582-0.51214-0.14386 0.42774
  10   9   5   89.64    2.87   0-0.15830 0.81112 0.98606-0.54978-0.14384 0.13941
  10   9   6  105.41    2.94   0-0.15191 0.79978 0.98701-0.55231-0.14374 0.16858
  10   9   7   10.88    1.58   0-0.14488 0.78669 0.98800-0.55464-0.14363 0.19981
  10  10  10   -2.69    2.24   0-0.15369 0.77487 0.98675-0.50536-0.14377 0.28915
 -11   3 -15    3.18    2.30   0-0.17478-0.51203 0.98338-0.77087-0.14403-0.18327
 -11   3 -14  141.55    3.19   0-0.17008-0.52285 0.98416-0.77520-0.14398-0.15291
 -11   3 -13   -0.63    1.57   0-0.16480-0.53491 0.98502-0.77783-0.14391-0.12142
 -11   3  -5   45.93    2.03   0-0.16480-0.58049 0.98502-0.79316-0.14391 0.12601
 -11   3  -4   -0.47    2.07   0-0.17150-0.58018 0.98393-0.79432-0.14399 0.15717
 -11   4   1   22.10    1.90   0-0.16480-0.61708 0.98502-0.75253-0.14391 0.30858
 -10   2 -13    2.23    2.19   0-0.17276-0.45245 0.98372-0.83076-0.14401-0.13191
 -10   2 -12   32.67    2.35   0-0.16982-0.46309 0.98420-0.83392-0.14397-0.10065
 -10   2 -11   49.45    2.02   0-0.16480-0.47400 0.98502-0.83565-0.14391-0.06982
 -10   2 -10  118.11    2.40   0-0.16312-0.48120 0.98528-0.83862-0.14389-0.03893
 -10   2  -9   82.39    2.32   0-0.16145-0.48874 0.98555-0.84031-0.14387-0.00783
 -10   2  -8  143.65    2.73   0-0.16229-0.49370 0.98541-0.84249-0.14388 0.02314
 -10   2  -7   28.52    1.89   0-0.16396-0.49805 0.98515-0.84400-0.14390 0.05452
 -10   2  -6    4.17    1.62   0-0.16647-0.50079 0.98475-0.84533-0.14393 0.08522
 -10   2  -5  118.24    2.98   0-0.17164-0.50200 0.98390-0.84652-0.14400 0.11600
 -10   3 -19  271.72    4.11   0-0.17458-0.41902 0.98341-0.76633-0.14403-0.32173
 -10   3   1  199.75    3.09   0-0.16480-0.54542 0.98502-0.80705-0.14391 0.29824
 -10   4   5   39.55    2.68   0-0.16997-0.56564 0.98418-0.76153-0.14398 0.41862
 -10   5   8   30.69    2.70   0-0.17476-0.58003 0.98338-0.71252-0.14403 0.50811
  -9   2 -17   82.02    2.83   0-0.16929-0.36448 0.98429-0.82670-0.14397-0.26914
  -9   2   0  140.72    2.66   0-0.16312-0.46966 0.98528-0.85930-0.14389 0.25755
  -9   3 -21   19.89    2.44   0-0.16820-0.34342 0.98447-0.76703-0.14396-0.39625
  -9   3   5  111.94    3.07   0-0.17559-0.48868 0.98324-0.81394-0.14404 0.40889
  -9   4   8  136.45    3.47   0-0.17668-0.50697 0.98305-0.76715-0.14405 0.49807
  -9   5  10   54.96    2.85   0-0.16731-0.52973 0.98461-0.72115-0.14394 0.55696
  -9   6  12   82.83    3.38   0-0.16823-0.54251 0.98447-0.67358-0.14396 0.61540
  -8   1 -14  142.84    3.16   0-0.16916-0.31017 0.98431-0.88700-0.14397-0.18645
  -8   1  -2   28.49    2.45   0-0.16837-0.38041 0.98444-0.90987-0.14396 0.18610
  -8   2 -19    4.09    1.61   0-0.16229-0.28978 0.98541-0.82612-0.14388-0.34454
  -8   2   4  277.44    3.99   0-0.17690-0.40977 0.98301-0.86681-0.14405 0.36782
  -8   3 -23   -0.24    2.18   0-0.17526-0.25435 0.98329-0.76331-0.14404-0.46998
  -8   3   7    3.47    1.61   0-0.16731-0.43695 0.98461-0.82359-0.14394 0.45716
  -8   4  10    6.90    2.42   0-0.17406-0.45107 0.98350-0.77360-0.14402 0.54657
  -8   5  12   61.67    3.03   0-0.16982-0.46889 0.98420-0.72767-0.14397 0.60522
  -8   6  14   13.37    2.55   0-0.17280-0.47912 0.98371-0.67750-0.14401 0.66374
  -7   1 -17    6.70    2.23   0-0.17522-0.21671 0.98330-0.88177-0.14404-0.29291
  -7   2 -21   87.86    3.15   0-0.17468-0.19503 0.98339-0.82181-0.14403-0.42090
  -7   2   6  466.18    4.98   0-0.17233-0.35580 0.98379-0.87392-0.14400 0.41686
  -7   3 -24   18.40    2.49   0-0.17825-0.17554 0.98278-0.76313-0.14407-0.51648
  -7   3   9  632.58    5.85   0-0.16914-0.37825 0.98432-0.82821-0.14397 0.50611
  -6   0 -12   78.37    2.76   0-0.17554-0.17405 0.98324-0.94599-0.14404-0.14801
  -6   0 -11 1701.47    8.06   0-0.16647-0.18849 0.98475-0.94995-0.14393-0.11641
  -6   0  -4  784.10    5.71   0-0.16229-0.23363 0.98541-0.96381-0.14388 0.10079
  -6   0  -3  602.39    5.37   0-0.17080-0.23128 0.98404-0.96421-0.14399 0.13188
  -6   1 -18   10.61    2.18   0-0.17081-0.14525 0.98404-0.88403-0.14399-0.33715
  -6   1   4  134.92    3.08   0-0.17446-0.27046 0.98343-0.92373-0.14403 0.34489
  -6   4  13   22.59    2.61   0-0.17260-0.32973 0.98374-0.78516-0.14401 0.61207
  -6   5  15  217.34    4.47   0-0.17283-0.34393 0.98370-0.73593-0.14401 0.67149
  -5   0 -13   -0.53    1.49   0-0.16480-0.10946 0.98502-0.94870-0.14391-0.19207
  -5   0   0   14.33    2.70   0-0.17374-0.17365 0.98355-0.97168-0.14402 0.21082
  -5   1 -19 1124.62    8.13   0-0.17938-0.06022 0.98258-0.88205-0.14408-0.38212
  -5   2 -22   16.04    2.47   0-0.16751-0.05632 0.98458-0.82725-0.14395-0.47766
  -5   2   9    1.18    2.32   0-0.17355-0.23145 0.98358-0.88420-0.14402 0.48295
  -5   4  14  219.11    4.43   0-0.17082-0.26853 0.98404-0.78999-0.14399 0.63088
  -5   5  16    1.23    2.31   0-0.17233-0.27944 0.98379-0.74122-0.14400 0.68934
  -4   0 -14  146.66    3.79   0-0.17166-0.02564 0.98390-0.94845-0.14400-0.23653
  -4   0   1  423.10    5.08   0-0.16312-0.12200 0.98528-0.97748-0.14389 0.22919
  -4   1 -19  112.11    3.64   0-0.17305 0.00401 0.98367-0.88553-0.14401-0.39559
  -4   2  10  904.81    7.94   0-0.17525-0.16666 0.98329-0.88709-0.14404 0.50062
  -4   4  15  495.15    7.11   0-0.17926-0.19615 0.98260-0.79149-0.14408 0.64823
  -4   7  20   70.77    4.38   0-0.17471-0.23616 0.98339-0.64540-0.14403 0.79291
  -3   0 -14  671.16    7.19   0-0.17300 0.04572 0.98368-0.95013-0.14401-0.25007
  -3   1   7 2404.12   13.65   0-0.16698-0.08512 0.98467-0.93824-0.14394 0.39837
  -3   2 -22  278.19    6.19   0-0.17518 0.09244 0.98331-0.82962-0.14403-0.50523
  -1   0 -12  936.12   14.25   0-0.19287 0.19387 0.98012-0.95558-0.14420-0.21439
   0   7  21   77.73    6.35   0-0.22047 0.08639 0.97444-0.64680-0.14437 0.77131
   2   3  12   76.74    3.48   0-0.17194 0.23650 0.98385-0.85341-0.14400 0.48031
   2   9  23    1.93    3.14   0-0.18903 0.17759 0.98084-0.55837-0.14417 0.80108
   3   5  16  203.12    4.33   0-0.17309 0.28021 0.98366-0.75888-0.14401 0.58439
   3   6  18  143.20    3.92   0-0.17541 0.26892 0.98327-0.70998-0.14404 0.64287
   4   2  -8  488.25    5.42   0-0.17505 0.49975 0.98333-0.87297-0.14403-0.16345
   4   2   3  130.47    3.34   0-0.16820 0.42713 0.98447-0.89489-0.14396 0.17785
   4   4 -17   66.58    3.27   0-0.17431 0.54769 0.98345-0.75176-0.14403-0.44861
   4   4  12  674.61    6.31   0-0.17309 0.37579 0.98366-0.80584-0.14401 0.45087
   4   6  17  630.77    6.31   0-0.17060 0.33935 0.98408-0.71109-0.14398 0.59823
   4  10  23   10.96    2.78   0-0.17193 0.29881 0.98385-0.51477-0.14400 0.77051
   5   3  -9   20.09    2.28   0-0.17944 0.57809 0.98257-0.81961-0.14408-0.21085
   5   3   5   -1.20    2.18   0-0.17191 0.48662 0.98386-0.84888-0.14400 0.22200
   5   4 -14  177.52    3.64   0-0.17009 0.59525 0.98416-0.76038-0.14398-0.36840
   5   4  10   17.27    1.76   0-0.16396 0.44774 0.98515-0.80700-0.14390 0.37439
   5   5 -17    8.07    2.46   0-0.16843 0.60882 0.98443-0.70358-0.14396-0.46426
   5   5  13   39.51    2.54   0-0.17057 0.43489 0.98408-0.75825-0.14398 0.46453
   5   6 -19   17.57    2.40   0-0.18015 0.63125 0.98245-0.64423-0.14409-0.53006
   5  10  22   41.78    3.03   0-0.17164 0.37380 0.98390-0.51483-0.14400 0.72658
   6   4  -9  734.72    5.76   0-0.17575 0.64269 0.98321-0.77085-0.14404-0.22702
   6   4   6  182.20    3.30   0-0.17189 0.54911 0.98386-0.79967-0.14400 0.23853
   6   6 -16   56.09    2.89   0-0.17851 0.68254 0.98273-0.65253-0.14407-0.45039
   7   5  -8  139.73    3.14   0-0.17346 0.70241 0.98360-0.72346-0.14402-0.21216
   7   5   6  168.68    3.21   0-0.17127 0.61644 0.98397-0.75009-0.14399 0.22218
   7   6 -12   13.03    2.25   0-0.17795 0.72845 0.98283-0.66261-0.14406-0.33904
   7   6  10    6.26    2.06   0-0.17651 0.59638 0.98308-0.70444-0.14405 0.34344
   7   7 -15   23.50    2.34   0-0.17271 0.73849 0.98372-0.60600-0.14401-0.43562
   7   7  13   23.39    2.44   0-0.17604 0.57618 0.98316-0.65850-0.14404 0.43249
   7  10  19   32.91    2.72   0-0.16967 0.52867 0.98423-0.51433-0.14397 0.60740
   8   6  -6   73.59    2.63   0-0.17001 0.75458 0.98417-0.67783-0.14398-0.16627
   8   6  -5  297.90    3.76   0-0.17727 0.75653 0.98295-0.67821-0.14406-0.13518
   8   6   4  395.43    4.23   0-0.17649 0.70190 0.98308-0.69511-0.14405 0.14416
   8   6   5  718.07    5.33   0-0.16831 0.68730 0.98445-0.69931-0.14396 0.17451
   8   7 -11    3.63    1.41   0-0.16229 0.77416 0.98541-0.61817-0.14388-0.32579
   8   7  10  716.86    5.05   0-0.16312 0.65077 0.98528-0.65747-0.14389 0.32593
   8   8  13  305.42    3.68   0-0.16061 0.62897 0.98568-0.61177-0.14386 0.41545
   8   9  15   13.01    1.75   0-0.16564 0.62026 0.98488-0.56309-0.14392 0.47392
   8  10  17  257.16    3.66   0-0.16061 0.60206 0.98568-0.51540-0.14386 0.53260
   9   7  -2  286.79    3.40   0-0.16145 0.79030 0.98555-0.63704-0.14387-0.05900
   9   7  -1   40.16    1.77   0-0.16312 0.78621 0.98528-0.63884-0.14389-0.02788
   9   7   0    0.29    1.50   0-0.16312 0.78048 0.98528-0.64138-0.14389 0.00193
   9   7   1   13.62    1.73   0-0.16312 0.77388 0.98528-0.64291-0.14389 0.03456
   9   7   2  202.57    2.93   0-0.16061 0.76584 0.98568-0.64516-0.14386 0.06510
   9   8  -8    3.29    1.54   0-0.16564 0.82808 0.98488-0.57285-0.14392-0.24867
   9   8  -7   33.37    2.39   0-0.17630 0.83311 0.98311-0.57242-0.14405-0.21664
   9   8   7    1.52    2.13   0-0.17633 0.74970 0.98311-0.60119-0.14405 0.21557
   9   8   8   93.73    2.22   0-0.16647 0.73399 0.98475-0.60341-0.14393 0.24769
   9   9  11   31.28    2.38   0-0.17127 0.71921 0.98397-0.55602-0.14399 0.33721
   9  10  13   74.57    2.94   0-0.17783 0.71236 0.98285-0.50656-0.14406 0.39642
  10   9  -3  181.27    3.24   0-0.16145 0.86281 0.98555-0.53406-0.14387-0.10933
  10   9  -2   40.26    2.00   0-0.16647 0.86135 0.98475-0.53426-0.14393-0.07846
  10   9  -1    2.57    2.10   0-0.16899 0.85775 0.98434-0.53651-0.14396-0.04974
  10   9   0   14.16    2.26   0-0.17033 0.85347 0.98412-0.53721-0.14398-0.01622
  10   9   1   49.86    2.50   0-0.17032 0.84762 0.98412-0.53910-0.14398 0.01478
  10   9   2   12.77    2.17   0-0.16885 0.84059 0.98436-0.54129-0.14396 0.04516
  10   9   3    9.60    1.68   0-0.16647 0.83154 0.98475-0.54458-0.14393 0.07678
  10   9   4    3.01    1.51   0-0.16312 0.82291 0.98528-0.54590-0.14389 0.10679
  10  10   8  122.14    3.16   0-0.17200 0.80565 0.98384-0.49997-0.14400 0.22847
  10  10   9  235.05    3.50   0-0.16145 0.78967 0.98555-0.50468-0.14387 0.25895
 -11   3  -3    2.92    1.52   0-0.17785-0.57857 0.98295-0.79462-0.14405 0.18798
 -11   3  -2   32.30    2.25   0-0.18706-0.57628 0.98131-0.79473-0.14412 0.21920
 -11   4   2   51.54    2.13   0-0.17869-0.60962 0.98281-0.75134-0.14405 0.33953
 -11   4   3   81.78    3.02   0-0.19326-0.60111 0.98016-0.75009-0.14417 0.37021
 -10   2 -15    0.69    2.34   0-0.18954-0.42559 0.98086-0.82434-0.14414-0.19310
 -10   2 -14  136.61    2.81   0-0.18203-0.43961 0.98222-0.82744-0.14408-0.16266
 -10   2  -4    3.91    1.66   0-0.17785-0.50207 0.98295-0.84677-0.14405 0.14695
 -10   2  -3   16.94    2.44   0-0.18581-0.49953 0.98154-0.84796-0.14411 0.17839
 -10   2  -2  165.52    3.35   0-0.19353-0.49795 0.98011-0.84741-0.14417 0.20900
 -10   3   2   51.94    2.17   0-0.17869-0.53773 0.98281-0.80537-0.14405 0.32960
 -10   4   6    2.91    2.30   0-0.18989-0.55148 0.98079-0.75900-0.14415 0.45014
  -9   1 -12   14.86    2.34   0-0.19350-0.36716 0.98011-0.88364-0.14417-0.11111
  -9   1 -11  523.21    4.76   0-0.18903-0.37836 0.98095-0.88617-0.14414-0.08000
  -9   1 -10   -0.25    2.29   0-0.18745-0.38548 0.98124-0.88969-0.14413-0.04866
  -9   1  -9    3.66    1.64   0-0.18370-0.39686 0.98192-0.89004-0.14410-0.01719
  -9   1  -8    3.43    1.52   0-0.18370-0.40126 0.98192-0.89259-0.14410 0.01290
  -9   1  -7   78.47    2.78   0-0.18544-0.40530 0.98161-0.89450-0.14411 0.04455
  -9   1  -6  577.30    4.84   0-0.18884-0.40788 0.98099-0.89596-0.14414 0.07535
  -9   1  -5   66.56    2.83   0-0.19193-0.41038 0.98041-0.89642-0.14416 0.10598
  -9   2 -18  206.86    3.16   0-0.18286-0.34497 0.98207-0.82141-0.14409-0.30032
  -9   2   1  120.58    2.56   0-0.17702-0.46203 0.98309-0.85823-0.14404 0.28892
  -9   2   2  251.34    3.85   0-0.19215-0.45284 0.98037-0.85720-0.14416 0.31967
  -8   1 -16  205.29    3.60   0-0.19272-0.27457 0.98026-0.87819-0.14417-0.24878
  -8   1 -15  312.30    3.64   0-0.18036-0.29329 0.98251-0.88276-0.14407-0.21729
  -8   1  -1  779.64    5.31   0-0.18036-0.37547 0.98251-0.90922-0.14407 0.21713
  -8   1   0  455.04    4.81   0-0.19163-0.36985 0.98047-0.90815-0.14416 0.24741
  -8   2 -20   22.35    1.78   0-0.18286-0.26274 0.98207-0.82054-0.14409-0.37590
  -8   3   8    1.60    2.27   0-0.19454-0.41794 0.97992-0.81931-0.14418 0.48740
  -7   0 -10    9.41    2.24   0-0.19287-0.23810 0.98023-0.94440-0.14417-0.07285
  -7   0  -9   32.14    2.39   0-0.18954-0.24814 0.98086-0.94696-0.14414-0.04080
  -7   0  -8  882.19    5.90   0-0.18888-0.25483 0.98098-0.94935-0.14414-0.01006
  -7   0  -7   11.00    2.28   0-0.18892-0.26102 0.98097-0.95083-0.14414 0.01969
  -7   0  -6 1555.77    7.66   0-0.19002-0.26485 0.98077-0.95233-0.14415 0.05195
  -7   1 -18   38.84    2.44   0-0.19537-0.19001 0.97976-0.87614-0.14418-0.32440
  -7   1   2  269.08    3.43   0-0.17869-0.32488 0.98281-0.91727-0.14405 0.29681
  -7   4  12   19.80    2.40   0-0.18954-0.37833 0.98086-0.77747-0.14414 0.59571
  -7   5  14    1.39    2.39   0-0.18787-0.39220 0.98117-0.73067-0.14413 0.65331
  -6   0 -13  326.50    4.19   0-0.18916-0.15466 0.98093-0.94216-0.14414-0.17903
  -6   0  -2   17.06    1.85   0-0.18203-0.22603 0.98222-0.96408-0.14408 0.16232
  -6   1 -19  109.74    3.10   0-0.19589-0.11348 0.97966-0.87681-0.14419-0.36862
  -6   2 -22   16.76    2.36   0-0.18247-0.11107 0.98214-0.82185-0.14409-0.46441
  -6   2   8  331.45    4.54   0-0.18387-0.28664 0.98189-0.87758-0.14410 0.46597
  -6   3 -25    6.70    2.78   0-0.19701-0.08027 0.97944-0.76109-0.14420-0.56012
  -6   3  11  381.12    5.18   0-0.18990-0.30008 0.98079-0.82956-0.14415 0.55521
  -6   6  17    4.42    2.24   0-0.19028-0.34009 0.98072-0.68452-0.14415 0.72995
  -5   0 -14  131.71    2.98   0-0.18370-0.08399 0.98192-0.94381-0.14410-0.22327
  -5   1   6  241.87    4.08   0-0.19226-0.19468 0.98035-0.92627-0.14416 0.39417
  -5   3 -25    8.79    2.39   0-0.18852-0.01909 0.98105-0.76498-0.14414-0.57424
  -5   3  12  388.00    5.37   0-0.18649-0.23965 0.98142-0.83448-0.14412 0.57319
  -5   6  18  104.36    4.38   0-0.19412-0.27307 0.98000-0.68743-0.14418 0.74772
  -4   0   2   98.17    3.66   0-0.18982-0.10222 0.98081-0.97425-0.14415 0.26094
  -4   3 -25   84.99    3.81   0-0.19091 0.05415 0.98060-0.76642-0.14415-0.58760
  -4   5  17  112.66    4.62   0-0.19062-0.19929 0.98066-0.74115-0.14415 0.70750
  -3   1 -19   60.85    3.35   0-0.18858 0.08961 0.98104-0.88576-0.14414-0.40882
  -3   8  22   23.27    4.84   0-0.20086-0.15419 0.97868-0.59407-0.14422 0.83854
  -2   2  11   76.47    4.13   0-0.19146-0.01699 0.98050-0.89059-0.14416 0.50594
  -2   4  16   14.36    4.10   0-0.19948-0.04255 0.97896-0.79359-0.14421 0.65336
  -1   2  11  570.61   14.61   0-0.21252 0.07452 0.97630-0.88850-0.14427 0.49262
   2   1 -10   21.90    3.31   0-0.19581 0.39377 0.97967-0.91359-0.14419-0.19581
   3   2   6  343.88    5.38   0-0.19185 0.36410 0.98043-0.89340-0.14416 0.28497
   3   8  21   27.12    2.65   0-0.19351 0.26582 0.98011-0.60815-0.14417 0.72917
   4   2  -7  243.44    4.16   0-0.19093 0.50967 0.98060-0.87243-0.14415-0.13218
   4   2   2   97.83    3.16   0-0.18537 0.45145 0.98162-0.88960-0.14411 0.14685
   4   3   8  596.20    5.98   0-0.18954 0.41765 0.98086-0.84770-0.14414 0.33034
   4   8  20  197.85    4.32   0-0.19587 0.34335 0.97966-0.60830-0.14419 0.68502
   5   3  -8  231.23    3.83   0-0.19505 0.58791 0.97982-0.81943-0.14418-0.17951
   5   3   4   20.01    2.52   0-0.18922 0.50980 0.98092-0.84346-0.14414 0.19322
   5   4   9  341.09    4.23   0-0.19272 0.48270 0.98026-0.79943-0.14417 0.34468
   5   6  15   21.42    2.46   0-0.18939 0.43968 0.98088-0.70717-0.14414 0.52317
   5   7  17  277.56    4.24   0-0.19265 0.42937 0.98028-0.65781-0.14417 0.58228
   5   8  19  439.10    4.94   0-0.18203 0.40540 0.98222-0.61124-0.14408 0.64051
   6   4  -8    4.31    2.38   0-0.19114 0.65012 0.98056-0.77188-0.14416-0.19483
   6   4   5  298.73    3.91   0-0.18735 0.57083 0.98126-0.79502-0.14413 0.20726
   6   5 -13   84.51    2.83   0-0.18370 0.67164 0.98192-0.70956-0.14410-0.35459
   6   5  10   12.62    1.64   0-0.18036 0.53284 0.98251-0.75302-0.14407 0.35874
   6   6  13  404.95    4.11   0-0.18119 0.51371 0.98237-0.70702-0.14408 0.44847
   6   7 -18    5.75    2.53   0-0.18561 0.69909 0.98158-0.59575-0.14411-0.51536
   6   7  15  403.28    4.71   0-0.19346 0.51206 0.98012-0.65669-0.14417 0.50731
   6   8  17   98.57    3.11   0-0.19359 0.49840 0.98010-0.60828-0.14417 0.56575
   6   9  19   24.82    1.98   0-0.18203 0.47328 0.98222-0.56200-0.14408 0.62370
   7   5  -7   15.50    2.37   0-0.18620 0.70872 0.98147-0.72332-0.14412-0.18139
   7   5   4   73.02    2.66   0-0.19280 0.65018 0.98025-0.74277-0.14417 0.16059
   7   5   5  464.10    4.13   0-0.18370 0.63512 0.98192-0.74586-0.14410 0.19087
   7   8  15   69.30    2.68   0-0.18552 0.57188 0.98159-0.60801-0.14411 0.49040
   7   9  17   42.54    2.11   0-0.18203 0.55495 0.98222-0.56100-0.14408 0.54880
   8   6  -4  105.74    2.44   0-0.18370 0.75680 0.98192-0.67963-0.14410-0.10466
   8   6  -3   15.24    2.27   0-0.18892 0.75595 0.98097-0.68008-0.14414-0.07451
   8   6  -2  300.39    3.73   0-0.19159 0.75290 0.98048-0.68141-0.14416-0.04231
   8   6  -1    4.25    2.18   0-0.19091 0.74576 0.98060-0.68626-0.14415-0.01351
   8   6   0  168.26    3.13   0-0.19204 0.74136 0.98039-0.68584-0.14416 0.02014
   8   6   1   73.82    2.61   0-0.19025 0.73345 0.98072-0.68832-0.14415 0.05105
   8   6   2  411.49    4.20   0-0.18830 0.72545 0.98109-0.68956-0.14413 0.08152
   8   6   3   96.12    2.37   0-0.18286 0.71438 0.98207-0.69270-0.14409 0.11232
   8   7 -10  130.11    2.63   0-0.17952 0.78578 0.98266-0.61626-0.14406-0.29431
   8   7  -9   72.83    2.64   0-0.19250 0.79341 0.98030-0.61611-0.14417-0.26272
   8   7   8   70.43    2.69   0-0.19204 0.69170 0.98039-0.64853-0.14416 0.26495
   8   7   9   11.41    1.79   0-0.17869 0.67282 0.98281-0.65326-0.14405 0.29371
   8   8  12  123.56    2.60   0-0.18119 0.65529 0.98237-0.60571-0.14408 0.38453
   8   9  14    3.47    2.46   0-0.18952 0.64935 0.98086-0.55607-0.14414 0.44274
   8  10  16   68.86    2.84   0-0.18760 0.63365 0.98121-0.50755-0.14413 0.50165
   9   8  -6   40.47    2.58   0-0.18545 0.83621 0.98161-0.57338-0.14411-0.18629
   9   8  -5   42.53    2.59   0-0.19204 0.83720 0.98039-0.57480-0.14416-0.15469
   9   8   5  174.34    3.18   0-0.19273 0.77834 0.98026-0.59304-0.14417 0.15545
   9   8   6  102.14    2.89   0-0.18540 0.76522 0.98162-0.59623-0.14411 0.18581
   9   9  10    4.94    2.14   0-0.18658 0.73966 0.98140-0.55175-0.14412 0.30529
   9  10  12   71.17    2.86   0-0.19443 0.73442 0.97994-0.50194-0.14418 0.36537
  10  10   5  130.03    3.24   0-0.19277 0.84434 0.98025-0.49136-0.14417 0.13571
  10  10   6   21.77    2.42   0-0.18803 0.83319 0.98114-0.49371-0.14413 0.16578
  10  10   7    0.44    1.60   0-0.18036 0.82077 0.98251-0.49675-0.14407 0.19543
 -12   3  -9   13.52    2.22   0-0.20527-0.58533 0.97768-0.77619-0.14448 0.01687
 -12   3  -8    5.63    2.25   0-0.20633-0.59208 0.97746-0.77627-0.14449 0.04857
 -12   3  -7   51.97    2.70   0-0.20910-0.59503 0.97689-0.77819-0.14450 0.08071
 -11   2 -10   72.14    2.71   0-0.21003-0.50496 0.97670-0.82669-0.14450-0.02236
 -11   2  -9   93.04    2.82   0-0.21006-0.51063 0.97669-0.82898-0.14450 0.00859
 -11   3  -1   15.10    1.76   0-0.19517-0.57342 0.97968-0.79459-0.14444 0.25070
 -11   3   0   31.56    2.43   0-0.20640-0.56774 0.97745-0.79450-0.14449 0.28209
 -11   4   4    9.28    2.45   0-0.20900-0.59051 0.97691-0.74860-0.14450 0.40408
 -10   2 -17   90.02    2.90   0-0.20920-0.39567 0.97687-0.81637-0.14450-0.25292
 -10   2 -16    3.08    1.58   0-0.19850-0.41099 0.97903-0.82049-0.14445-0.22375
 -10   2  -1    9.20    2.33   0-0.20349-0.49235 0.97804-0.84866-0.14448 0.23935
 -10   3   3    7.23    1.71   0-0.19517-0.52718 0.97968-0.80521-0.14444 0.36118
 -10   5   9   33.56    2.76   0-0.20195-0.55920 0.97835-0.71088-0.14447 0.54028
  -9   1 -14  166.66    3.53   0-0.20669-0.34374 0.97739-0.87698-0.14449-0.17023
  -9   1 -13    6.19    1.66   0-0.19934-0.35585 0.97887-0.88037-0.14446-0.14181
  -9   1  -4   70.61    2.26   0-0.19850-0.40948 0.97903-0.89791-0.14445 0.13760
  -9   1  -3   26.63    2.44   0-0.20599-0.40730 0.97753-0.89845-0.14449 0.16916
  -9   2 -19    2.55    1.62   0-0.19850-0.32406 0.97903-0.81777-0.14445-0.32813
  -9   2   3  155.54    3.45   0-0.20958-0.44041 0.97679-0.85636-0.14450 0.35295
  -9   3   6   70.21    2.42   0-0.19850-0.47182 0.97903-0.81225-0.14445 0.44075
  -9   4   9   13.41    2.39   0-0.20524-0.48486 0.97769-0.76428-0.14448 0.53040
  -9   5  11  115.76    3.11   0-0.19850-0.50469 0.97903-0.71804-0.14445 0.58848
  -8   1 -17   23.95    2.49   0-0.20743-0.25535 0.97724-0.87389-0.14449-0.27720
  -8   1   1  163.02    3.36   0-0.20634-0.36050 0.97746-0.90749-0.14449 0.28011
  -8   2 -21  196.18    3.70   0-0.20485-0.23643 0.97777-0.81442-0.14448-0.40526
  -8   2   5   98.14    2.54   0-0.19934-0.39330 0.97887-0.86471-0.14446 0.39983
  -8   4  11   39.92    2.82   0-0.20807-0.42224 0.97711-0.76926-0.14450 0.57908
  -8   5  13    7.50    2.41   0-0.20641-0.43794 0.97745-0.72176-0.14449 0.63744
  -7   0 -12  694.76    5.52   0-0.20599-0.21406 0.97753-0.93849-0.14449-0.13248
  -7   0 -11   98.69    2.46   0-0.19850-0.22709 0.97903-0.94167-0.14445-0.10272
  -7   0  -5   38.00    1.99   0-0.19434-0.26687 0.97984-0.95354-0.14443 0.08301
  -7   0  -4   11.41    1.81   0-0.20017-0.26613 0.97871-0.95436-0.14446 0.11396
  -7   0  -3   50.90    2.73   0-0.20826-0.26360 0.97707-0.95459-0.14450 0.14719
  -7   1   3   21.06    1.81   0-0.19850-0.31043 0.97903-0.91592-0.14445 0.32808
  -7   2 -22  182.76    3.73   0-0.20417-0.16091 0.97790-0.81504-0.14448-0.45032
  -7   2   7  311.07    4.34   0-0.20107-0.33353 0.97853-0.87041-0.14447 0.44868
  -7   3  10    0.80    2.42   0-0.20349-0.35061 0.97804-0.82379-0.14448 0.53645
  -7   6  16   23.42    2.91   0-0.20100-0.39415 0.97854-0.67915-0.14447 0.71325
  -6   0 -14  172.43    3.50   0-0.20336-0.13473 0.97807-0.93769-0.14448-0.20917
  -6   0  -1 1289.18    7.28   0-0.19434-0.21986 0.97984-0.96348-0.14443 0.19444
  -6   0   0 3314.87   11.62   0-0.20983-0.20898 0.97674-0.96243-0.14450 0.22655
  -6   1   5  780.22    6.23   0-0.20284-0.24805 0.97817-0.92072-0.14447 0.37693
  -5   0 -15  119.57    3.45   0-0.20475-0.05777 0.97779-0.93811-0.14448-0.25299
  -5   0   1   20.12    1.97   0-0.19517-0.16066 0.97968-0.96953-0.14444 0.24355
  -5   2 -23   64.81    3.08   0-0.21067-0.00909 0.97656-0.81654-0.14450-0.50719
  -4   0 -15 1075.51    8.25   0-0.19857 0.00677 0.97902-0.94114-0.14445-0.26771
  -4   1   7  438.73    5.31   0-0.19850-0.12453 0.97903-0.93011-0.14445 0.41256
  -4   2 -23   75.07    3.78   0-0.22065 0.07175 0.97441-0.81732-0.14453-0.52112
  -4   3  13    0.52    2.32   0-0.20100-0.16006 0.97854-0.83887-0.14447 0.58773
  -3   0 -15  114.37    4.08   0-0.21182 0.08918 0.97632-0.94120-0.14451-0.27954
  -3   0   3  525.26    6.71   0-0.20645-0.02107 0.97744-0.97543-0.14449 0.27925
  -3   2  11  714.12    8.48   0-0.21083-0.06649 0.97653-0.88466-0.14450 0.51944
  -3   3 -25   13.53    3.65   0-0.22761 0.15920 0.97284-0.76198-0.14453-0.59972
  -2   0 -14  103.79    4.23   0-0.21508 0.15700 0.97563-0.94518-0.14452-0.26171
  -2   5  18  126.84    7.04   0-0.22282-0.03165 0.97393-0.74060-0.14453 0.71197
  -1   0   2 1201.13   16.17   0-0.20298 0.12092 0.97814-0.97913-0.14448 0.22250
   1   6  19    3.27    3.60   0-0.22886 0.17869 0.97255-0.69573-0.14453 0.69953
   1   8  22   71.90    4.71   0-0.21923 0.14825 0.97472-0.59959-0.14452 0.78572
   2   2 -15 1267.90   11.77   0-0.21917 0.44276 0.97474-0.84715-0.14452-0.35385
   2   2   8  404.07    6.46   0-0.20826 0.29903 0.97707-0.89177-0.14450 0.35912
   2   4 -21   65.24    3.89   0-0.21211 0.46734 0.97626-0.73272-0.14451-0.54661
   2   5 -23    3.29    3.22   0-0.21844 0.48349 0.97490-0.67527-0.14452-0.61145
   2   7  20   97.02    4.38   0-0.22120 0.23317 0.97429-0.65047-0.14453 0.71361
   3   2 -12    2.96    2.38   0-0.20513 0.48158 0.97771-0.85825-0.14448-0.27143
   3   3 -16  124.53    4.30   0-0.20850 0.50698 0.97702-0.79738-0.14450-0.40167
   3   3  10    2.74    2.54   0-0.20599 0.35223 0.97753-0.84684-0.14449 0.40273
   3   4 -19  571.32    7.16   0-0.20536 0.51916 0.97766-0.73943-0.14449-0.49756
   3   4  13    3.98    2.21   0-0.20931 0.33631 0.97685-0.79894-0.14450 0.49434
   3   6 -23   44.05    3.48   0-0.20951 0.54303 0.97681-0.62699-0.14450-0.62849
   4   2  -6    1.51    2.25   0-0.20386 0.51484 0.97797-0.87201-0.14448-0.10085
   4   2   0  600.71    5.99   0-0.20826 0.48518 0.97706-0.88197-0.14450 0.08455
   4   2   1 1640.40    9.17   0-0.19850 0.47028 0.97903-0.88511-0.14445 0.11627
   4   3 -13   46.50    2.70   0-0.19789 0.54963 0.97916-0.80684-0.14445-0.32117
   4   5 -19    6.81    2.40   0-0.20100 0.58376 0.97854-0.68991-0.14447-0.51424
   4   5  14    3.19    2.36   0-0.20765 0.39740 0.97719-0.75183-0.14449 0.50739
   4   6 -21   19.34    2.49   0-0.20397 0.59615 0.97795-0.63336-0.14448-0.57923
   5   3  -7  306.21    4.20   0-0.20763 0.59357 0.97720-0.81921-0.14449-0.14876
   5   3   3 2013.72    9.54   0-0.20382 0.53137 0.97797-0.83787-0.14448 0.16140
   5   4 -13  110.64    2.81   0-0.19767 0.61781 0.97920-0.75688-0.14445-0.33799
   5   5 -16  656.81    6.19   0-0.20405 0.63913 0.97793-0.69791-0.14448-0.43403
   5   5  12   19.48    2.33   0-0.20552 0.47597 0.97763-0.75039-0.14449 0.43251
   5   9  20   64.56    2.93   0-0.20583 0.42314 0.97757-0.55674-0.14449 0.66671
   6   4  -7  181.62    3.47   0-0.20294 0.65764 0.97815-0.76955-0.14448-0.16487
   6   4   3    0.15    2.26   0-0.20806 0.60376 0.97711-0.78851-0.14450 0.14454
   6   4   4   10.51    1.67   0-0.19934 0.58913 0.97887-0.79060-0.14446 0.17661
   6   5 -12    5.63    2.25   0-0.20538 0.68668 0.97766-0.70785-0.14449-0.32291
   6   5   9  201.93    3.31   0-0.20230 0.56040 0.97828-0.74738-0.14447 0.32792
   6   6 -15    7.84    2.31   0-0.20635 0.70408 0.97746-0.64944-0.14449-0.42020
   6   6  12   38.79    2.58   0-0.20931 0.54857 0.97685-0.69997-0.14450 0.41568
   6  10  20   47.23    2.27   0-0.19684 0.48097 0.97936-0.50932-0.14445 0.65162
   7   5  -6  181.27    2.90   0-0.19517 0.71228 0.97968-0.72279-0.14444-0.15032
   7   5  -5  119.66    3.08   0-0.20374 0.71439 0.97799-0.72287-0.14448-0.11927
   7   5  -4  145.08    3.04   0-0.20833 0.71268 0.97705-0.72525-0.14450-0.08964
   7   5   2  249.23    3.51   0-0.20746 0.67669 0.97723-0.73627-0.14449 0.09640
   7   5   3   -0.09    1.52   0-0.20100 0.66339 0.97854-0.74019-0.14447 0.12822
   7   6 -11    7.67    1.57   0-0.19684 0.74124 0.97936-0.66077-0.14445-0.30834
   7   6   9    5.88    1.50   0-0.19517 0.62158 0.97968-0.69925-0.14444 0.31084
   7   7 -14  279.63    3.83   0-0.19684 0.75695 0.97936-0.60273-0.14445-0.40477
   7   7  12  155.65    2.87   0-0.19934 0.60580 0.97887-0.65173-0.14446 0.40126
   7   8  14   19.42    2.31   0-0.21014 0.60427 0.97667-0.60209-0.14450 0.45731
   7   9  16    8.05    2.34   0-0.20899 0.58965 0.97691-0.55398-0.14450 0.51703
   7  10  18  185.63    3.28   0-0.20017 0.56531 0.97871-0.50657-0.14446 0.57688
   8   7  -8    1.01    2.02   0-0.20506 0.79972 0.97772-0.61457-0.14448-0.23229
   8   7   7    2.43    2.28   0-0.20543 0.70992 0.97765-0.64460-0.14449 0.23236
   8   8 -12   34.43    1.99   0-0.19517 0.81181 0.97968-0.55714-0.14444-0.35894
   8   8 -11   -1.51    2.20   0-0.20848 0.82018 0.97702-0.55830-0.14450-0.32934
   8   8  11  131.03    2.72   0-0.19850 0.67884 0.97903-0.60029-0.14445 0.35381
   8   9  13    8.53    2.56   0-0.20848 0.67642 0.97702-0.54959-0.14450 0.41076
   8  10  15    3.36    2.17   0-0.20656 0.66130 0.97742-0.50257-0.14449 0.47075
   9   8  -4   99.43    2.51   0-0.19850 0.83767 0.97903-0.57427-0.14445-0.12399
   9   8  -3   10.77    2.49   0-0.20366 0.83645 0.97801-0.57529-0.14448-0.09325
   9   8  -2    1.69    2.15   0-0.20620 0.83309 0.97749-0.57786-0.14449-0.06328
   9   8  -1  128.79    2.89   0-0.20848 0.82958 0.97702-0.57900-0.14450-0.03317
   9   8   0    2.91    2.12   0-0.20735 0.82377 0.97725-0.58153-0.14449-0.00118
   9   8   1   23.49    2.29   0-0.20812 0.81769 0.97710-0.58310-0.14450 0.02901
   9   8   2   -2.16    2.18   0-0.20640 0.81010 0.97745-0.58473-0.14449 0.06089
   9   8   3    3.28    2.26   0-0.20504 0.80090 0.97773-0.58701-0.14448 0.09257
   9   8   4    1.38    1.57   0-0.19850 0.78945 0.97903-0.59133-0.14445 0.12306
   9   9  -8  264.16    3.72   0-0.20599 0.86643 0.97753-0.51305-0.14449-0.25261
   9   9   8    0.64    2.15   0-0.20848 0.77593 0.97702-0.54312-0.14450 0.24106
   9   9   9    1.53    1.53   0-0.19684 0.75789 0.97936-0.54692-0.14445 0.27480
   9  10  11   36.93    2.53   0-0.20835 0.75609 0.97705-0.49730-0.14450 0.33201
  10  10   1    0.60    2.15   0-0.20349 0.87978 0.97804-0.48063-0.14448 0.00995
  10  10   2   16.54    2.33   0-0.20309 0.87279 0.97812-0.48240-0.14448 0.04224
  10  10   3   14.06    1.80   0-0.20017 0.86385 0.97871-0.48622-0.14446 0.07354
  10  10   4    4.16    1.61   0-0.19684 0.85509 0.97936-0.48804-0.14445 0.10379
 -12   3  -6   35.07    1.97   0-0.21243-0.59668 0.97595-0.77972-0.14438 0.10947
 -12   3  -5   13.50    1.77   0-0.21741-0.59793 0.97488-0.78038-0.14440 0.14023
 -12   3  -4  171.52    3.37   0-0.22281-0.59805 0.97368-0.78070-0.14443 0.17072
 -11   2 -14  144.00    3.30   0-0.22474-0.46594 0.97324-0.81659-0.14444-0.14956
 -11   2 -13   38.90    2.54   0-0.22020-0.47687 0.97426-0.82019-0.14442-0.11798
 -11   2 -12   50.95    2.06   0-0.21492-0.48774 0.97542-0.82255-0.14439-0.08669
 -11   2 -11   10.51    1.74   0-0.21161-0.49710 0.97612-0.82459-0.14437-0.05601
 -11   2  -8    3.78    1.57   0-0.21078-0.51488 0.97630-0.83093-0.14437 0.03627
 -11   2  -7  228.94    3.28   0-0.21326-0.51864 0.97577-0.83245-0.14438 0.06871
 -11   2  -6   15.34    1.72   0-0.21658-0.52130 0.97506-0.83327-0.14440 0.09852
 -11   2  -5   15.63    2.28   0-0.22163-0.52144 0.97394-0.83474-0.14442 0.13031
 -11   3   1   40.68    2.59   0-0.22012-0.56022 0.97428-0.79398-0.14442 0.31293
 -11   4   5    6.69    2.37   0-0.22593-0.57883 0.97297-0.74682-0.14444 0.43172
 -10   1  -9   15.33    2.34   0-0.22604-0.42209 0.97295-0.87988-0.14444-0.00432
 -10   2 -18    0.42    2.29   0-0.22237-0.37498 0.97378-0.81208-0.14443-0.28839
 -10   2   0    4.66    1.59   0-0.21492-0.48669 0.97542-0.84780-0.14439 0.27004
 -10   3   4  198.24    3.44   0-0.21161-0.51583 0.97612-0.80278-0.14437 0.39226
 -10   4   7   23.78    1.98   0-0.21243-0.53456 0.97595-0.75690-0.14438 0.48146
  -9   1 -16   18.95    2.37   0-0.22716-0.30986 0.97269-0.86976-0.14445-0.23423
  -9   1 -15  202.79    3.17   0-0.21658-0.32719 0.97506-0.87403-0.14440-0.20268
  -9   1  -2   28.70    1.86   0-0.21492-0.40423 0.97542-0.89811-0.14439 0.20018
  -9   1  -1  440.21    4.63   0-0.22610-0.39880 0.97294-0.89786-0.14444 0.23031
  -9   2 -20   21.31    1.84   0-0.21575-0.30028 0.97524-0.81218-0.14440-0.36170
  -9   3   7   33.33    2.61   0-0.22237-0.45277 0.97378-0.80909-0.14443 0.47150
  -8   0 -10   27.12    2.35   0-0.22633-0.27425 0.97288-0.93552-0.14444-0.05868
  -8   0  -9   20.06    2.39   0-0.22436-0.28199 0.97333-0.93806-0.14444-0.02781
  -8   0  -8  384.87    4.42   0-0.22297-0.28948 0.97364-0.93979-0.14443 0.00380
  -8   0  -7 1519.89    7.62   0-0.22451-0.29368 0.97330-0.94158-0.14444 0.03451
  -8   1 -18   83.24    2.81   0-0.22386-0.23142 0.97344-0.86909-0.14443-0.31017
  -8   1   2   20.27    2.37   0-0.22291-0.34900 0.97366-0.90592-0.14443 0.30958
  -8   2 -22    1.58    2.31   0-0.22391-0.20743 0.97343-0.80795-0.14443-0.43655
  -8   2   6   27.12    2.62   0-0.22251-0.37429 0.97375-0.86148-0.14443 0.43006
  -8   3   9    3.78    2.22   0-0.22327-0.39416 0.97358-0.81481-0.14443 0.51849
  -8   6  15   45.57    3.26   0-0.21766-0.44026 0.97482-0.67085-0.14441 0.69583
  -7   0 -14   49.28    2.61   0-0.22733-0.17967 0.97265-0.93095-0.14445-0.19617
  -7   0 -13  447.88    4.39   0-0.21492-0.19875 0.97542-0.93513-0.14439-0.16404
  -7   0  -2 1304.48    7.44   0-0.21827-0.25903 0.97469-0.95427-0.14441 0.17698
  -7   1 -19  187.34    3.65   0-0.21734-0.16296 0.97489-0.87112-0.14440-0.35412
  -7   1   4    4.42    2.14   0-0.22079-0.29451 0.97413-0.91251-0.14442 0.35888
  -6   0 -15  398.83    4.70   0-0.21936-0.11261 0.97445-0.93301-0.14441-0.24014
  -6   1 -20   42.38    2.59   0-0.22459-0.07858 0.97328-0.87016-0.14444-0.39883
  -6   2 -23  165.96    3.73   0-0.21990-0.06841 0.97433-0.81347-0.14442-0.49549
  -6   2   9   52.31    2.75   0-0.22160-0.25351 0.97395-0.87213-0.14442 0.49666
  -6   4  14    3.30    2.42   0-0.22545-0.28293 0.97308-0.77542-0.14444 0.64440
  -6   7  19   77.15    4.19   0-0.22675-0.31717 0.97279-0.62790-0.14444 0.78855
  -5   0 -16  831.49    6.91   0-0.22688-0.02842 0.97276-0.93167-0.14444-0.28451
  -5   0   2   59.22    2.96   0-0.21824-0.14253 0.97469-0.96648-0.14441 0.27437
  -5   1 -20  188.63    4.11   0-0.21707-0.01711 0.97495-0.87465-0.14440-0.41206
  -5   2  10    0.48    2.30   0-0.22155-0.19188 0.97396-0.87565-0.14442 0.51455
  -4   0 -16   72.28    3.17   0-0.22879 0.04402 0.97232-0.93374-0.14445-0.29773
  -4   0   3  393.10    5.61   0-0.22084-0.07586 0.97412-0.96982-0.14442 0.29185
  -4   1 -20  197.83    4.41   0-0.22143 0.05792 0.97399-0.87607-0.14442-0.42528
  -4   6  19  107.17    4.78   0-0.22748-0.17532 0.97262-0.68450-0.14445 0.76565
  -2   2 -22   29.36    4.45   0-0.25294 0.24083 0.96639-0.81684-0.14448-0.51785
   0   4 -24   18.80    5.68   0-0.26402 0.39938 0.96345-0.71082-0.14446-0.61283
   1   1 -13   76.46    5.41   0-0.24330 0.38854 0.96884-0.89567-0.14448-0.27399
   1   1   5  676.53   11.37   0-0.22185 0.26185 0.97389-0.93235-0.14443 0.28372
   1   4  15  473.92    8.68   0-0.23634 0.21224 0.97054-0.78992-0.14447 0.58349
   2   1   2 1948.56   14.02   0-0.22191 0.34915 0.97388-0.92956-0.14443 0.17684
   2   4  14   53.43    3.48   0-0.23736 0.28852 0.97029-0.79044-0.14447 0.53876
   3   2   5   14.20    2.70   0-0.22725 0.40455 0.97267-0.88415-0.14445 0.25342
   3   5 -21    7.85    2.45   0-0.22061 0.54437 0.97417-0.68227-0.14442-0.56185
   3   7  19   12.03    2.75   0-0.22723 0.31359 0.97268-0.64876-0.14445 0.67073
   3   9  22   21.05    2.85   0-0.22057 0.28482 0.97418-0.55124-0.14442 0.75595
   3  10  23   37.35    3.53   0-0.23007 0.28719 0.97202-0.49881-0.14446 0.78411
   4   2  -5  108.94    2.79   0-0.21243 0.51807 0.97595-0.87197-0.14438-0.06953
   4   2  -4  216.10    4.57   0-0.21878 0.51788 0.97457-0.87251-0.14441-0.03791
   4   2  -3   84.30    3.43   0-0.22088 0.51459 0.97411-0.87367-0.14442-0.00697
   4   2  -2  564.20    5.96   0-0.22011 0.50819 0.97428-0.87553-0.14442 0.02336
   4   2  -1   71.21    2.56   0-0.21658 0.49871 0.97506-0.87802-0.14440 0.05426
   4   3 -12  791.10    6.91   0-0.22687 0.57288 0.97276-0.80356-0.14444-0.28981
   4   3   7  480.56    5.54   0-0.22107 0.45437 0.97407-0.83911-0.14442 0.29879
   4   4 -16   15.35    2.57   0-0.21814 0.58466 0.97472-0.74590-0.14441-0.41724
   4   4  11   42.09    2.17   0-0.21492 0.42356 0.97542-0.79577-0.14439 0.41888
   4   6  16   12.44    2.39   0-0.22199 0.39604 0.97386-0.69845-0.14443 0.56819
   4   7  18   63.46    2.98   0-0.21857 0.37972 0.97462-0.65076-0.14441 0.62564
   4   9  21   72.73    3.32   0-0.22061 0.36056 0.97417-0.55142-0.14442 0.71216
   4  10  22   97.65    4.10   0-0.23277 0.36542 0.97139-0.49880-0.14446 0.73972
   5   3  -6  342.64    4.48   0-0.21933 0.59902 0.97445-0.81859-0.14441-0.11698
   5   3  -5  320.99    4.24   0-0.22715 0.60139 0.97269-0.81854-0.14445-0.08534
   5   3   1   18.00    2.64   0-0.22467 0.56186 0.97326-0.83058-0.14444 0.10124
   5   3   2 1923.35    9.23   0-0.21492 0.54766 0.97542-0.83411-0.14439 0.13057
   5   4 -12    2.53    2.54   0-0.22348 0.63534 0.97353-0.75615-0.14443-0.30457
   5   4   8    4.46    1.99   0-0.21828 0.51399 0.97469-0.79172-0.14441 0.31381
   5   6 -18  284.22    4.75   0-0.21887 0.66351 0.97456-0.63993-0.14441-0.49903
   5   6  14 1706.01    9.00   0-0.22472 0.48143 0.97325-0.69760-0.14444 0.49289
   5   8  18    7.84    2.48   0-0.22403 0.45416 0.97341-0.60108-0.14443 0.60945
   5  10  21    3.79    2.40   0-0.22003 0.42828 0.97430-0.50207-0.14442 0.69571
   6   4  -6  129.42    2.69   0-0.21326 0.66121 0.97577-0.76995-0.14438-0.13341
   6   4  -5  226.05    3.63   0-0.22103 0.66316 0.97408-0.77007-0.14442-0.10280
   6   4  -4 1006.33    6.25   0-0.22623 0.66314 0.97291-0.77054-0.14444-0.07105
   6   4   1  171.12    3.42   0-0.22474 0.63150 0.97325-0.78021-0.14444 0.08392
   6   4   2  372.41    4.31   0-0.21842 0.61916 0.97465-0.78354-0.14441 0.11427
   6   5 -11   10.51    2.31   0-0.22436 0.69991 0.97333-0.70702-0.14444-0.29067
   6   5   8   82.10    2.69   0-0.22222 0.58534 0.97381-0.74153-0.14443 0.29726
   6   7 -17   61.32    2.95   0-0.21619 0.72333 0.97514-0.59244-0.14440-0.48454
   6   7  14  474.10    5.07   0-0.22393 0.54818 0.97343-0.64759-0.14443 0.47664
   6   8  16    0.31    2.28   0-0.22568 0.53623 0.97303-0.59847-0.14444 0.53629
   6   9  18  350.37    4.51   0-0.21874 0.51582 0.97458-0.55174-0.14441 0.59280
   7   5  -3  345.40    3.61   0-0.21326 0.71159 0.97577-0.72556-0.14438-0.05724
   7   5  -2  116.06    2.57   0-0.21492 0.70769 0.97542-0.72725-0.14439-0.02607
   7   5  -1   58.24    2.17   0-0.21658 0.70291 0.97506-0.72841-0.14440 0.00516
   7   5   0  773.65    5.24   0-0.21492 0.69565 0.97542-0.73076-0.14439 0.03579
   7   5   1    4.18    1.58   0-0.21161 0.68680 0.97612-0.73304-0.14437 0.06773
   7   6 -10    1.35    1.44   0-0.21243 0.75153 0.97595-0.65983-0.14438-0.27743
   7   6  -9    5.25    2.12   0-0.22733 0.76052 0.97265-0.65831-0.14445-0.24525
   7   6   7    5.47    2.48   0-0.22574 0.66363 0.97302-0.68852-0.14444 0.25048
   7   6   8  573.80    4.63   0-0.21161 0.64353 0.97612-0.69378-0.14437 0.28011
   7   7 -13    2.66    2.24   0-0.21741 0.77153 0.97488-0.60206-0.14440-0.37301
   7   7  11  334.75    4.07   0-0.22112 0.63285 0.97406-0.64471-0.14442 0.37015
   7   8 -15   83.05    2.99   0-0.22606 0.79022 0.97295-0.54385-0.14444-0.43806
   7  10  17  215.22    3.95   0-0.22727 0.59850 0.97267-0.49918-0.14445 0.54659
   8   7  -7   28.65    1.86   0-0.21492 0.80331 0.97542-0.61584-0.14439-0.20083
   8   7  -6  303.79    3.98   0-0.22366 0.80656 0.97349-0.61558-0.14443-0.16883
   8   7   5    1.21    2.29   0-0.22320 0.73904 0.97359-0.63841-0.14443 0.17193
   8   7   6  277.64    3.42   0-0.21492 0.72658 0.97542-0.63955-0.14439 0.20183
   8   8 -10   17.37    2.30   0-0.22710 0.83158 0.97271-0.55456-0.14445-0.29629
   8   8  10   59.44    2.14   0-0.21492 0.70110 0.97542-0.59470-0.14439 0.32226
   8   9  12  220.96    3.64   0-0.22641 0.69856 0.97286-0.54411-0.14444 0.38213
   8  11  16   12.24    2.55   0-0.22237 0.66734 0.97378-0.44837-0.14443 0.49954
   9   9  -7    7.93    1.74   0-0.21492 0.87081 0.97542-0.51271-0.14439-0.22124
   9   9  -6   12.02    2.36   0-0.22476 0.87327 0.97324-0.51348-0.14444-0.18804
   9   9   6   58.52    2.62   0-0.22630 0.80400 0.97289-0.53472-0.14444 0.18364
   9   9   7   76.24    2.69   0-0.21836 0.79026 0.97467-0.53856-0.14441 0.21309
   9  10  10   75.89    2.78   0-0.22218 0.77412 0.97382-0.49136-0.14443 0.30378
   9  11  12   14.19    2.47   0-0.22611 0.76497 0.97293-0.44223-0.14444 0.36315
 -12   3  -3   87.76    2.59   0-0.23054-0.59613 0.97211-0.78161-0.14457 0.20115
 -12   3  -2   29.44    2.63   0-0.23879-0.59345 0.97015-0.78163-0.14458 0.23220
 -11   2 -16   34.33    2.53   0-0.24008-0.44016 0.96983-0.80862-0.14459-0.21109
 -11   2 -15   16.80    1.88   0-0.23136-0.45354 0.97192-0.81287-0.14457-0.18006
 -11   2  -4    9.10    1.69   0-0.22723-0.52221 0.97288-0.83476-0.14455 0.16025
 -11   2  -3    3.27    2.25   0-0.23628-0.51784 0.97075-0.83679-0.14458 0.19128
 -11   2  -2    3.58    2.34   0-0.24290-0.51760 0.96914-0.83489-0.14459 0.22345
 -11   3   2   53.62    2.29   0-0.23301-0.55250 0.97153-0.79311-0.14457 0.34278
 -10   1 -13   14.64    2.42   0-0.23928-0.38676 0.97003-0.86927-0.14459-0.12872
 -10   1 -12   25.50    2.57   0-0.23495-0.39604 0.97107-0.87322-0.14458-0.09787
 -10   1 -11  121.94    2.65   0-0.22971-0.40691 0.97230-0.87540-0.14456-0.06646
 -10   1 -10  257.33    3.31   0-0.22806-0.41440 0.97269-0.87818-0.14456-0.03542
 -10   1  -8    3.42    1.63   0-0.22806-0.42724 0.97269-0.88167-0.14456 0.02660
 -10   1  -7    0.79    1.54   0-0.22971-0.42842 0.97230-0.88464-0.14456 0.05810
 -10   1  -6   65.61    2.25   0-0.23301-0.43260 0.97153-0.88485-0.14457 0.08863
 -10   1  -5   28.80    2.56   0-0.23732-0.43388 0.97051-0.88556-0.14458 0.11963
 -10   1  -4   74.15    2.93   0-0.24268-0.43476 0.96920-0.88537-0.14459 0.15126
 -10   2 -19   47.44    2.76   0-0.23607-0.35591 0.97081-0.80700-0.14458-0.31771
 -10   2   1  219.00    3.23   0-0.22806-0.48003 0.97269-0.84662-0.14456 0.30173
 -10   2   2   22.29    2.59   0-0.24290-0.47172 0.96914-0.84447-0.14459 0.33419
 -10   3   5   18.12    1.99   0-0.23136-0.50171 0.97192-0.80198-0.14457 0.42185
 -10   4   8   12.23    2.50   0-0.23569-0.51732 0.97090-0.75406-0.14458 0.51176
  -9   1 -17   51.30    2.72   0-0.24016-0.29249 0.96982-0.86401-0.14459-0.26524
  -9   1   0  212.20    3.66   0-0.23807-0.39245 0.97032-0.89703-0.14458 0.26142
  -9   2 -21    0.58    2.36   0-0.23549-0.27394 0.97094-0.80582-0.14458-0.39279
  -9   2   4   24.46    1.95   0-0.22806-0.42784 0.97269-0.85459-0.14456 0.38128
  -9   4  10   63.12    2.98   0-0.23410-0.46072 0.97128-0.76058-0.14458 0.56046
  -9   5  12    1.87    1.57   0-0.23136-0.47556 0.97192-0.71296-0.14457 0.62078
  -8   0 -12    2.16    2.12   0-0.23631-0.25137 0.97075-0.92977-0.14458-0.12017
  -8   0 -11   90.42    2.28   0-0.23136-0.26381 0.97192-0.93269-0.14457-0.08954
  -8   0  -6  886.15    5.74   0-0.22723-0.29688 0.97288-0.94275-0.14455 0.06554
  -8   0  -5  433.26    4.20   0-0.23136-0.29857 0.97192-0.94348-0.14457 0.09644
  -8   0  -4   37.66    2.64   0-0.23808-0.29713 0.97032-0.94428-0.14458 0.12713
  -8   1 -19    6.74    2.29   0-0.24185-0.20884 0.96940-0.86213-0.14459-0.34021
  -8   1   3  232.91    3.68   0-0.24114-0.33723 0.96958-0.90339-0.14459 0.34128
  -7   0 -15  132.93    3.16   0-0.24017-0.16254 0.96981-0.92508-0.14459-0.22657
  -7   0  -1  307.31    4.00   0-0.23136-0.25171 0.97192-0.95396-0.14457 0.20704
  -7   1 -20  621.83    5.82   0-0.24096-0.13411 0.96962-0.86279-0.14459-0.38498
  -7   2 -23  216.68    4.08   0-0.23528-0.12341 0.97099-0.80645-0.14458-0.48225
  -7   2   8  219.91    3.59   0-0.23219-0.30724 0.97173-0.86635-0.14457 0.47860
  -7   3  11  124.95    3.37   0-0.23971-0.31887 0.96993-0.81661-0.14459 0.56819
  -7   4  13   22.97    2.69   0-0.23219-0.34076 0.97173-0.77132-0.14457 0.62659
  -7   5  15   51.67    3.11   0-0.23642-0.35013 0.97072-0.72238-0.14458 0.68503
  -6   0 -16  173.10    3.61   0-0.23846-0.08783 0.97023-0.92623-0.14458-0.27121
  -6   0   1  721.66    5.62   0-0.22806-0.19662 0.97269-0.96074-0.14456 0.25567
  -6   1   6  193.69    3.27   0-0.23301-0.22282 0.97153-0.91663-0.14457 0.40691
  -6   3  12   77.79    3.12   0-0.23720-0.25789 0.97054-0.82303-0.14458 0.58567
  -6   5  16   31.73    2.87   0-0.23479-0.28808 0.97111-0.72708-0.14458 0.70284
  -5   0   3  682.73    6.25   0-0.24221-0.12457 0.96931-0.96255-0.14459 0.30514
  -5   1   7   27.95    1.97   0-0.23136-0.16037 0.97192-0.92116-0.14457 0.42467
  -5   3 -26    1.72    2.42   0-0.24537 0.04232 0.96853-0.75107-0.14459-0.60409
  -5   3  13   53.46    3.01   0-0.24112-0.18948 0.96958-0.82453-0.14459 0.60356
  -5   4  15   25.91    2.88   0-0.23724-0.20799 0.97052-0.77920-0.14458 0.66176
  -5   5  17   14.54    3.19   0-0.24532-0.21245 0.96854-0.72701-0.14459 0.72091
  -5   7  20    0.55    3.02   0-0.24359-0.23496 0.96897-0.62783-0.14459 0.80725
  -4   2  11  219.99    4.70   0-0.23912-0.10814 0.97007-0.87633-0.14459 0.53192
[truncated: 3,762,410 more chars]
