# Supplementary material for: Two salts of the 6,6-di­fluoro-6H-dibenzo[c,e][1,2]oxaborinin-6-ide anion with different cations
Source: Acta Crystallogr E Crystallogr Commun. 2020 Nov 17;76(Pt 12):1837–40. doi: 10.1107/S2056989020015066 (PMC7784652; doi:10.1107/S2056989020015066)
Supplement: Supplementary file 2 [file e-76-01837-IIsup2.hkl]

data_II                                                                         
_shelx_title '  wa1324 in P21/c'                                                
_shelx_refln_list_code          4                                               
_shelx_F_calc_maximum      112.61                                               
_exptl_crystal_F_000       520.00                                               
_reflns_d_resolution_high  0.8233                                               
                                                                                
loop_                                                                           
 _space_group_symop_operation_xyz                                               
 'x, y, z'                                                                      
 '-x, y+1/2, -z+1/2'                                                            
 '-x, -y, -z'                                                                   
 'x, -y-1/2, z-1/2'                                                             
                                                                                
_cell_length_a    13.2962                                                       
_cell_length_b     6.2300                                                       
_cell_length_c    12.9294                                                       
_cell_angle_alpha  90.000                                                       
_cell_angle_beta   97.226                                                       
_cell_angle_gamma  90.000                                                       
                                                                                
_shelx_F_squared_multiplier     1.000                                           
                                                                                
loop_                                                                           
 _refln_index_h                                                                 
 _refln_index_k                                                                 
 _refln_index_l                                                                 
 _refln_F_squared_calc                                                          
 _refln_F_squared_meas                                                          
 _refln_F_squared_sigma                                                         
 _refln_observed_status                                                         
   3   0   0       9507.80       8870.39       135.27 o                         
   4   0   0        183.47        182.24         5.21 o                         
   5   0   0        919.99        864.26        13.96 o                         
   6   0   0        200.78        195.39         5.89 o                         
   7   0   0        346.72        379.53         6.23 o                         
   8   0   0        105.69        109.30         3.55 o                         
   9   0   0         31.92         35.22         4.20 o                         
  10   0   0        186.76        189.94         7.97 o                         
  11   0   0        990.93        973.38        17.29 o                         
  12   0   0        541.67        522.31         7.06 o                         
  13   0   0        939.75        944.39        70.22 o                         
  14   0   0         80.76         90.67         6.23 o                         
  15   0   0          3.97          8.33         3.01 o                         
  16   0   0          0.15          7.94         6.91 o                         
   1   1   0        914.94        909.61        13.03 o                         
   2   1   0       2019.17       1995.88        53.96 o                         
   3   1   0       7589.69       7270.54       310.49 o                         
   4   1   0       3551.67       3439.54        53.82 o                         
   5   1   0       8711.91       8660.83       131.09 o                         
   6   1   0       1552.77       1518.86        30.87 o                         
   7   1   0        351.26        305.19         4.75 o                         
   8   1   0       1554.38       1659.64        31.14 o                         
   9   1   0        597.49        642.72        11.31 o                         
  10   1   0       2707.98       2670.81        55.83 o                         
  11   1   0         94.65         92.83         2.77 o                         
  12   1   0        254.49        249.12         5.63 o                         
  13   1   0        313.41        317.26        10.44 o                         
  14   1   0         18.91         19.78         2.73 o                         
  15   1   0          7.96         10.08         2.25 o                         
   0   2   0       1262.73       1236.30        51.18 o                         
   1   2   0       1256.14       1216.98        25.10 o                         
   2   2   0       3274.54       3250.13        43.89 o                         
   3   2   0        195.05        147.36         6.49 o                         
   4   2   0       1033.71       1033.49        39.87 o                         
   5   2   0       5146.38       5712.29       158.59 o                         
   6   2   0        123.17        121.54         3.61 o                         
   7   2   0          0.77          6.16         2.53 o                         
   8   2   0          4.08          9.65         3.93 o                         
   9   2   0          1.99          3.43         1.92 o                         
  10   2   0         21.00         24.55         2.19 o                         
  11   2   0          0.54          0.78         2.49 o                         
  12   2   0         32.09         31.15         2.62 o                         
  13   2   0         61.28         61.64         4.05 o                         
  14   2   0         29.54         30.50         2.71 o                         
  15   2   0        353.58        324.46         8.04 o                         
   1   3   0        125.57        132.11         4.09 o                         
   2   3   0         14.33         15.73         3.19 o                         
   3   3   0        814.38        959.22        15.87 o                         
   4   3   0         24.19         30.16         3.74 o                         
   5   3   0        826.25        960.62        27.43 o                         
   6   3   0        144.02        153.10        19.56 o                         
   7   3   0        163.19        170.83        15.92 o                         
   8   3   0        454.07        486.15        23.67 o                         
   9   3   0        376.51        392.15        23.07 o                         
  10   3   0        419.71        455.36        25.59 o                         
  11   3   0        502.65        489.36        21.86 o                         
  12   3   0        694.64        678.30        23.79 o                         
  13   3   0         63.63         64.47         4.11 o                         
  14   3   0         89.67         90.89         4.97 o                         
   0   4   0         45.04         36.76         4.62 o                         
   1   4   0        474.43        488.73        16.44 o                         
   2   4   0        787.59        856.91        14.33 o                         
   3   4   0         11.85          6.33         2.99 o                         
   4   4   0         34.30         29.20         2.76 o                         
   5   4   0        715.54        773.21        36.07 o                         
   6   4   0        713.78        723.16        88.29 o                         
   7   4   0        186.43        210.25        17.77 o                         
   8   4   0        303.74        289.82        47.22 o                         
   9   4   0        181.68        188.34        12.38 o                         
  10   4   0         15.88         15.16         3.34 o                         
  11   4   0          0.43          1.47         3.34 o                         
  12   4   0         90.67         99.88         7.52 o                         
  13   4   0        157.91        143.83         6.38 o                         
   1   5   0          4.31          4.31         2.92 o                         
   2   5   0        174.40        171.48         4.66 o                         
   3   5   0         14.60         15.94         2.72 o                         
   4   5   0        150.28        148.89         6.83 o                         
   5   5   0        201.71        211.18         6.39 o                         
   6   5   0         53.12         58.58         6.43 o                         
   7   5   0        562.21        581.28        45.02 o                         
   8   5   0        213.36        196.46        22.43 o                         
   9   5   0        194.33        195.67        13.88 o                         
  10   5   0        880.59        994.74        83.07 o                         
  11   5   0        279.67        291.21        31.50 o                         
  12   5   0          5.43          2.73         3.84 o                         
   0   6   0       2295.85       2295.12        44.56 o                         
   1   6   0         27.86         24.81         2.82 o                         
   2   6   0         67.68         66.90         3.65 o                         
   3   6   0       1035.76       1011.41        13.35 o                         
   4   6   0        472.91        461.21         5.68 o                         
   5   6   0        181.80        172.63         3.90 o                         
   6   6   0        223.33        207.78        16.73 o                         
   7   6   0         18.32         17.64         3.41 o                         
   8   6   0         18.88         20.11         4.97 o                         
   9   6   0          9.89         11.00         2.89 o                         
   1   7   0        111.31        106.87         3.38 o                         
   2   7   0         12.60         12.32         2.78 o                         
   3   7   0          0.15          1.25         2.80 o                         
   4   7   0         68.62         63.38         3.31 o                         
   5   7   0        365.66        333.45        11.24 o                         
   6   7   0        146.69        116.87         5.91 o                         
 -15   1   1         25.65         21.21         2.75 o                         
 -14   1   1          1.91          2.63         2.73 o                         
 -13   1   1         23.15         21.32         2.28 o                         
 -12   1   1        490.46        500.02        14.54 o                         
 -11   1   1        842.74        825.83        16.99 o                         
 -10   1   1        614.25        628.38        16.80 o                         
  -9   1   1         54.83         53.32         2.30 o                         
  -8   1   1        641.95        667.58         9.53 o                         
  -7   1   1        429.03        463.13         9.33 o                         
  -6   1   1         32.99         40.88         2.41 o                         
  -5   1   1       1547.54       1703.81        44.62 o                         
  -4   1   1       1645.92       1692.54        44.24 o                         
  -3   1   1       2628.84       2739.63       101.46 o                         
  -2   1   1        786.91        807.11        29.03 o                         
  -1   1   1         35.73         33.72         3.36 o                         
   0   1   1       1035.18        983.88        17.83 o                         
   1   1   1        755.14        676.72         8.18 o                         
   2   1   1         33.88         38.56         3.22 o                         
   3   1   1        128.99        115.47         3.34 o                         
   4   1   1          0.00          1.21         2.01 o                         
   5   1   1         15.06         13.96         1.92 o                         
   6   1   1         94.41         97.12         3.09 o                         
   7   1   1       1034.45       1072.79        28.45 o                         
   8   1   1        556.66        574.79        15.39 o                         
   9   1   1        167.16        168.84         5.11 o                         
  10   1   1        693.42        693.85        16.89 o                         
  11   1   1          0.14          1.31         1.92 o                         
  12   1   1        570.08        575.43        12.66 o                         
  13   1   1         50.87         50.35         2.22 o                         
  14   1   1         23.24         21.24         2.22 o                         
  15   1   1         22.99         28.74         2.85 o                         
 -15   2   1        152.33        136.44         3.79 o                         
 -14   2   1        166.31        169.63         7.18 o                         
 -13   2   1         21.75         16.74         3.22 o                         
 -12   2   1        290.97        261.44         3.94 o                         
 -11   2   1        204.36        209.65         6.19 o                         
 -10   2   1        415.99        440.38        11.41 o                         
  -9   2   1         77.68         88.57         2.57 o                         
  -8   2   1         75.06         78.61         2.85 o                         
  -7   2   1        105.07        102.98         8.14 o                         
  -6   2   1        214.43        218.73        16.86 o                         
  -5   2   1        569.28        632.73        57.45 o                         
  -4   2   1        187.18        220.92        10.12 o                         
  -3   2   1        137.03        145.23         7.41 o                         
  -2   2   1        130.89        130.35         4.85 o                         
  -1   2   1       1358.31       1415.54        17.76 o                         
   0   2   1          0.28          4.16         3.72 o                         
   1   2   1        199.16        186.49         4.38 o                         
   2   2   1       3715.90       3599.90       106.98 o                         
   3   2   1          9.87          5.92         3.61 o                         
   4   2   1         24.44         16.04         2.29 o                         
   5   2   1       1898.09       2180.99        59.46 o                         
   6   2   1        805.84        846.43        40.62 o                         
   7   2   1        873.13        885.82        29.89 o                         
   8   2   1          0.09          4.65         2.42 o                         
   9   2   1        425.51        442.34        20.80 o                         
  10   2   1          1.42          3.20         2.33 o                         
  11   2   1        122.59        120.67         4.38 o                         
  12   2   1        397.02        403.07        25.58 o                         
  13   2   1         62.19         66.78         5.64 o                         
  14   2   1          4.83          7.96         2.30 o                         
  15   2   1          5.92          5.02         3.17 o                         
 -14   3   1          9.11          5.94         2.55 o                         
 -13   3   1          4.01          8.81         2.74 o                         
 -12   3   1         24.34         28.22         2.73 o                         
 -11   3   1        159.16        169.09         6.50 o                         
 -10   3   1          0.15          3.65         2.54 o                         
  -9   3   1          3.56          4.01         2.73 o                         
  -8   3   1          0.36         -2.78         4.64 o                         
  -7   3   1          6.44          9.81         3.92 o                         
  -6   3   1         24.49         29.48         4.85 o                         
  -5   3   1        323.08        414.62        49.73 o                         
  -4   3   1         13.86         21.78         3.45 o                         
  -3   3   1         40.66         47.01         3.54 o                         
  -2   3   1       1210.93       1322.46        30.22 o                         
  -1   3   1       1647.81       1732.53        36.51 o                         
   0   3   1        919.49        907.87         9.46 o                         
   1   3   1       1151.16       1185.04        19.82 o                         
   2   3   1        966.33       1046.65        28.47 o                         
   3   3   1        237.73        277.16         9.94 o                         
   4   3   1          0.29          0.59         3.11 o                         
   5   3   1         17.03         18.48         3.72 o                         
   6   3   1         14.58         19.70         2.28 o                         
   7   3   1        103.95        127.72         3.33 o                         
   8   3   1         73.80         74.72         3.05 o                         
   9   3   1        175.41        180.12         5.71 o                         
  10   3   1        535.17        585.47        29.23 o                         
  11   3   1        352.46        358.55        21.98 o                         
  12   3   1         98.18        102.57         5.24 o                         
  13   3   1         61.18         58.67         2.97 o                         
  14   3   1         14.59         13.38         2.90 o                         
 -13   4   1         63.69         64.46         5.96 o                         
 -12   4   1          0.07          4.77         2.69 o                         
 -11   4   1         54.90         54.55         2.79 o                         
 -10   4   1        183.35        193.91        10.28 o                         
  -9   4   1          0.12          3.89         3.51 o                         
  -8   4   1         34.72         43.08         5.04 o                         
  -7   4   1        125.66        130.91        16.16 o                         
  -6   4   1          5.93         16.27         4.68 o                         
  -5   4   1        109.56        119.17         9.68 o                         
  -4   4   1        333.90        365.73        10.61 o                         
  -3   4   1        235.73        252.11         4.32 o                         
  -2   4   1        381.16        397.98         7.59 o                         
  -1   4   1         48.68         43.54         3.16 o                         
   0   4   1         56.18         64.37         3.35 o                         
   1   4   1        139.82        146.15         3.71 o                         
   2   4   1        151.57        172.18         3.41 o                         
   3   4   1        845.04        874.12        27.02 o                         
   4   4   1       1389.48       1498.38        63.47 o                         
   5   4   1        217.32        208.46         8.17 o                         
   6   4   1        291.65        300.88        19.78 o                         
   7   4   1        157.17        195.37         6.85 o                         
   8   4   1       1143.23       1140.35       104.84 o                         
   9   4   1       1064.12       1144.56        95.24 o                         
  10   4   1         14.17         27.20         4.07 o                         
  11   4   1          1.23          2.31         2.94 o                         
  12   4   1         11.33          9.75         3.41 o                         
  13   4   1          0.03         -0.05         2.67 o                         
 -12   5   1         23.77         24.99         2.61 o                         
 -11   5   1          0.21          1.73         2.49 o                         
 -10   5   1        539.15        523.07        37.16 o                         
  -9   5   1         27.64         34.44         4.49 o                         
  -8   5   1        735.26        679.06        83.40 o                         
  -7   5   1        124.02        117.21        11.30 o                         
  -6   5   1        574.17        551.58        35.73 o                         
  -5   5   1        472.70        465.46        26.01 o                         
  -4   5   1        359.75        350.65         5.55 o                         
  -3   5   1         92.56         85.03         3.26 o                         
  -2   5   1        608.66        617.03         9.42 o                         
  -1   5   1        132.19        136.87         3.56 o                         
   0   5   1        343.51        351.18         4.72 o                         
   1   5   1         10.19         10.42         2.98 o                         
   2   5   1         76.58         78.75         3.00 o                         
   3   5   1        456.27        468.41         7.80 o                         
   4   5   1        208.18        219.71         4.00 o                         
   5   5   1        141.87        151.27         5.53 o                         
   6   5   1         12.22         10.13         3.29 o                         
   7   5   1         21.60         20.35         3.53 o                         
   8   5   1         95.08         89.33         7.67 o                         
   9   5   1        701.57        744.70        70.74 o                         
  10   5   1          5.94          7.00         2.76 o                         
  11   5   1         38.85         43.28         5.33 o                         
  -9   6   1         96.74         94.16         4.89 o                         
  -8   6   1        194.65        183.54        25.84 o                         
  -7   6   1        224.24        211.18         4.76 o                         
  -6   6   1         81.93         70.26         3.78 o                         
  -5   6   1         49.07         44.86         3.88 o                         
  -4   6   1        155.15        153.12         3.38 o                         
  -3   6   1          0.51          1.91         2.32 o                         
  -2   6   1        441.08        408.31        10.60 o                         
  -1   6   1       1874.25       1815.87        12.42 o                         
   0   6   1        284.61        270.88         4.31 o                         
   1   6   1         38.51         37.68         2.54 o                         
   2   6   1         21.93         22.67         2.41 o                         
   3   6   1        264.97        259.43         5.26 o                         
   4   6   1        487.18        485.96         6.21 o                         
   5   6   1         62.63         63.84         3.38 o                         
   6   6   1         53.82         48.64         3.29 o                         
   7   6   1          1.35          6.14         4.33 o                         
   8   6   1        444.15        422.53        34.51 o                         
   9   6   1        129.02        106.92         8.10 o                         
  -6   7   1        554.89        467.96         9.18 o                         
  -5   7   1       1034.12        930.64        47.34 o                         
  -4   7   1        308.91        280.56        12.84 o                         
  -3   7   1         57.17         57.79         2.94 o                         
  -2   7   1        407.88        379.90        14.04 o                         
  -1   7   1        205.66        196.61         7.55 o                         
   0   7   1        188.99        182.96         5.76 o                         
   1   7   1         17.70         15.47         2.91 o                         
   2   7   1         53.47         49.77         2.83 o                         
   3   7   1         35.70         36.45         3.09 o                         
   4   7   1        145.42        130.61         7.07 o                         
   5   7   1         27.75         23.34         3.74 o                         
 -16   0   2        592.65        596.59        85.56 o                         
 -15   0   2        135.23        119.09        14.24 o                         
 -14   0   2        411.78        381.50        29.33 o                         
 -13   0   2        270.75        266.05        12.94 o                         
 -12   0   2        519.36        513.97        27.53 o                         
 -11   0   2       1618.19       1609.03        53.29 o                         
 -10   0   2        653.73        690.25        27.99 o                         
  -9   0   2       2392.97       2517.62       125.37 o                         
  -8   0   2       1363.45       1259.44        25.43 o                         
  -7   0   2       1936.00       1887.64        34.44 o                         
  -6   0   2       3106.00       3204.31        52.86 o                         
  -5   0   2        622.75        723.41         8.38 o                         
  -4   0   2       1740.31       1890.69        72.86 o                         
  -3   0   2       2566.17       2561.52        76.03 o                         
  -2   0   2        427.99        428.13         9.25 o                         
   2   0   2       1523.51       1244.46        59.19 o                         
   3   0   2        331.42        286.10        19.26 o                         
   4   0   2        979.71        908.89        51.33 o                         
   5   0   2        145.14        135.75         4.89 o                         
   6   0   2         60.55         50.54         3.34 o                         
   7   0   2       1337.96       1336.24        42.22 o                         
   8   0   2        237.09        225.48         8.67 o                         
   9   0   2       1659.44       1664.71        12.60 o                         
  10   0   2         43.39         46.47         3.13 o                         
  11   0   2         90.30         93.98         3.41 o                         
  12   0   2       5016.39       5111.19        75.08 o                         
  13   0   2       1020.98       1106.38        66.68 o                         
  14   0   2         13.68         11.11         2.99 o                         
  15   0   2         30.81         35.98         6.18 o                         
 -15   1   2        190.98        174.09         3.63 o                         
 -14   1   2        210.70        196.64         7.51 o                         
 -13   1   2        135.26        136.58         4.55 o                         
 -12   1   2         31.45         40.56         2.89 o                         
 -11   1   2         13.48         13.84         2.25 o                         
 -10   1   2         45.44         48.22         2.16 o                         
  -9   1   2          7.55          9.60         2.59 o                         
  -8   1   2         94.36         83.48         2.91 o                         
  -7   1   2        758.66        808.15        22.55 o                         
  -6   1   2       5049.23       5218.62       110.27 o                         
  -5   1   2        302.00        261.00         8.25 o                         
  -4   1   2        304.17        277.95         7.43 o                         
  -3   1   2       2201.67       2092.06        65.64 o                         
  -2   1   2        482.87        466.76        21.21 o                         
  -1   1   2      12539.14      11468.50       515.55 o                         
   0   1   2       3397.66       3093.43        51.91 o                         
   1   1   2       1943.17       1754.60        46.75 o                         
   2   1   2      12680.08      10855.43       151.40 o                         
   3   1   2       4326.35       3876.09        64.53 o                         
   4   1   2       3963.36       3640.23        56.35 o                         
   5   1   2        562.36        442.78         4.62 o                         
   6   1   2        436.52        360.56         5.70 o                         
   7   1   2        637.56        671.60        16.39 o                         
   8   1   2        350.72        371.19        15.90 o                         
   9   1   2         23.13         27.20         1.95 o                         
  10   1   2         10.43         14.00         1.87 o                         
  11   1   2         60.80         65.11         2.31 o                         
  12   1   2        321.95        333.34         8.49 o                         
  13   1   2         36.26         38.08         2.51 o                         
  14   1   2          6.28          8.15         2.39 o                         
  15   1   2        395.21        371.92        20.84 o                         
 -15   2   2         37.67         29.94         2.81 o                         
 -14   2   2         18.23         16.31         2.47 o                         
 -13   2   2        161.40        151.77         4.77 o                         
 -12   2   2        262.20        254.14         9.79 o                         
 -11   2   2       1227.81       1264.51        33.20 o                         
 -10   2   2          8.89         13.42         1.83 o                         
  -9   2   2         21.37         25.38         1.91 o                         
  -8   2   2        639.56        588.45        21.41 o                         
  -7   2   2        805.59        810.52        20.78 o                         
  -6   2   2       1927.21       2021.83        67.25 o                         
  -5   2   2       1599.17       1682.51        61.12 o                         
  -4   2   2       2234.34       2436.63        78.51 o                         
  -3   2   2       3497.81       3634.45        89.25 o                         
  -2   2   2       1877.44       1841.61        32.38 o                         
  -1   2   2        115.33        108.07         3.73 o                         
   0   2   2         78.15         72.45         3.38 o                         
   1   2   2         89.97         88.40         3.29 o                         
   2   2   2        728.23        702.86         6.67 o                         
   3   2   2          1.19          3.75         1.97 o                         
   4   2   2        669.16        711.05        11.03 o                         
   5   2   2         55.61         38.91         2.07 o                         
   6   2   2        119.32         84.56         3.80 o                         
   7   2   2       5958.27       6216.99       423.75 o                         
   8   2   2       2355.13       2431.63       138.02 o                         
   9   2   2        732.27        711.76        34.87 o                         
  10   2   2        773.86        761.38        28.29 o                         
  11   2   2        274.48        297.37        19.18 o                         
  12   2   2        189.85        196.35         7.51 o                         
  13   2   2         98.59         92.84         5.97 o                         
  14   2   2        136.28        144.34        10.15 o                         
  15   2   2          1.60          4.38         2.60 o                         
 -14   3   2         87.19         89.18         8.04 o                         
 -13   3   2        148.62        152.94         8.13 o                         
 -12   3   2         41.53         44.65         2.48 o                         
 -11   3   2        102.74        105.46         6.97 o                         
 -10   3   2        455.15        462.88        13.78 o                         
  -9   3   2        313.20        319.56        15.82 o                         
  -8   3   2          0.17          0.00         2.73 o                         
  -7   3   2        241.43        263.37        23.91 o                         
  -6   3   2         99.19         90.94        10.77 o                         
  -5   3   2        211.08        291.72        16.37 o                         
  -4   3   2          7.63         22.81         4.18 o                         
  -3   3   2       7983.20       9074.45       326.85 o                         
  -2   3   2       3121.68       3285.07        39.15 o                         
  -1   3   2        530.69        435.23         5.82 o                         
   0   3   2       6415.37       6330.85       117.45 o                         
   1   3   2       4097.51       4008.47        70.09 o                         
   2   3   2       1775.05       1702.92        25.67 o                         
   3   3   2       1978.39       2021.47        61.07 o                         
   4   3   2       2316.46       2558.35       116.17 o                         
   5   3   2        565.92        575.49        26.17 o                         
   6   3   2        322.87        348.18        13.15 o                         
   7   3   2        394.57        422.15        18.12 o                         
   8   3   2         10.62         13.01         2.21 o                         
   9   3   2         48.80         50.77         4.49 o                         
  10   3   2        177.09        182.61         7.55 o                         
  11   3   2        189.68        210.06        12.42 o                         
  12   3   2         18.91         20.51         2.21 o                         
  13   3   2         45.20         49.01         3.33 o                         
  14   3   2        315.30        329.03        16.87 o                         
 -13   4   2         59.57         61.61         2.71 o                         
 -12   4   2         15.62         19.23         2.51 o                         
 -11   4   2        183.88        197.32        12.57 o                         
 -10   4   2          0.24          4.74         2.82 o                         
  -9   4   2         86.97         82.98         7.54 o                         
  -8   4   2       2542.97       2612.65       290.63 o                         
  -7   4   2        885.22        944.23        90.00 o                         
  -6   4   2        858.14        884.06        36.19 o                         
  -5   4   2       1070.86       1079.66        47.89 o                         
  -4   4   2        458.60        453.47        14.91 o                         
  -3   4   2        971.73       1003.49        20.11 o                         
  -2   4   2        561.15        568.46         6.88 o                         
  -1   4   2        436.14        449.60         6.53 o                         
   0   4   2         49.73         47.20         2.91 o                         
   1   4   2        291.26        300.27         4.22 o                         
   2   4   2        169.28        152.70         6.32 o                         
   3   4   2        735.72        743.01        29.15 o                         
   4   4   2       1508.73       1587.02        91.20 o                         
   5   4   2        572.91        577.68        42.46 o                         
   6   4   2        395.12        428.74        18.64 o                         
   7   4   2        518.64        537.71        31.45 o                         
   8   4   2         95.06        108.52         6.87 o                         
   9   4   2          0.25          3.45         2.50 o                         
  10   4   2        310.10        299.70        23.17 o                         
  11   4   2        259.68        223.11        17.43 o                         
  12   4   2         15.03         19.05         2.75 o                         
  13   4   2        178.44        193.18        19.78 o                         
 -12   5   2         20.18         24.50         2.55 o                         
 -11   5   2        328.79        306.11        19.64 o                         
 -10   5   2         92.10         94.23         4.98 o                         
  -9   5   2         25.89         34.25         8.97 o                         
  -8   5   2          2.95          2.00         3.49 o                         
  -7   5   2        182.29        189.99         9.32 o                         
  -6   5   2        213.32        212.32        18.89 o                         
  -5   5   2        146.16        135.63        18.64 o                         
  -4   5   2        327.79        306.81         7.29 o                         
  -3   5   2        631.61        620.01         8.85 o                         
  -2   5   2        656.54        635.05         9.51 o                         
  -1   5   2       1190.12       1204.97        15.14 o                         
   0   5   2        319.73        303.17         9.95 o                         
   1   5   2        201.88        197.23         5.05 o                         
   2   5   2       1959.46       1953.93        30.61 o                         
   3   5   2        166.34        168.80         4.06 o                         
   4   5   2         80.14         78.41         3.26 o                         
   5   5   2         53.21         55.60         3.25 o                         
   6   5   2        192.98        200.46        11.08 o                         
   7   5   2         23.08         24.18         2.96 o                         
   8   5   2        103.52        107.84         4.86 o                         
   9   5   2          5.16          5.73         3.65 o                         
  10   5   2         84.56         93.39         5.72 o                         
  11   5   2         45.61         44.70         6.49 o                         
  -9   6   2        151.46        136.07        13.06 o                         
  -8   6   2         77.63         84.43         4.41 o                         
  -7   6   2         40.20         38.55         3.96 o                         
  -6   6   2        320.23        291.59        16.79 o                         
  -5   6   2        153.26        145.06         4.93 o                         
  -4   6   2         16.31         15.50         2.48 o                         
  -3   6   2        249.52        239.83         4.13 o                         
  -2   6   2         23.64         23.36         2.79 o                         
  -1   6   2         29.17         30.44         2.75 o                         
   0   6   2         10.81          9.84         2.39 o                         
   1   6   2        220.96        210.59         3.70 o                         
   2   6   2        511.08        492.33        10.17 o                         
   3   6   2        120.17        111.34         3.34 o                         
   4   6   2         33.09         35.10         2.78 o                         
   5   6   2          0.23          0.79         2.53 o                         
   6   6   2          4.73          7.90         3.71 o                         
   7   6   2          7.05         12.62         3.02 o                         
   8   6   2         51.81         54.61         3.32 o                         
   9   6   2        324.87        328.54        23.10 o                         
  -5   7   2         26.98         24.05         4.32 o                         
  -4   7   2          0.29          1.61         2.37 o                         
  -3   7   2         11.98         13.32         2.83 o                         
  -2   7   2        272.88        236.51        12.03 o                         
  -1   7   2        984.05        932.72        19.16 o                         
   0   7   2         52.96         51.61         2.75 o                         
   1   7   2         19.65         19.79         2.80 o                         
   2   7   2        118.33        111.22         3.38 o                         
   3   7   2        108.03        104.51         3.46 o                         
   4   7   2         29.77         35.35         3.21 o                         
   5   7   2         10.27          9.58         3.73 o                         
 -15   1   3          2.67          4.98         2.74 o                         
 -14   1   3         11.17         10.64         2.94 o                         
 -13   1   3        288.92        259.10         5.89 o                         
 -12   1   3        259.54        259.43         6.93 o                         
 -11   1   3          7.46         13.36         2.41 o                         
 -10   1   3         94.96         85.73         3.33 o                         
  -9   1   3         14.72         14.77         2.41 o                         
  -8   1   3        429.21        442.69        10.46 o                         
  -7   1   3        714.87        714.08        22.27 o                         
  -6   1   3        626.86        682.38        12.72 o                         
  -5   1   3        297.77        304.98         4.23 o                         
  -4   1   3         34.28         31.35         2.48 o                         
  -3   1   3         46.95         42.46         3.02 o                         
  -2   1   3        132.69        143.03         5.65 o                         
  -1   1   3       4516.32       4281.01       166.10 o                         
   0   1   3        101.17         96.68         3.34 o                         
   1   1   3       9174.24       7915.09       113.98 o                         
   2   1   3       7252.75       6318.00       238.93 o                         
   3   1   3       4803.82       4270.62       278.70 o                         
   4   1   3         92.23        103.79         2.95 o                         
   5   1   3        867.25        864.85        22.37 o                         
   6   1   3        686.19        746.96        15.82 o                         
   7   1   3         63.30         76.21         2.41 o                         
   8   1   3        301.52        308.11         7.24 o                         
   9   1   3        586.25        590.09        16.63 o                         
  10   1   3        613.46        654.73        25.37 o                         
  11   1   3        182.05        199.01         6.14 o                         
  12   1   3         30.22         31.68         2.17 o                         
  13   1   3         20.29         23.41         2.30 o                         
  14   1   3          0.14          2.73         2.29 o                         
  15   1   3          7.88         11.02         2.80 o                         
 -15   2   3         23.62         24.42         2.59 o                         
 -14   2   3         82.06         71.13         3.04 o                         
 -13   2   3         30.77         24.42         2.59 o                         
 -12   2   3        110.94        103.62         5.18 o                         
 -11   2   3        778.05        737.89        19.54 o                         
 -10   2   3        363.24        373.03        10.28 o                         
  -9   2   3       2498.14       2514.58        38.38 o                         
  -8   2   3        130.89        140.18         3.57 o                         
  -7   2   3        198.67        204.57         3.86 o                         
  -6   2   3         58.80         59.27         3.61 o                         
  -5   2   3          0.83          2.47         2.43 o                         
  -4   2   3         76.19         85.28         2.95 o                         
  -3   2   3         23.29         23.05         2.51 o                         
  -2   2   3         88.36         81.58         3.29 o                         
  -1   2   3       2257.11       2402.64        58.91 o                         
   0   2   3          1.19          2.80         2.45 o                         
   1   2   3          0.12          0.93         2.11 o                         
   2   2   3         10.50         16.98         2.38 o                         
   3   2   3        101.36        110.43         2.65 o                         
   4   2   3          3.90          7.80         2.04 o                         
   5   2   3        866.66        877.23        43.39 o                         
   6   2   3        441.68        468.14        31.15 o                         
   7   2   3        731.01        753.80        45.23 o                         
   8   2   3        676.15        721.74        36.29 o                         
   9   2   3         20.23         17.47         2.59 o                         
  10   2   3         36.62         36.37         3.08 o                         
  11   2   3          7.63          5.50         2.35 o                         
  12   2   3         50.67         62.12         5.71 o                         
  13   2   3         69.30         69.39         7.97 o                         
  14   2   3        357.02        372.13        32.94 o                         
 -14   3   3          6.35          8.28         2.59 o                         
 -13   3   3        107.58        102.00         5.57 o                         
 -12   3   3         47.01         49.54         5.99 o                         
 -11   3   3        168.84        169.57         8.11 o                         
 -10   3   3        421.63        437.72        11.98 o                         
  -9   3   3        330.62        345.23        11.59 o                         
  -8   3   3        921.07        936.59        40.38 o                         
  -7   3   3         21.50         24.93         4.61 o                         
  -6   3   3          1.28         -1.69         3.02 o                         
  -5   3   3         56.21         63.43         3.68 o                         
  -4   3   3       1441.32       1646.28        48.59 o                         
  -3   3   3        402.40        473.55        10.47 o                         
  -2   3   3        214.46        257.94         6.94 o                         
  -1   3   3          8.10         17.10         2.52 o                         
   0   3   3          0.93          2.64         2.74 o                         
   1   3   3         58.69         63.34         2.40 o                         
   2   3   3         43.81         38.96         2.49 o                         
   3   3   3        158.83        155.30         3.25 o                         
   4   3   3        105.15        125.15         4.37 o                         
   5   3   3        260.38        263.23         6.78 o                         
   6   3   3         92.05         98.16         4.38 o                         
   7   3   3         13.72         20.00         2.03 o                         
   8   3   3          5.86          9.48         2.50 o                         
   9   3   3          0.35          2.61         2.60 o                         
  10   3   3        128.32        119.40         5.74 o                         
  11   3   3        289.17        269.19        13.39 o                         
  12   3   3        116.48        117.66         4.97 o                         
  13   3   3         44.20         47.16         2.54 o                         
 -13   4   3        136.83        142.59        11.71 o                         
 -12   4   3         21.32         23.79         2.69 o                         
 -11   4   3          6.67          7.36         2.85 o                         
 -10   4   3         88.35         91.60        11.87 o                         
  -9   4   3        105.88        105.54         5.84 o                         
  -8   4   3       1153.23       1211.08        71.70 o                         
  -7   4   3       1073.27       1096.21        58.09 o                         
  -6   4   3        120.10        112.66         4.45 o                         
  -5   4   3       1203.34       1264.09        65.29 o                         
  -4   4   3        954.96        973.76        23.93 o                         
  -3   4   3        577.80        586.27        17.62 o                         
  -2   4   3        162.72        152.36         3.65 o                         
  -1   4   3        232.16        234.45         3.96 o                         
   0   4   3        516.36        533.58         7.74 o                         
   1   4   3        132.38        149.75         4.54 o                         
   2   4   3        457.06        467.20        15.44 o                         
   3   4   3         21.39         19.17         2.66 o                         
   4   4   3         12.21         14.24         2.79 o                         
   5   4   3        219.88        226.16        10.30 o                         
   6   4   3        535.34        566.17        18.58 o                         
   7   4   3        211.44        211.60        11.54 o                         
   8   4   3         89.27         92.65         5.54 o                         
   9   4   3          2.70          3.49         2.85 o                         
  10   4   3          3.28          4.55         2.56 o                         
  11   4   3         24.91         17.70         3.11 o                         
  12   4   3         58.86         60.82         3.04 o                         
 -12   5   3         43.26         36.22         4.36 o                         
 -11   5   3        442.35        418.43        26.55 o                         
 -10   5   3        221.58        223.07        15.12 o                         
  -9   5   3        122.55        108.37         9.93 o                         
  -8   5   3        182.52        186.50         9.17 o                         
  -7   5   3          2.72          3.84         3.40 o                         
  -6   5   3        186.40        189.86         5.31 o                         
  -5   5   3        151.22        147.41         4.99 o                         
  -4   5   3         34.90         33.09         2.82 o                         
  -3   5   3         64.35         61.99         2.85 o                         
  -2   5   3         19.54         22.73         2.76 o                         
  -1   5   3        270.03        276.43         4.18 o                         
   0   5   3        103.00        105.77         3.31 o                         
   1   5   3          9.79          7.32         2.81 o                         
   2   5   3       3458.91       3605.49       107.18 o                         
   3   5   3       2006.94       2081.72        63.96 o                         
   4   5   3        130.95        145.16         5.61 o                         
   5   5   3        222.57        226.04        13.46 o                         
   6   5   3        438.84        458.74        24.55 o                         
   7   5   3        390.27        422.85        22.57 o                         
   8   5   3         70.17         71.60         2.94 o                         
   9   5   3          9.24          6.75         2.91 o                         
  10   5   3         48.84         49.93         5.49 o                         
  11   5   3          4.24          6.37         3.46 o                         
  -9   6   3          0.49          3.19         3.03 o                         
  -8   6   3        111.14         97.60         4.38 o                         
  -7   6   3        100.53         88.34         3.87 o                         
  -6   6   3         33.22         29.53         2.89 o                         
  -5   6   3          6.38          9.06         3.62 o                         
  -4   6   3         28.31         32.60         3.90 o                         
  -3   6   3        957.83        925.29        21.55 o                         
  -2   6   3        465.65        441.18         7.45 o                         
  -1   6   3        726.75        683.91         6.22 o                         
   0   6   3        496.88        474.02         9.52 o                         
   1   6   3         64.67         64.17         3.19 o                         
   2   6   3        374.77        366.62         5.99 o                         
   3   6   3          2.24          3.13         2.69 o                         
   4   6   3          7.62          9.96         2.91 o                         
   5   6   3          7.94          9.24         2.55 o                         
   6   6   3          2.08          2.77         2.73 o                         
   7   6   3         15.36         17.13         2.63 o                         
   8   6   3        196.72        204.99        11.82 o                         
  -5   7   3         41.79         37.90         4.43 o                         
  -4   7   3        148.06        132.07        10.65 o                         
  -3   7   3          4.12          3.99         2.82 o                         
  -2   7   3        120.79        108.53         4.81 o                         
  -1   7   3        272.78        254.49         9.31 o                         
   0   7   3          2.28          0.53         2.31 o                         
   1   7   3        511.68        482.37        13.79 o                         
   2   7   3        116.38        109.25         5.35 o                         
   3   7   3         66.11         58.93         2.71 o                         
   4   7   3        358.62        355.41         9.12 o                         
 -15   0   4        152.64        174.93        11.38 o                         
 -14   0   4        168.96        175.19        13.18 o                         
 -13   0   4        209.81        199.53        12.06 o                         
 -12   0   4        177.89        173.43         8.98 o                         
 -11   0   4         92.68         96.78         4.42 o                         
 -10   0   4        199.61        185.78        11.79 o                         
  -9   0   4        987.21       1012.12        23.79 o                         
  -8   0   4        357.22        356.40         8.34 o                         
  -7   0   4         63.36         83.42         3.37 o                         
  -6   0   4       4262.80       4692.64        33.08 o                         
  -5   0   4        143.64        144.23         4.91 o                         
  -4   0   4       9453.09       9960.75       216.26 o                         
  -3   0   4       2354.75       2229.03        88.15 o                         
  -2   0   4       5014.47       4416.54        83.96 o                         
  -1   0   4       1149.50        895.95        16.70 o                         
   2   0   4       1855.19       1746.03        31.74 o                         
   3   0   4       1355.30       1138.35        18.73 o                         
   4   0   4       1190.10        976.93        15.34 o                         
   5   0   4       2033.64       2009.00       147.48 o                         
   6   0   4       1598.95       1682.64       156.60 o                         
   7   0   4        966.31       1009.07       105.11 o                         
   8   0   4         66.31         68.00         6.95 o                         
   9   0   4          0.83          3.27         2.48 o                         
  10   0   4        219.54        233.29         9.67 o                         
  11   0   4        490.13        541.53        26.30 o                         
  12   0   4          5.67          5.09         2.30 o                         
  13   0   4        399.93        402.95        21.79 o                         
  14   0   4        691.98        672.47        37.52 o                         
 -15   1   4         31.11         33.62         2.98 o                         
 -14   1   4        141.93        137.54         6.31 o                         
 -13   1   4          0.08          2.02         2.14 o                         
 -12   1   4         58.11         64.04         2.78 o                         
 -11   1   4        251.42        214.04         5.17 o                         
 -10   1   4        465.86        419.20         9.41 o                         
  -9   1   4        576.61        516.48         7.40 o                         
  -8   1   4       1077.49       1022.54        11.63 o                         
  -7   1   4       2196.44       2381.15        41.86 o                         
  -6   1   4       1545.22       1537.52        24.85 o                         
  -5   1   4       3108.95       3054.35        56.60 o                         
  -4   1   4       3593.96       3548.24        87.83 o                         
  -3   1   4       3660.64       3522.48       185.76 o                         
  -2   1   4        941.98        867.68        25.14 o                         
  -1   1   4        409.31        368.83        24.13 o                         
   0   1   4        571.74        536.58        18.34 o                         
   1   1   4       3356.45       3097.76        69.53 o                         
   2   1   4          7.96          5.72         1.76 o                         
   3   1   4         47.87         31.68         4.54 o                         
   4   1   4        298.30        243.14        13.28 o                         
   5   1   4         63.40         45.78         1.86 o                         
   6   1   4       3220.35       3140.76        77.69 o                         
   7   1   4        223.58        212.93         9.00 o                         
   8   1   4         83.65         70.69         5.19 o                         
   9   1   4        313.88        315.77         8.64 o                         
  10   1   4        441.85        453.55        10.33 o                         
  11   1   4       1916.80       2000.87        52.26 o                         
  12   1   4        130.41        152.79         5.17 o                         
  13   1   4          7.19          7.94         2.50 o                         
  14   1   4        132.57        139.18         6.78 o                         
 -15   2   4         68.22         64.70         3.78 o                         
 -14   2   4        298.92        293.23         7.46 o                         
 -13   2   4        523.95        511.93        17.14 o                         
 -12   2   4        499.02        480.20        13.33 o                         
 -11   2   4       1220.24       1201.98        17.11 o                         
 -10   2   4        317.60        333.77         8.65 o                         
  -9   2   4        608.43        626.31         7.06 o                         
  -8   2   4          0.02          1.02         2.64 o                         
  -7   2   4          6.71         10.44         3.52 o                         
  -6   2   4        838.35        833.07        33.04 o                         
  -5   2   4        341.64        348.79         7.18 o                         
  -4   2   4       2082.77       2202.60        68.29 o                         
  -3   2   4        520.13        466.44        25.91 o                         
  -2   2   4        374.74        284.82         6.16 o                         
  -1   2   4       4927.37       4851.78       166.61 o                         
   0   2   4       4876.44       4707.94        81.42 o                         
   1   2   4       8101.86       7659.78        72.58 o                         
   2   2   4       1838.73       1608.18        44.85 o                         
   3   2   4         16.73          8.68         2.32 o                         
   4   2   4         13.39         25.15         2.44 o                         
   5   2   4        118.09        111.45         4.14 o                         
   6   2   4         85.11         81.02         7.02 o                         
   7   2   4         45.23         46.15         2.60 o                         
   8   2   4        195.10        193.41        11.53 o                         
   9   2   4         29.44         28.17         2.18 o                         
  10   2   4         71.53         72.38         5.64 o                         
  11   2   4          6.79          7.58         2.28 o                         
  12   2   4        106.40        104.55         3.02 o                         
  13   2   4         54.45         64.56        10.03 o                         
  14   2   4         65.19         70.76         7.24 o                         
 -14   3   4        232.61        228.52         7.03 o                         
 -13   3   4         77.38         81.15         2.69 o                         
 -12   3   4        547.38        542.47        17.98 o                         
 -11   3   4         44.61         47.82         4.58 o                         
 -10   3   4        437.02        434.27        42.70 o                         
  -9   3   4       4752.86       5012.57       306.86 o                         
  -8   3   4        572.48        628.52        39.34 o                         
  -7   3   4         54.14         62.45         3.14 o                         
  -6   3   4        838.72        881.76        12.63 o                         
  -5   3   4        409.19        418.25         5.49 o                         
  -4   3   4        274.42        257.33         4.30 o                         
  -3   3   4        448.84        450.46        13.51 o                         
  -2   3   4        501.28        489.33        38.46 o                         
  -1   3   4         14.05          8.63         2.53 o                         
   0   3   4         26.91         24.20         2.07 o                         
   1   3   4        484.17        526.27         6.12 o                         
   2   3   4        103.92        118.47         2.94 o                         
   3   3   4          8.32         11.80         2.19 o                         
   4   3   4       1365.30       1353.77        46.79 o                         
   5   3   4        378.30        358.73        13.48 o                         
   6   3   4        514.68        494.97        15.88 o                         
   7   3   4         76.83         75.59         3.74 o                         
   8   3   4         12.62         11.31         2.07 o                         
   9   3   4       1201.94       1125.44        48.58 o                         
  10   3   4        699.60        721.22        36.68 o                         
  11   3   4          1.50          2.18         2.49 o                         
  12   3   4         99.78        102.67         5.60 o                         
  13   3   4        107.62        107.04         5.81 o                         
 -13   4   4         19.48         17.08         2.92 o                         
 -12   4   4         43.26         49.22         2.88 o                         
 -11   4   4         29.61         29.83         5.74 o                         
 -10   4   4          2.00          5.14         3.56 o                         
  -9   4   4        454.51        482.03        18.73 o                         
  -8   4   4         72.15         72.44         3.41 o                         
  -7   4   4        297.38        306.74        12.25 o                         
  -6   4   4        198.40        206.87         5.30 o                         
  -5   4   4        219.97        231.99         6.99 o                         
  -4   4   4       1329.68       1479.16        14.03 o                         
  -3   4   4         62.69         70.30         4.31 o                         
  -2   4   4         61.34         78.55         3.58 o                         
  -1   4   4        547.07        593.69        22.52 o                         
   0   4   4        255.93        269.70         6.38 o                         
   1   4   4        972.86       1008.66        21.64 o                         
   2   4   4        410.85        413.85         5.29 o                         
   3   4   4        181.63        190.93         4.73 o                         
   4   4   4       2335.38       2357.51        35.08 o                         
   5   4   4       1317.00       1373.31        39.39 o                         
   6   4   4        378.91        394.61        11.37 o                         
   7   4   4        177.49        189.51         7.43 o                         
   8   4   4          4.59          6.53         2.31 o                         
   9   4   4         69.02         65.72         4.61 o                         
  10   4   4         35.91         35.32         2.69 o                         
  11   4   4          1.20          1.78         2.29 o                         
  12   4   4         44.88         43.65         4.26 o                         
 -11   5   4         20.20         21.79         4.52 o                         
 -10   5   4          0.62          1.82         2.68 o                         
  -9   5   4        102.59        111.27         9.49 o                         
  -8   5   4          7.03          9.15         2.83 o                         
  -7   5   4         71.11         69.96         3.56 o                         
  -6   5   4        185.29        197.26         4.32 o                         
  -5   5   4        161.83        165.23         3.80 o                         
  -4   5   4        213.61        199.98        11.11 o                         
  -3   5   4         90.04         94.92         3.06 o                         
  -2   5   4        123.78        126.95         3.12 o                         
  -1   5   4        101.60         97.42         3.06 o                         
   0   5   4        134.77        132.83         3.36 o                         
   1   5   4        536.97        548.14        12.73 o                         
   2   5   4        840.93        869.44        32.39 o                         
   3   5   4        242.44        249.67         7.64 o                         
   4   5   4         17.20         18.72         2.72 o                         
   5   5   4        174.15        170.11         7.76 o                         
   6   5   4        705.57        744.19        38.47 o                         
   7   5   4        718.96        686.68        31.88 o                         
   8   5   4        311.88        310.57        25.74 o                         
   9   5   4        421.57        405.34        26.04 o                         
  10   5   4        195.70        182.88        15.59 o                         
  -9   6   4        150.90        132.40         3.77 o                         
  -8   6   4          2.34          1.98         2.65 o                         
  -7   6   4         80.73         68.13         4.68 o                         
  -6   6   4        111.41        104.94         3.47 o                         
  -5   6   4          6.96          5.97         2.68 o                         
  -4   6   4        188.87        180.99         9.85 o                         
  -3   6   4          1.13          3.19         2.47 o                         
  -2   6   4          8.48          5.68         2.32 o                         
  -1   6   4          2.27          2.41         2.31 o                         
   0   6   4         41.22         40.49         2.74 o                         
   1   6   4        583.97        581.84         5.66 o                         
   2   6   4        466.82        474.21        14.41 o                         
   3   6   4        245.80        242.44         8.52 o                         
   4   6   4        619.08        611.24        27.19 o                         
   5   6   4        233.56        236.41         5.27 o                         
   6   6   4        264.75        285.69        12.04 o                         
   7   6   4        275.74        288.25        17.71 o                         
   8   6   4          1.89          4.45         2.88 o                         
  -5   7   4          0.11          1.26         8.29 o                         
  -4   7   4         77.75         76.83         8.91 o                         
  -3   7   4        103.99        109.97         5.93 o                         
  -2   7   4          4.78          7.01         2.38 o                         
  -1   7   4        177.41        155.02         5.92 o                         
   0   7   4         81.04         75.09         3.14 o                         
   1   7   4         53.96         53.93         3.15 o                         
   2   7   4          0.69          1.10         2.57 o                         
   3   7   4         11.41         11.63         2.48 o                         
   4   7   4          1.38          3.43         4.84 o                         
 -15   1   5         83.25         89.28         4.26 o                         
 -14   1   5          8.36          6.46         2.38 o                         
 -13   1   5         11.12         11.21         2.18 o                         
 -12   1   5        602.59        524.77        13.42 o                         
 -11   1   5        106.58        109.32         2.58 o                         
 -10   1   5         75.11         85.16         2.52 o                         
  -9   1   5        470.65        454.15         4.70 o                         
  -8   1   5         67.06         70.93         2.92 o                         
  -7   1   5         52.87         58.33         2.37 o                         
  -6   1   5        126.58        130.85         3.06 o                         
  -5   1   5        347.11        375.77         7.37 o                         
  -4   1   5         18.95         14.60         2.30 o                         
  -3   1   5        140.71        132.76         3.42 o                         
  -2   1   5        330.08        313.11         6.65 o                         
  -1   1   5       4170.42       3997.96       325.86 o                         
   0   1   5       2684.18       2537.10       148.56 o                         
   1   1   5       2182.97       2138.28        63.76 o                         
   2   1   5        793.39        762.83         9.38 o                         
   3   1   5         21.09         20.68         2.03 o                         
   4   1   5          0.13         -0.14         1.65 o                         
   5   1   5        373.23        340.56        11.56 o                         
   6   1   5        771.56        801.76        28.25 o                         
   7   1   5        323.72        324.91         9.74 o                         
   8   1   5         66.82         63.40         2.17 o                         
   9   1   5         94.64         92.47         3.67 o                         
  10   1   5        203.25        207.43        12.07 o                         
  11   1   5         32.39         34.54         2.10 o                         
  12   1   5          4.12          5.49         2.06 o                         
  13   1   5        495.20        539.75        21.93 o                         
  14   1   5         10.88         11.59         2.31 o                         
 -15   2   5          0.69          2.63         2.33 o                         
 -14   2   5          0.60          2.84         2.17 o                         
 -13   2   5         68.46         61.61         2.58 o                         
 -12   2   5         63.16         65.01         2.69 o                         
 -11   2   5          1.34          2.67         2.44 o                         
 -10   2   5         32.36         34.64         3.03 o                         
  -9   2   5        296.29        312.38         5.37 o                         
  -8   2   5        501.58        520.11         6.10 o                         
  -7   2   5        949.86        957.21        28.63 o                         
  -6   2   5        971.28        990.84        25.06 o                         
  -5   2   5        419.04        450.34        19.14 o                         
  -4   2   5       1583.81       1597.40        53.73 o                         
  -3   2   5        452.41        470.50        20.36 o                         
  -2   2   5       1333.61       1540.90        53.55 o                         
  -1   2   5        667.28        740.13        17.03 o                         
   0   2   5       4879.98       4945.07       158.08 o                         
   1   2   5       1226.01       1311.83        22.78 o                         
   2   2   5        542.79        469.46        14.53 o                         
   3   2   5       6590.35       6496.38        64.30 o                         
   4   2   5       1351.60       1262.55        39.36 o                         
   5   2   5        255.23        225.15         7.89 o                         
   6   2   5        384.80        369.58        19.98 o                         
   7   2   5        203.74        199.38         6.57 o                         
   8   2   5          4.99          6.08         2.12 o                         
   9   2   5         34.87         31.21         2.21 o                         
  10   2   5         17.42         16.76         2.24 o                         
  11   2   5        181.03        174.09        13.45 o                         
  12   2   5         18.90         20.29         3.39 o                         
  13   2   5         68.50         79.10         6.74 o                         
 -14   3   5          5.87          6.95         2.69 o                         
 -13   3   5         25.47         30.50         3.34 o                         
 -12   3   5         50.01         51.14         5.57 o                         
 -11   3   5         83.68         76.36         4.73 o                         
 -10   3   5         72.99         75.98         6.72 o                         
  -9   3   5         67.41         75.11         8.29 o                         
  -8   3   5        301.22        332.56        10.55 o                         
  -7   3   5        555.22        619.18         7.37 o                         
  -6   3   5        348.77        361.08        13.41 o                         
  -5   3   5        575.07        590.12        14.59 o                         
  -4   3   5        766.25        799.14        20.78 o                         
  -3   3   5       1561.17       1689.18        81.99 o                         
  -2   3   5        635.88        658.74        26.93 o                         
  -1   3   5       1218.77       1310.69        35.19 o                         
   0   3   5         16.48         18.04         2.09 o                         
   1   3   5         25.09         20.85         1.92 o                         
   2   3   5         25.64         24.42         1.78 o                         
   3   3   5         12.48         13.85         2.03 o                         
   4   3   5        345.83        367.53        14.00 o                         
   5   3   5          7.89          9.72         2.23 o                         
   6   3   5         14.02         15.97         2.03 o                         
   7   3   5         23.16         23.27         1.95 o                         
   8   3   5        513.06        536.30        31.86 o                         
   9   3   5        269.21        253.07        16.70 o                         
  10   3   5        148.31        124.92         9.64 o                         
  11   3   5          1.63         -1.19         2.19 o                         
  12   3   5          4.37          5.54         2.30 o                         
  13   3   5          1.66          3.35         2.42 o                         
 -13   4   5        101.94         94.36         3.14 o                         
 -12   4   5        131.20        113.31        10.61 o                         
 -11   4   5         72.75         76.62         4.01 o                         
 -10   4   5         28.44         32.93         4.41 o                         
  -9   4   5         64.83         65.22         4.10 o                         
  -8   4   5          0.67          5.54         3.58 o                         
  -7   4   5        104.88        105.48         4.93 o                         
  -6   4   5        414.47        424.43         6.25 o                         
  -5   4   5          0.04          2.50         2.68 o                         
  -4   4   5         78.56         94.80         3.29 o                         
  -3   4   5          7.93          4.44         3.18 o                         
  -2   4   5        724.79        820.18        36.77 o                         
  -1   4   5        173.17        187.31         4.58 o                         
   0   4   5          4.53          5.69         1.83 o                         
   1   4   5        665.42        727.32        10.26 o                         
   2   4   5          0.48          0.38         2.54 o                         
   3   4   5       1381.81       1474.98        24.76 o                         
   4   4   5        380.80        388.15         4.58 o                         
   5   4   5        649.18        693.23        21.33 o                         
   6   4   5          0.31          2.63         2.41 o                         
   7   4   5        252.25        249.68         6.92 o                         
   8   4   5        125.91        137.87         5.76 o                         
   9   4   5         60.15         57.49         2.97 o                         
  10   4   5          6.75          5.62         3.12 o                         
  11   4   5         16.57         18.15         2.91 o                         
 -11   5   5          0.61          8.68         4.41 o                         
 -10   5   5         11.79         11.81         3.79 o                         
  -9   5   5        166.37        158.40         4.53 o                         
  -8   5   5        119.16        129.48         4.88 o                         
  -7   5   5        178.55        178.44         4.07 o                         
  -6   5   5        275.02        294.38         4.86 o                         
  -5   5   5         94.50        102.13         3.49 o                         
  -4   5   5        257.08        231.51         5.69 o                         
  -3   5   5         64.11         65.86         3.11 o                         
  -2   5   5         19.45         29.53         2.67 o                         
  -1   5   5        165.80        165.92         3.47 o                         
   0   5   5          9.92         11.38         2.30 o                         
   1   5   5         53.51         53.07         2.87 o                         
   2   5   5         83.55         91.60         3.03 o                         
   3   5   5        224.64        240.98         7.54 o                         
   4   5   5         18.90         22.32         2.72 o                         
   5   5   5         13.83         14.32         3.28 o                         
   6   5   5         66.19         62.83         3.15 o                         
   7   5   5          6.94          9.26         2.77 o                         
   8   5   5          4.33          4.38         2.79 o                         
   9   5   5         14.00         16.64         2.36 o                         
  10   5   5         25.61         23.58         2.68 o                         
  -8   6   5        118.30        107.87        17.38 o                         
  -7   6   5        178.12        165.17         7.27 o                         
  -6   6   5          6.88          2.01         3.61 o                         
  -5   6   5         10.67         15.21         3.18 o                         
  -4   6   5         23.88         15.75         3.41 o                         
  -3   6   5          1.14          3.96         3.11 o                         
  -2   6   5         68.54         63.03         3.06 o                         
  -1   6   5          0.36          1.97         2.57 o                         
   0   6   5         21.99         26.46         2.67 o                         
   1   6   5        172.21        162.50         3.18 o                         
   2   6   5         93.80         90.10         2.93 o                         
   3   6   5         19.07         20.21         2.54 o                         
   4   6   5        325.91        326.14        12.54 o                         
   5   6   5        258.55        244.85         6.29 o                         
   6   6   5        355.99        350.57        12.30 o                         
   7   6   5         22.81         30.77         2.94 o                         
  -3   7   5         58.24         59.21         5.18 o                         
  -2   7   5        151.35        137.41         5.07 o                         
  -1   7   5        363.41        334.72         4.88 o                         
   0   7   5        168.96        157.78         3.57 o                         
   1   7   5        245.80        227.91         5.83 o                         
   2   7   5         69.57         64.96         3.14 o                         
 -15   0   6         40.52         34.83         4.47 o                         
 -14   0   6         17.64         21.51         3.82 o                         
 -13   0   6          2.82          2.07         3.82 o                         
 -12   0   6       1127.65        970.53        36.85 o                         
 -11   0   6        323.17        331.97        10.22 o                         
 -10   0   6        104.80        133.67         3.83 o                         
  -9   0   6        875.15        872.49        27.33 o                         
  -8   0   6        778.29        758.86        11.30 o                         
  -7   0   6        433.42        395.48         6.44 o                         
  -6   0   6       1542.53       1426.54        12.58 o                         
  -5   0   6       1872.85       1822.13        79.07 o                         
  -4   0   6       3259.44       3236.29        34.07 o                         
  -3   0   6       4006.56       3709.23        37.75 o                         
  -2   0   6       1687.19       1548.65        22.36 o                         
  -1   0   6       1740.52       1556.00        24.91 o                         
   0   0   6        792.69        752.06        14.80 o                         
   2   0   6        318.93        225.95         5.98 o                         
   3   0   6          0.12          2.24         2.25 o                         
   4   0   6        492.59        478.56         9.32 o                         
   5   0   6       4934.91       4789.50        64.39 o                         
   6   0   6        217.04        174.47         4.84 o                         
   7   0   6        238.32        193.75         5.71 o                         
   8   0   6       3034.89       2985.38        41.03 o                         
   9   0   6       1453.57       1486.01        21.88 o                         
  10   0   6        506.85        505.33        13.19 o                         
  11   0   6          0.41          2.67         3.43 o                         
  12   0   6          0.98          1.45         3.56 o                         
  13   0   6         54.93         54.64         3.25 o                         
  14   0   6         72.40         62.40         7.40 o                         
 -15   1   6        126.74        115.27         7.74 o                         
 -14   1   6        238.14        215.64        10.30 o                         
 -13   1   6        215.20        215.82         9.63 o                         
 -12   1   6         11.84         21.24         2.06 o                         
 -11   1   6        145.45        147.86         3.70 o                         
 -10   1   6        274.69        267.08         9.76 o                         
  -9   1   6        135.35        146.21         3.44 o                         
  -8   1   6         20.38         17.67         2.30 o                         
  -7   1   6        129.28        157.43         4.76 o                         
  -6   1   6          0.89          3.42         2.00 o                         
  -5   1   6        854.55        945.85        23.39 o                         
  -4   1   6          1.37          4.75         2.30 o                         
  -3   1   6          6.80          5.94         2.15 o                         
  -2   1   6       2916.47       2899.10        42.27 o                         
  -1   1   6       2079.46       1946.99       126.89 o                         
   0   1   6       1378.34       1161.07        59.67 o                         
   1   1   6       2200.99       1988.35        95.24 o                         
   2   1   6       2889.15       2722.43       179.26 o                         
   3   1   6       2689.28       2556.60        32.60 o                         
   4   1   6       3297.61       3099.69       239.29 o                         
   5   1   6       1329.95       1216.62        44.94 o                         
   6   1   6        526.89        480.81        15.35 o                         
   7   1   6        222.35        218.00        12.57 o                         
   8   1   6         28.37         32.23         2.49 o                         
   9   1   6         11.44         15.72         1.73 o                         
  10   1   6        112.41        116.51         6.16 o                         
  11   1   6         27.41         30.84         2.45 o                         
  12   1   6         33.67         29.89         2.43 o                         
  13   1   6        359.03        391.28        27.36 o                         
 -14   2   6         14.63         12.72         2.14 o                         
 -13   2   6          8.78          6.48         2.39 o                         
 -12   2   6         41.73         41.25         2.12 o                         
 -11   2   6         30.62         34.97         3.04 o                         
 -10   2   6        436.93        461.56         6.04 o                         
  -9   2   6         84.37         88.85         3.64 o                         
  -8   2   6        397.86        405.35        15.30 o                         
  -7   2   6       1827.31       1853.58        63.55 o                         
  -6   2   6        992.88       1001.51        50.61 o                         
  -5   2   6        276.22        305.95        13.89 o                         
  -4   2   6        298.85        285.30        22.82 o                         
  -3   2   6        182.99        151.79         9.97 o                         
  -2   2   6          4.99          3.30         1.97 o                         
  -1   2   6       1313.50       1244.00        42.97 o                         
   0   2   6        341.34        324.11         7.22 o                         
   1   2   6       2214.97       2166.11        31.72 o                         
   2   2   6       3006.14       3008.08        76.42 o                         
   3   2   6       1333.92       1299.60        31.58 o                         
   4   2   6        159.33        167.40         4.40 o                         
   5   2   6         32.12         35.86         1.61 o                         
   6   2   6        479.66        494.17        15.81 o                         
   7   2   6        271.77        279.93        10.69 o                         
   8   2   6        699.79        703.50        36.95 o                         
   9   2   6        329.35        336.88        25.24 o                         
  10   2   6         58.39         64.87         7.89 o                         
  11   2   6        166.78        162.49         7.00 o                         
  12   2   6        518.92        524.23        30.77 o                         
  13   2   6        492.59        508.64        33.66 o                         
 -14   3   6        120.85        121.55         3.99 o                         
 -13   3   6         41.77         46.70         2.56 o                         
 -12   3   6        152.66        151.44         4.33 o                         
 -11   3   6         74.50         79.95         3.99 o                         
 -10   3   6        308.01        325.20         6.43 o                         
  -9   3   6       1485.07       1532.35        19.68 o                         
  -8   3   6       1236.46       1327.62        19.68 o                         
  -7   3   6       2037.93       2141.45        76.76 o                         
  -6   3   6        135.21        133.90         3.29 o                         
  -5   3   6          1.42          5.55         2.39 o                         
  -4   3   6        114.83        104.56         3.71 o                         
  -3   3   6         11.05          8.52         2.98 o                         
  -2   3   6        671.35        709.91        40.41 o                         
  -1   3   6        280.78        293.18         4.24 o                         
   0   3   6        294.05        287.06         7.69 o                         
   1   3   6          8.45          8.07         1.75 o                         
   2   3   6        135.76        142.94         5.16 o                         
   3   3   6       1858.35       1961.13        70.36 o                         
   4   3   6       1632.65       1669.27        71.47 o                         
   5   3   6        238.31        243.18         8.20 o                         
   6   3   6         75.15         78.56         5.59 o                         
   7   3   6        605.65        604.11        24.08 o                         
   8   3   6        122.89        119.86         7.25 o                         
   9   3   6        214.12        211.68         9.55 o                         
  10   3   6        515.96        495.53        24.46 o                         
  11   3   6          1.91          7.34         2.43 o                         
  12   3   6          5.06         10.35         2.14 o                         
 -12   4   6        122.81        131.17         5.15 o                         
 -11   4   6        274.67        277.26         8.14 o                         
 -10   4   6       1026.00       1084.93        13.47 o                         
  -9   4   6        101.13        106.95         3.71 o                         
  -8   4   6         88.81         92.93         9.55 o                         
  -7   4   6        592.49        601.20        51.14 o                         
  -6   4   6        734.57        777.71        11.35 o                         
  -5   4   6        596.12        586.36        15.87 o                         
  -4   4   6        610.20        623.08        23.95 o                         
  -3   4   6        883.68        919.20        22.51 o                         
  -2   4   6         23.39         21.93         2.90 o                         
  -1   4   6         20.73         20.37         2.06 o                         
   0   4   6         10.99         11.69         1.99 o                         
   1   4   6          6.91          7.56         2.47 o                         
   2   4   6          4.39          6.90         2.22 o                         
   3   4   6       1416.11       1540.21        41.29 o                         
   4   4   6          1.11          9.56         4.99 o                         
   5   4   6        600.00        608.35        35.83 o                         
   6   4   6          2.30          2.76         2.45 o                         
   7   4   6         11.71         16.24         1.95 o                         
   8   4   6        519.96        535.18        19.16 o                         
   9   4   6        229.43        220.05        16.03 o                         
  10   4   6          8.74         12.52         2.35 o                         
  11   4   6        184.30        180.68        13.15 o                         
 -11   5   6        181.81        192.31         5.26 o                         
 -10   5   6         96.04         95.92         6.64 o                         
  -9   5   6         31.73         30.24         3.10 o                         
  -8   5   6         19.45         18.24         3.06 o                         
  -7   5   6          1.04          1.66         3.92 o                         
  -6   5   6         24.40         23.96         2.99 o                         
  -5   5   6        280.72        281.49         7.04 o                         
  -4   5   6          0.11          3.03         3.44 o                         
  -3   5   6        173.30        185.35         4.12 o                         
  -2   5   6       2672.01       2600.80        26.54 o                         
  -1   5   6       1493.10       1549.06        39.99 o                         
   0   5   6        708.78        750.74        12.50 o                         
   1   5   6        241.96        248.98        10.65 o                         
   2   5   6          6.25         10.47         2.55 o                         
   3   5   6        134.77        155.86         7.95 o                         
   4   5   6          6.43          9.66         2.89 o                         
   5   5   6          1.24          2.78         2.78 o                         
   6   5   6         77.55         78.11         4.91 o                         
   7   5   6         89.24         91.68         3.51 o                         
   8   5   6         25.89         29.20         2.38 o                         
   9   5   6         31.62         34.44         3.61 o                         
  -8   6   6        289.30        271.61        11.47 o                         
  -7   6   6        197.98        172.37        11.36 o                         
  -6   6   6        326.22        316.36         7.96 o                         
  -5   6   6        308.84        292.95        23.23 o                         
  -4   6   6        286.70        287.19         9.40 o                         
  -3   6   6        190.48        171.62         7.08 o                         
  -2   6   6         16.61         20.74         2.84 o                         
  -1   6   6         10.93         14.39         2.62 o                         
   0   6   6         12.12         12.00         1.99 o                         
   1   6   6        105.76        101.39         2.89 o                         
   2   6   6        232.31        230.10         5.41 o                         
   3   6   6          2.33          2.00         3.23 o                         
   4   6   6         66.46         71.06         4.02 o                         
   5   6   6        394.83        413.05        20.37 o                         
   6   6   6          1.96          3.24         3.24 o                         
 -15   1   7         58.48         46.06         2.68 o                         
 -14   1   7        131.84        128.38         5.62 o                         
 -13   1   7         86.76         86.41         3.03 o                         
 -12   1   7         73.58         71.91         2.46 o                         
 -11   1   7          4.60          6.68         1.69 o                         
 -10   1   7         38.05         35.42         2.26 o                         
  -9   1   7         59.10         56.91         2.56 o                         
  -8   1   7        137.13        147.29         3.24 o                         
  -7   1   7        132.60        149.01         5.05 o                         
  -6   1   7        367.74        390.47         9.36 o                         
  -5   1   7        148.58        165.18         5.12 o                         
  -4   1   7       1004.89       1007.85        44.01 o                         
  -3   1   7       1470.55       1447.68        47.84 o                         
  -2   1   7        638.85        683.70         9.11 o                         
  -1   1   7        357.34        365.36         7.33 o                         
   0   1   7       1782.71       1838.15       117.62 o                         
   1   1   7         89.65         94.55         2.96 o                         
   2   1   7         76.23         85.61         4.07 o                         
   3   1   7        126.81        136.73         7.78 o                         
   4   1   7         25.70         28.47         4.28 o                         
   5   1   7          1.20          1.34         1.81 o                         
   6   1   7          4.55          3.90         2.09 o                         
   7   1   7          2.42          1.85         2.18 o                         
   8   1   7          0.29          3.47         1.77 o                         
   9   1   7         88.41         78.55         7.40 o                         
  10   1   7         23.03         22.41         2.49 o                         
  11   1   7         61.73         56.48         2.80 o                         
  12   1   7          0.82          1.96         2.29 o                         
  13   1   7        127.95        118.06        10.87 o                         
 -14   2   7         17.69         17.69         2.37 o                         
 -13   2   7          7.47          7.29         2.68 o                         
 -12   2   7         83.10         82.52         7.18 o                         
 -11   2   7        103.74        112.87         5.02 o                         
 -10   2   7        183.78        192.81         4.47 o                         
  -9   2   7        210.95        217.77         4.28 o                         
  -8   2   7          2.04          6.41         3.51 o                         
  -7   2   7       1754.86       1793.44        61.44 o                         
  -6   2   7        588.63        636.46        23.84 o                         
  -5   2   7        169.24        171.19         8.10 o                         
  -4   2   7          0.80          3.25         1.82 o                         
  -3   2   7         28.18         33.18         2.27 o                         
  -2   2   7          0.05          1.02         2.28 o                         
  -1   2   7        531.00        552.73        13.15 o                         
   0   2   7          8.57          5.15         2.74 o                         
   1   2   7         23.00         20.33         2.33 o                         
   2   2   7        205.04        220.55         3.88 o                         
   3   2   7        324.77        312.44        11.51 o                         
   4   2   7         20.76         24.51         1.97 o                         
   5   2   7         24.06         23.17         1.56 o                         
   6   2   7          6.17         10.51         1.50 o                         
   7   2   7         16.34         16.74         1.51 o                         
   8   2   7         41.00         44.90         2.27 o                         
   9   2   7          8.65         10.48         2.02 o                         
  10   2   7        263.21        252.70        15.23 o                         
  11   2   7         26.45         24.40         2.46 o                         
  12   2   7        545.70        496.19        36.33 o                         
 -13   3   7         70.50         69.94         4.60 o                         
 -12   3   7        323.44        337.67         6.20 o                         
 -11   3   7         54.46         58.17         4.22 o                         
 -10   3   7        543.57        573.40        15.16 o                         
  -9   3   7         56.09         59.35         3.24 o                         
  -8   3   7         62.34         66.70         3.59 o                         
  -7   3   7        117.93        120.87         3.72 o                         
  -6   3   7        362.10        383.73        19.45 o                         
  -5   3   7         47.12         50.05         3.21 o                         
  -4   3   7         60.03         57.76         3.53 o                         
  -3   3   7         96.03         88.34         6.42 o                         
  -2   3   7        127.85        138.71         9.69 o                         
  -1   3   7         65.73         72.06         2.90 o                         
   0   3   7        458.89        506.84        13.24 o                         
   1   3   7        121.86        134.45         4.29 o                         
   2   3   7        293.25        329.62         3.96 o                         
   3   3   7        267.73        272.68         4.61 o                         
   4   3   7          4.12          3.71         1.76 o                         
   5   3   7        222.65        224.49         6.54 o                         
   6   3   7        212.06        225.27        10.00 o                         
   7   3   7        177.71        170.90        10.72 o                         
   8   3   7        203.29        202.39         7.76 o                         
   9   3   7        290.67        300.45        13.01 o                         
  10   3   7        157.43        167.73        10.05 o                         
  11   3   7        228.11        216.74        13.02 o                         
 -12   4   7          0.01          0.81         4.32 o                         
 -11   4   7          1.65          5.20         3.57 o                         
 -10   4   7         75.04         80.38         8.30 o                         
  -9   4   7         51.60         50.40         3.83 o                         
  -8   4   7        233.58        252.42        10.86 o                         
  -7   4   7         51.54         53.90         3.65 o                         
  -6   4   7        130.88        136.79         6.86 o                         
  -5   4   7          8.48         11.47         2.33 o                         
  -4   4   7         25.83         32.75         3.47 o                         
  -3   4   7          0.31          2.35         2.33 o                         
  -2   4   7        551.17        558.03        19.95 o                         
  -1   4   7        582.83        607.15        20.46 o                         
   0   4   7        627.54        675.82        28.31 o                         
   1   4   7        942.34       1067.71        13.53 o                         
   2   4   7        204.95        238.86         5.28 o                         
   3   4   7        107.42        115.86         3.35 o                         
   4   4   7         21.16         19.84         2.44 o                         
   5   4   7        161.53        167.91         8.83 o                         
   6   4   7         63.96         64.24         4.24 o                         
   7   4   7          1.47          4.27         2.00 o                         
   8   4   7         28.18         30.07         2.22 o                         
   9   4   7          1.05          2.44         2.40 o                         
  10   4   7        120.36        110.28         5.33 o                         
 -10   5   7        132.06        128.45         7.60 o                         
  -9   5   7        165.10        166.08        14.29 o                         
  -8   5   7         70.96         70.23         3.75 o                         
  -7   5   7        545.49        562.34         6.61 o                         
  -6   5   7        206.79        226.16         6.06 o                         
  -5   5   7         29.22         35.51         2.54 o                         
  -4   5   7        160.92        154.14         7.09 o                         
  -3   5   7         54.02         41.89         3.13 o                         
  -2   5   7         13.13         19.83         3.14 o                         
  -1   5   7         15.24         19.67         2.80 o                         
   0   5   7         67.14         76.59         2.67 o                         
   1   5   7         56.61         63.25         3.33 o                         
   2   5   7          2.09          7.01         3.11 o                         
   3   5   7        603.77        655.35        25.10 o                         
   4   5   7        370.14        423.71        16.69 o                         
   5   5   7        107.96        118.41         4.97 o                         
   6   5   7        292.62        292.81        16.28 o                         
   7   5   7         83.70         76.58         3.59 o                         
   8   5   7        147.84        157.96         8.10 o                         
  -7   6   7         37.22         34.63         4.17 o                         
  -6   6   7        130.01        139.57         4.20 o                         
  -5   6   7        536.63        504.43        34.65 o                         
  -4   6   7        541.18        548.11        10.56 o                         
  -3   6   7        306.92        312.34         8.76 o                         
  -2   6   7        429.62        434.03        10.21 o                         
  -1   6   7        194.74        206.57        14.13 o                         
   0   6   7         62.15         67.26         2.91 o                         
   1   6   7        177.34        181.43         3.57 o                         
   2   6   7        246.92        263.60         9.04 o                         
   3   6   7         25.28         28.26         3.43 o                         
   4   6   7          2.46          4.49         3.41 o                         
   5   6   7          1.53          0.22         3.56 o                         
 -14   0   8        423.75        393.08        11.17 o                         
 -13   0   8        158.93        175.64         6.40 o                         
 -12   0   8        942.21        759.58        48.52 o                         
 -11   0   8       1483.60       1283.42        50.26 o                         
 -10   0   8          2.22          2.17         2.45 o                         
  -9   0   8         33.35         23.33         3.18 o                         
  -8   0   8         47.23         45.63         3.13 o                         
  -7   0   8        366.81        375.69         5.62 o                         
  -6   0   8        551.31        609.86        17.33 o                         
  -5   0   8        416.12        448.09        23.07 o                         
  -4   0   8        295.47        262.30         6.26 o                         
  -3   0   8        599.99        571.36        10.07 o                         
  -2   0   8         25.20         19.50         3.78 o                         
  -1   0   8          1.61          2.45         3.55 o                         
   0   0   8       1452.43       1418.31        22.67 o                         
   2   0   8         30.49         29.52         2.86 o                         
   3   0   8         11.96          8.84         2.59 o                         
   4   0   8          0.75          2.03         3.50 o                         
   5   0   8         45.51         50.80         4.12 o                         
   6   0   8        446.81        484.24         9.19 o                         
   7   0   8        142.79        135.20         4.30 o                         
   8   0   8       1116.89       1014.57        16.43 o                         
   9   0   8       1214.17       1224.72        19.45 o                         
  10   0   8        215.95        203.19         5.94 o                         
  11   0   8        141.64        136.36        15.63 o                         
  12   0   8          0.63          3.65         3.74 o                         
 -14   1   8          0.33          2.26         2.10 o                         
 -13   1   8        301.08        261.55         7.36 o                         
 -12   1   8         81.59         81.69         3.94 o                         
 -11   1   8        238.89        237.43         4.91 o                         
 -10   1   8        859.02        798.14        13.46 o                         
  -9   1   8        803.57        772.66        13.81 o                         
  -8   1   8        963.67        978.43        22.18 o                         
  -7   1   8        810.32        833.05        20.30 o                         
  -6   1   8        494.99        487.04        16.63 o                         
  -5   1   8        614.66        649.46        35.58 o                         
  -4   1   8        860.17        856.64        35.95 o                         
  -3   1   8        119.59         95.68         3.56 o                         
  -2   1   8        343.09        337.04        16.13 o                         
  -1   1   8        691.95        703.94        28.32 o                         
   0   1   8        268.57        307.17        17.50 o                         
   1   1   8         18.75         29.95         2.27 o                         
   2   1   8         50.49         55.19         2.42 o                         
   3   1   8          2.83          5.45         1.92 o                         
   4   1   8          0.08          2.91         2.44 o                         
   5   1   8        140.44        145.10         6.34 o                         
   6   1   8         30.82         30.20         4.03 o                         
   7   1   8        277.99        284.79        19.14 o                         
   8   1   8         69.71         66.37         9.64 o                         
   9   1   8         23.48         26.46         2.24 o                         
  10   1   8        332.59        311.84         9.87 o                         
  11   1   8        650.80        628.66         7.99 o                         
  12   1   8        221.65        204.93         6.34 o                         
 -14   2   8        363.43        363.02        16.93 o                         
 -13   2   8        100.35         95.23         4.55 o                         
 -12   2   8        315.99        335.64        18.80 o                         
 -11   2   8        137.00        142.85         4.92 o                         
 -10   2   8        289.32        296.25         4.44 o                         
  -9   2   8        296.37        306.82         9.72 o                         
  -8   2   8        128.63        133.81         8.94 o                         
  -7   2   8        671.16        718.89        24.40 o                         
  -6   2   8        770.75        754.43        27.05 o                         
  -5   2   8         60.51         50.67         2.30 o                         
  -4   2   8        262.67        262.91         9.14 o                         
  -3   2   8       1915.13       2005.71        90.56 o                         
  -2   2   8       1490.82       1490.93        80.09 o                         
  -1   2   8        598.11        593.01        33.06 o                         
   0   2   8        745.76        793.73         9.96 o                         
   1   2   8       1390.94       1371.51        32.70 o                         
   2   2   8        963.52        900.89         9.50 o                         
   3   2   8        722.45        667.72         7.66 o                         
   4   2   8        679.34        653.11        31.49 o                         
   5   2   8        435.42        465.38        22.99 o                         
   6   2   8       1095.81       1110.80        51.10 o                         
   7   2   8        269.97        295.95        13.13 o                         
   8   2   8         40.82         48.37         2.72 o                         
   9   2   8         22.23         21.85         2.26 o                         
  10   2   8         80.54         80.60         5.84 o                         
  11   2   8          8.34          5.62         2.46 o                         
  12   2   8         53.30         53.86         5.27 o                         
 -13   3   8        206.52        217.45        13.33 o                         
 -12   3   8         54.75         52.56         3.95 o                         
 -11   3   8         31.98         28.13         2.96 o                         
 -10   3   8          1.58          3.34         2.43 o                         
  -9   3   8        116.53        123.52         3.20 o                         
  -8   3   8        305.28        316.87        11.23 o                         
  -7   3   8        509.02        566.56        34.08 o                         
  -6   3   8       1118.08       1171.19        39.70 o                         
  -5   3   8       1405.00       1419.13        72.72 o                         
  -4   3   8       1853.77       1930.53        87.23 o                         
  -3   3   8        836.71        841.45        50.78 o                         
  -2   3   8       1366.45       1387.91        66.03 o                         
  -1   3   8        510.49        493.50        13.75 o                         
   0   3   8        494.34        508.44        14.26 o                         
   1   3   8        466.68        443.53        12.18 o                         
   2   3   8       1996.98       2039.72        23.12 o                         
   3   3   8         82.18         82.22         3.54 o                         
   4   3   8       1195.87       1258.40        46.78 o                         
   5   3   8       2249.95       2259.14        94.76 o                         
   6   3   8       1763.37       1772.02        55.93 o                         
   7   3   8        331.32        347.29        18.34 o                         
   8   3   8        366.47        371.07        17.05 o                         
   9   3   8        177.07        190.95        13.35 o                         
  10   3   8        176.53        179.92        10.59 o                         
  11   3   8        254.82        267.76        17.82 o                         
 -11   4   8         50.85         60.66         4.62 o                         
 -10   4   8        546.86        541.25         6.61 o                         
  -9   4   8        324.48        343.64        14.20 o                         
  -8   4   8        328.42        324.18         8.32 o                         
  -7   4   8         33.74         34.50         2.98 o                         
  -6   4   8        184.89        194.29         6.87 o                         
  -5   4   8         35.51         31.44         2.47 o                         
  -4   4   8          4.92          6.82         2.44 o                         
  -3   4   8        333.61        305.27        11.82 o                         
  -2   4   8         27.63         33.35         2.51 o                         
  -1   4   8         67.70         87.99         3.11 o                         
   0   4   8        451.45        479.41        12.53 o                         
   1   4   8       1550.62       1652.73        41.56 o                         
   2   4   8       1873.17       2034.91        53.51 o                         
   3   4   8       1014.06       1069.26        38.66 o                         
   4   4   8        475.06        496.74        29.22 o                         
   5   4   8         52.33         64.10         4.08 o                         
   6   4   8        307.59        313.32        16.65 o                         
   7   4   8         45.41         50.56         2.80 o                         
   8   4   8          3.21          4.92         2.08 o                         
   9   4   8        116.87        116.51         9.18 o                         
  -9   5   8        154.65        159.77        16.22 o                         
  -8   5   8         92.59         88.52         7.55 o                         
  -7   5   8        331.55        346.48        16.17 o                         
  -6   5   8         77.19         75.30         2.96 o                         
  -5   5   8          2.79          5.00         2.67 o                         
  -4   5   8        153.43        152.14         4.31 o                         
  -3   5   8          0.46          7.74         3.03 o                         
  -2   5   8        314.90        315.94         6.89 o                         
  -1   5   8       1011.09       1013.88        13.01 o                         
   0   5   8         77.28         88.36         8.07 o                         
   1   5   8         72.18         76.60         2.93 o                         
   2   5   8         31.23         40.21         3.50 o                         
   3   5   8          0.82          3.43         3.21 o                         
   4   5   8         23.11         27.25         2.81 o                         
   5   5   8         50.03         49.95         4.19 o                         
   6   5   8         89.46         86.48         3.15 o                         
   7   5   8        325.85        331.81        10.57 o                         
  -6   6   8          5.17          4.65         3.09 o                         
  -5   6   8          0.72          3.85         2.84 o                         
  -4   6   8         37.84         35.62         3.21 o                         
  -3   6   8        128.77        111.53         3.53 o                         
  -2   6   8          0.93          3.30         3.22 o                         
  -1   6   8         16.64         17.04         3.15 o                         
   0   6   8         69.89         82.51         3.57 o                         
   1   6   8        113.67         97.88        13.59 o                         
   2   6   8         70.69         62.67         4.12 o                         
   3   6   8        180.71        184.15         4.10 o                         
   4   6   8        142.16        160.00         4.33 o                         
 -14   1   9          0.11          1.83         1.95 o                         
 -13   1   9          0.18          1.40         2.23 o                         
 -12   1   9          3.42          4.34         1.56 o                         
 -11   1   9         50.07         44.21         2.27 o                         
 -10   1   9         13.77         15.58         2.30 o                         
  -9   1   9        231.65        225.29         3.47 o                         
  -8   1   9         42.92         46.24         2.21 o                         
  -7   1   9        145.73        157.04         4.39 o                         
  -6   1   9        692.13        720.55        13.13 o                         
  -5   1   9         23.02         29.63         5.26 o                         
  -4   1   9        195.00        187.83         5.50 o                         
  -3   1   9        228.44        231.05         7.26 o                         
  -2   1   9         69.09         70.34         4.11 o                         
  -1   1   9         77.46         80.58         2.72 o                         
   0   1   9          1.39          0.70         1.70 o                         
   1   1   9         78.08         79.24         4.13 o                         
   2   1   9          6.88          4.85         1.72 o                         
   3   1   9          2.40          3.15         2.57 o                         
   4   1   9        559.04        609.40        16.25 o                         
   5   1   9         64.93         58.09         2.41 o                         
   6   1   9          0.84          3.95         2.76 o                         
   7   1   9        423.74        416.96         9.11 o                         
   8   1   9         16.26         16.59         2.55 o                         
   9   1   9         49.23         47.14         3.09 o                         
  10   1   9         91.12         80.00         3.15 o                         
  11   1   9         47.39         43.94         2.71 o                         
 -13   2   9          6.18          3.83         3.60 o                         
 -12   2   9          2.34          3.85         2.87 o                         
 -11   2   9          0.02          1.86         3.41 o                         
 -10   2   9          6.92          4.88         2.36 o                         
  -9   2   9         73.71         77.11         5.44 o                         
  -8   2   9         46.27         51.78         2.62 o                         
  -7   2   9         86.03         89.55         2.77 o                         
  -6   2   9       2811.59       2929.58        96.29 o                         
  -5   2   9          2.74          3.17         2.15 o                         
  -4   2   9        118.59        116.55         3.58 o                         
  -3   2   9        262.31        291.14        19.40 o                         
  -2   2   9          0.08          3.36         1.89 o                         
  -1   2   9          0.32          1.81         2.08 o                         
   0   2   9        260.11        265.38         8.06 o                         
   1   2   9         47.96         46.20         2.92 o                         
   2   2   9          4.38          3.96         2.12 o                         
   3   2   9         19.99         20.65         3.74 o                         
   4   2   9        170.24        170.45         6.00 o                         
   5   2   9        204.18        218.20        11.47 o                         
   6   2   9        219.32        226.96        10.49 o                         
   7   2   9         46.25         46.41         1.97 o                         
   8   2   9          0.44          0.16         1.78 o                         
   9   2   9         16.87         16.96         2.14 o                         
  10   2   9         84.35         82.49         4.06 o                         
  11   2   9         34.54         31.49         2.75 o                         
 -12   3   9         86.49         89.80         4.06 o                         
 -11   3   9        287.28        291.37        13.28 o                         
 -10   3   9         49.70         57.62         3.03 o                         
  -9   3   9         94.88         99.97         3.73 o                         
  -8   3   9         62.22         58.92         2.95 o                         
  -7   3   9         63.53         66.09         4.52 o                         
  -6   3   9        153.74        152.85         7.78 o                         
  -5   3   9        809.44        822.61        41.69 o                         
  -4   3   9        363.09        398.34        14.90 o                         
  -3   3   9        465.49        488.26        17.14 o                         
  -2   3   9         68.30         65.76         3.62 o                         
  -1   3   9        121.51        129.78        10.28 o                         
   0   3   9        236.63        240.24         4.28 o                         
   1   3   9          9.70         15.12         4.86 o                         
   2   3   9        247.49        238.30         4.00 o                         
   3   3   9         62.11         60.46         2.89 o                         
   4   3   9          0.10          0.93         3.50 o                         
   5   3   9         86.42         88.16        11.24 o                         
   6   3   9        183.08        201.34        14.15 o                         
   7   3   9          8.28          5.50         1.83 o                         
   8   3   9          8.42          8.96         2.54 o                         
   9   3   9          1.52          3.36         1.87 o                         
  10   3   9         10.21          9.04         1.93 o                         
 -11   4   9        266.93        255.55        11.78 o                         
 -10   4   9        159.82        162.86        12.06 o                         
  -9   4   9         22.04         26.78         3.78 o                         
  -8   4   9       1401.92       1413.31        28.36 o                         
  -7   4   9        549.93        535.85        24.98 o                         
  -6   4   9          0.34          3.49         2.50 o                         
  -5   4   9        129.12        135.49         6.23 o                         
  -4   4   9         25.09         22.17         2.53 o                         
  -3   4   9        166.10        139.59        11.31 o                         
  -2   4   9         48.49         49.31         4.56 o                         
  -1   4   9          1.76          1.58         2.30 o                         
   0   4   9        370.16        377.79         8.27 o                         
   1   4   9        185.98        187.37        11.02 o                         
   2   4   9         56.45         62.12         2.99 o                         
   3   4   9        173.85        180.92         4.55 o                         
   4   4   9        132.36        136.50         4.02 o                         
   5   4   9        541.26        537.03        27.52 o                         
   6   4   9         14.85         23.55         4.74 o                         
   7   4   9          3.67          1.56         1.88 o                         
   8   4   9         31.22         29.87         2.38 o                         
  -8   5   9         78.92         94.33        10.40 o                         
  -7   5   9          1.13          2.91         3.50 o                         
  -6   5   9        295.88        322.11        10.89 o                         
  -5   5   9        396.91        409.81        15.09 o                         
  -4   5   9         74.98         80.37         2.93 o                         
  -3   5   9        339.62        336.64         4.87 o                         
  -2   5   9        386.35        397.64         5.04 o                         
  -1   5   9         80.11         75.07         5.27 o                         
   0   5   9        186.39        192.82        12.16 o                         
   1   5   9         47.17         55.43         4.75 o                         
   2   5   9         65.56         70.53         4.01 o                         
   3   5   9         67.04         76.35         7.39 o                         
   4   5   9          3.40          5.37         2.68 o                         
   5   5   9         84.81         98.23         8.63 o                         
   6   5   9         51.66         59.43         3.50 o                         
  -4   6   9         52.60         47.31         3.75 o                         
  -3   6   9        162.26        157.76         7.59 o                         
  -2   6   9         23.46         22.63         2.93 o                         
  -1   6   9         11.96          8.38         3.49 o                         
   0   6   9         14.84         18.75         2.76 o                         
   1   6   9          1.10          3.56         4.74 o                         
   2   6   9         23.83         38.09         6.72 o                         
 -13   0  10         61.23         55.71         2.79 o                         
 -12   0  10         70.38         67.15         3.16 o                         
 -11   0  10         36.99         35.34         3.08 o                         
 -10   0  10         35.05         31.41         3.93 o                         
  -9   0  10         46.98         45.92         3.82 o                         
  -8   0  10        304.12        330.09         9.93 o                         
  -7   0  10       1147.50       1127.85        15.94 o                         
  -6   0  10        754.49        749.24        12.39 o                         
  -5   0  10       1884.57       1902.95        24.71 o                         
  -4   0  10       2223.81       2111.33        27.89 o                         
  -3   0  10        584.63        543.29         9.39 o                         
  -2   0  10       2017.01       1895.10        26.46 o                         
  -1   0  10        364.61        313.82         7.05 o                         
   0   0  10       1398.90       1239.63        18.49 o                         
   1   0  10       4572.86       4460.54        59.04 o                         
   2   0  10         58.85         57.69         7.04 o                         
   3   0  10        118.14        143.31         4.95 o                         
   4   0  10         89.14         94.59         4.35 o                         
   5   0  10        794.52        825.39        13.42 o                         
   6   0  10       1228.38       1231.92        19.11 o                         
   7   0  10        461.27        476.09         9.30 o                         
   8   0  10        315.02        309.79         6.79 o                         
   9   0  10        364.13        377.95         7.79 o                         
  10   0  10         90.36         83.72         5.41 o                         
  11   0  10         27.77         29.63         5.54 o                         
 -13   1  10        123.58        108.29         5.90 o                         
 -12   1  10        324.78        310.48        12.00 o                         
 -11   1  10          0.35          1.68         2.62 o                         
 -10   1  10        401.22        395.38         8.63 o                         
  -9   1  10        522.46        508.68         9.06 o                         
  -8   1  10        885.03        879.20         8.26 o                         
  -7   1  10        691.59        725.88        12.43 o                         
  -6   1  10        198.19        214.31         5.22 o                         
  -5   1  10          0.19          0.59         1.96 o                         
  -4   1  10         87.29         87.20         3.04 o                         
  -3   1  10          7.12          8.11         3.38 o                         
  -2   1  10        221.84        213.53         3.73 o                         
  -1   1  10        923.75        878.44         7.87 o                         
   0   1  10        786.04        778.16        23.09 o                         
   1   1  10       1056.65       1029.06        41.55 o                         
   2   1  10       1192.74       1121.89        11.68 o                         
   3   1  10       1925.44       1879.01        62.15 o                         
   4   1  10       1447.16       1456.80        29.60 o                         
   5   1  10        823.63        855.77        20.82 o                         
   6   1  10        206.25        199.96        10.32 o                         
   7   1  10         40.25         39.51         2.50 o                         
   8   1  10        114.73        117.19         3.35 o                         
   9   1  10          9.23          6.87         2.23 o                         
  10   1  10          1.58          0.96         2.60 o                         
 -12   2  10         23.65         18.83         3.66 o                         
 -11   2  10        307.70        317.77         5.67 o                         
 -10   2  10        451.08        454.14        11.70 o                         
  -9   2  10        424.43        443.62         9.18 o                         
  -8   2  10        345.33        351.26        12.63 o                         
  -7   2  10        465.45        455.04        12.08 o                         
  -6   2  10        259.57        264.63        12.12 o                         
  -5   2  10        475.65        471.43        21.56 o                         
  -4   2  10        318.55        276.30        29.97 o                         
  -3   2  10        887.91        780.97       105.60 o                         
  -2   2  10        989.75       1007.76        15.23 o                         
  -1   2  10         27.38         28.10         4.91 o                         
   0   2  10        110.82        107.62         3.00 o                         
   1   2  10          0.18          1.51         2.12 o                         
   2   2  10         24.21         25.77         2.34 o                         
   3   2  10         75.03         76.95         2.79 o                         
   4   2  10        641.38        656.50        15.23 o                         
   5   2  10         58.39         57.84         2.13 o                         
   6   2  10        141.38        152.12         8.92 o                         
   7   2  10         16.55         18.84         1.83 o                         
   8   2  10        130.85        138.46         4.26 o                         
   9   2  10        165.89        174.11        10.70 o                         
  10   2  10        270.83        255.22        30.47 o                         
 -11   3  10         71.54         72.40         3.30 o                         
 -10   3  10         80.39         78.78         2.86 o                         
  -9   3  10         10.80         13.29         2.35 o                         
  -8   3  10         11.67         10.49         2.67 o                         
  -7   3  10          0.06          1.94         2.42 o                         
  -6   3  10        103.66        105.47         4.81 o                         
  -5   3  10        131.01        130.47         8.46 o                         
  -4   3  10        378.19        381.35        16.54 o                         
  -3   3  10         42.98         57.66         3.68 o                         
  -2   3  10         27.09         27.16         2.69 o                         
  -1   3  10        380.81        347.00        27.08 o                         
   0   3  10        835.09        799.15        18.49 o                         
   1   3  10         53.21         53.18         2.85 o                         
   2   3  10          4.03          6.10         2.87 o                         
   3   3  10        237.19        244.32        14.29 o                         
   4   3  10         13.27          7.82         3.00 o                         
   5   3  10        209.75        214.83         4.45 o                         
   6   3  10        422.64        418.79        32.81 o                         
   7   3  10         42.91         48.08         2.47 o                         
   8   3  10        246.16        248.11        18.85 o                         
   9   3  10         30.61         33.31         3.13 o                         
 -10   4  10        318.89        308.82        16.12 o                         
  -9   4  10         67.85         61.97         3.71 o                         
  -8   4  10        433.17        452.76        16.60 o                         
  -7   4  10        557.18        567.09        25.51 o                         
  -6   4  10        176.55        177.68         5.82 o                         
  -5   4  10        305.04        320.15        11.89 o                         
  -4   4  10         18.63         20.03         2.24 o                         
  -3   4  10        174.18        157.50         6.44 o                         
  -2   4  10        151.20        143.60         7.59 o                         
  -1   4  10         40.52         37.84         2.94 o                         
   0   4  10         16.30         23.21         3.13 o                         
   1   4  10          0.16         -1.18         3.39 o                         
   2   4  10        375.69        373.37         5.59 o                         
   3   4  10        428.66        422.26         5.95 o                         
   4   4  10        263.54        250.80         4.94 o                         
   5   4  10         85.04         88.20         4.00 o                         
   6   4  10         28.65         21.24         2.77 o                         
   7   4  10         14.56         13.69         2.94 o                         
  -7   5  10        122.96         98.80         7.29 o                         
  -6   5  10          4.47          5.29         2.98 o                         
  -5   5  10        137.30        135.14         4.71 o                         
  -4   5  10         43.75         33.11         2.44 o                         
  -3   5  10          0.08          3.77         3.10 o                         
  -2   5  10         47.90         46.48         3.22 o                         
  -1   5  10        103.14        107.03         3.52 o                         
   0   5  10        141.92        141.06         4.35 o                         
   1   5  10         42.68         40.74         3.64 o                         
   2   5  10         67.96         80.38         4.48 o                         
   3   5  10        296.91        323.08         9.55 o                         
   4   5  10        143.28        164.47         4.52 o                         
   5   5  10        323.95        333.90         8.73 o                         
 -12   1  11          5.11          6.07         2.44 o                         
 -11   1  11         79.13         69.00         2.51 o                         
 -10   1  11        185.25        182.48         6.21 o                         
  -9   1  11         27.51         25.82         2.22 o                         
  -8   1  11          6.62          8.37         2.34 o                         
  -7   1  11        387.16        406.23        15.53 o                         
  -6   1  11        331.32        368.12         8.97 o                         
  -5   1  11         58.63         59.94         3.17 o                         
  -4   1  11        730.56        697.34        21.36 o                         
  -3   1  11        253.58        240.01        11.22 o                         
  -2   1  11        137.11        128.36         3.23 o                         
  -1   1  11         58.49         58.21         3.54 o                         
   0   1  11         12.98         14.60         2.12 o                         
   1   1  11        300.42        264.82        30.84 o                         
   2   1  11        227.91        220.32        10.04 o                         
   3   1  11         82.56         67.59        13.46 o                         
   4   1  11        301.42        275.46        27.03 o                         
   5   1  11         57.44         57.14         2.54 o                         
   6   1  11          0.04          1.53         1.70 o                         
   7   1  11          4.05          5.26         2.33 o                         
   8   1  11          6.66          6.77         2.20 o                         
   9   1  11        117.62         97.60        14.17 o                         
 -12   2  11         58.25         70.99         8.28 o                         
 -11   2  11          3.33          3.49         2.72 o                         
 -10   2  11          0.22          1.91         2.85 o                         
  -9   2  11        154.80        153.28         4.30 o                         
  -8   2  11          0.00          0.48         2.05 o                         
  -7   2  11         33.17         32.93         2.16 o                         
  -6   2  11         11.32         11.14         2.18 o                         
  -5   2  11         50.02         47.60         2.28 o                         
  -4   2  11          0.86          2.76         1.63 o                         
  -3   2  11         19.94         19.66         2.44 o                         
  -2   2  11        119.04        128.16         6.67 o                         
  -1   2  11        428.77        447.84         8.57 o                         
   0   2  11        446.62        433.85         7.60 o                         
   1   2  11        316.85        308.16         9.52 o                         
   2   2  11        163.50        156.92         4.28 o                         
   3   2  11        358.12        365.22         5.39 o                         
   4   2  11        220.98        214.66         4.26 o                         
   5   2  11        236.24        225.09         9.41 o                         
   6   2  11        691.79        723.31        44.23 o                         
   7   2  11          6.35          8.31         1.90 o                         
   8   2  11        332.44        302.51        25.16 o                         
   9   2  11         18.68         21.80         2.56 o                         
 -10   3  11          0.92          1.04         2.22 o                         
  -9   3  11         12.34         12.67         2.71 o                         
  -8   3  11          2.85          5.97         2.23 o                         
  -7   3  11         35.17         35.18         2.47 o                         
  -6   3  11          0.33          2.72         1.88 o                         
  -5   3  11         10.57         11.25         1.87 o                         
  -4   3  11        135.44        145.50         8.12 o                         
  -3   3  11         91.16         87.57         2.17 o                         
  -2   3  11         75.37         70.94         4.14 o                         
  -1   3  11         11.32         10.22         3.05 o                         
   0   3  11         48.92         48.46         3.04 o                         
   1   3  11         95.85         92.54         5.60 o                         
   2   3  11         14.88         11.78         2.53 o                         
   3   3  11          1.14          5.79         2.59 o                         
   4   3  11        206.44        211.39         6.13 o                         
   5   3  11         73.32         78.48         4.32 o                         
   6   3  11         34.75         38.89         4.02 o                         
   7   3  11        128.60        120.29         3.62 o                         
   8   3  11         70.39         68.50         3.49 o                         
  -9   4  11         34.58         37.16         2.94 o                         
  -8   4  11         30.13         34.87         3.24 o                         
  -7   4  11         17.58         23.86         2.72 o                         
  -6   4  11          5.77          6.26         2.19 o                         
  -5   4  11          3.86          3.79         2.13 o                         
  -4   4  11         12.76         14.41         2.26 o                         
  -3   4  11         17.72         15.95         2.25 o                         
  -2   4  11         13.68         14.46         2.49 o                         
  -1   4  11         49.87         51.83         3.33 o                         
   0   4  11          0.14          0.17         4.39 o                         
   1   4  11        364.76        353.67        14.08 o                         
   2   4  11        138.90        141.61         4.38 o                         
   3   4  11         23.41         20.28         3.54 o                         
   4   4  11        362.77        355.48         9.03 o                         
   5   4  11        337.13        323.44        18.20 o                         
   6   4  11          2.93          1.06         2.22 o                         
  -5   5  11        177.97        167.74         8.00 o                         
  -4   5  11         30.21         37.05         2.96 o                         
  -3   5  11         11.82         12.43         2.93 o                         
  -2   5  11         36.87         35.21         2.74 o                         
  -1   5  11          0.32          2.33         3.54 o                         
   0   5  11          3.38          4.93         4.12 o                         
   1   5  11         39.26         41.61         3.60 o                         
   2   5  11        183.42        182.86        11.20 o                         
 -11   0  12        272.32        274.16         9.49 o                         
 -10   0  12        139.12        132.23         6.19 o                         
  -9   0  12         31.07         37.48         6.41 o                         
  -8   0  12         25.29         20.87         6.19 o                         
  -7   0  12        473.62        515.80        10.68 o                         
  -6   0  12        291.40        318.78         8.25 o                         
  -5   0  12        562.88        591.02        10.17 o                         
  -4   0  12        552.16        537.16         9.98 o                         
  -3   0  12       1348.29       1296.92        19.14 o                         
  -2   0  12        574.06        541.86         9.57 o                         
  -1   0  12        104.67         99.55         4.66 o                         
   0   0  12        419.52        405.49         7.22 o                         
   1   0  12         29.31         28.68         2.19 o                         
   2   0  12         62.45         59.95         5.06 o                         
   3   0  12        136.42        131.19         3.24 o                         
   4   0  12         51.44         52.03         2.34 o                         
   5   0  12        547.39        551.07         9.23 o                         
   6   0  12        160.07        159.48         5.38 o                         
   7   0  12        335.69        317.15         6.79 o                         
   8   0  12        359.20        361.88         8.20 o                         
 -11   1  12        191.28        160.85         6.38 o                         
 -10   1  12        290.61        272.17         6.57 o                         
  -9   1  12        134.27        133.36         3.59 o                         
  -8   1  12        443.89        454.53         5.43 o                         
  -7   1  12         38.54         41.01         3.52 o                         
  -6   1  12        570.29        593.11         7.73 o                         
  -5   1  12       1552.04       1556.73        32.26 o                         
  -4   1  12         32.43         31.01         3.80 o                         
  -3   1  12        357.97        348.19         6.44 o                         
  -2   1  12        245.24        229.40         6.35 o                         
  -1   1  12        181.95        184.96         5.82 o                         
   0   1  12        421.87        416.99        11.85 o                         
   1   1  12         52.81         56.48         2.35 o                         
   2   1  12          1.12          2.85         2.60 o                         
   3   1  12         49.00         44.37         1.92 o                         
   4   1  12        151.64        135.31         8.78 o                         
   5   1  12        127.30        129.70         4.11 o                         
   6   1  12         75.65         84.07         2.69 o                         
   7   1  12        258.64        275.40        10.75 o                         
   8   1  12         80.52         88.66         5.12 o                         
 -10   2  12        555.09        543.48         5.74 o                         
  -9   2  12         35.41         38.99         2.83 o                         
  -8   2  12         29.65         33.90         2.67 o                         
  -7   2  12          0.12          2.50         2.41 o                         
  -6   2  12         28.88         29.50         2.32 o                         
  -5   2  12         30.37         30.05         2.97 o                         
  -4   2  12         14.30         14.41         2.24 o                         
  -3   2  12          2.40          3.58         2.42 o                         
  -2   2  12         46.18         47.93         2.13 o                         
  -1   2  12         33.12         41.22         3.29 o                         
   0   2  12        129.02        132.63         5.13 o                         
   1   2  12        257.12        258.64         4.09 o                         
   2   2  12        809.01        794.14         8.98 o                         
   3   2  12        427.16        449.96        11.50 o                         
   4   2  12        290.15        292.89         6.01 o                         
   5   2  12        502.05        505.25        19.39 o                         
   6   2  12        102.08        113.07         6.04 o                         
   7   2  12        281.15        323.75        10.09 o                         
  -9   3  12         33.51         32.49         2.87 o                         
  -8   3  12        151.30        145.58         5.38 o                         
  -7   3  12        285.58        289.41         7.04 o                         
  -6   3  12        171.33        169.25         9.90 o                         
  -5   3  12         49.81         53.62         2.48 o                         
  -4   3  12        877.87        890.94        20.47 o                         
  -3   3  12        756.94        754.98        32.09 o                         
  -2   3  12          9.76         19.12         2.44 o                         
  -1   3  12        683.06        681.78        14.83 o                         
   0   3  12        988.42        959.50        10.42 o                         
   1   3  12        228.22        228.04         4.78 o                         
   2   3  12         47.91         42.50         2.78 o                         
   3   3  12         26.90         26.13         3.40 o                         
   4   3  12          3.39          4.52         2.57 o                         
   5   3  12         23.59         22.00         2.25 o                         
   6   3  12         16.72         19.31         2.81 o                         
  -7   4  12        297.19        342.05        19.36 o                         
  -6   4  12         33.43         37.44         2.70 o                         
  -5   4  12          4.78          5.89         2.32 o                         
  -4   4  12         30.29         26.81         2.39 o                         
  -3   4  12         55.61         59.32         2.57 o                         
  -2   4  12        246.91        247.93        14.58 o                         
  -1   4  12        364.34        361.05         5.57 o                         
   0   4  12         89.86         87.11         5.41 o                         
   1   4  12        150.04        153.58         4.03 o                         
   2   4  12        630.59        604.48         7.67 o                         
   3   4  12         58.56         63.91         3.99 o                         
   4   4  12        203.61        190.76         8.32 o                         
 -10   1  13          8.73         11.28         2.84 o                         
  -9   1  13          3.48          4.20         3.50 o                         
  -8   1  13         41.02         47.53         4.40 o                         
  -7   1  13        141.80        137.95         5.42 o                         
  -6   1  13        135.34        138.33         4.48 o                         
  -5   1  13        179.58        182.29         4.28 o                         
  -4   1  13         46.55         47.94         3.13 o                         
  -3   1  13         21.47         25.49         3.11 o                         
  -2   1  13        148.78        161.19         7.85 o                         
  -1   1  13         60.05         56.69         9.44 o                         
   0   1  13        103.37         98.99         3.73 o                         
   1   1  13         15.77         17.56         1.72 o                         
   2   1  13         74.19         65.48         1.92 o                         
   3   1  13        126.17        126.22         6.40 o                         
   4   1  13         18.56         18.93         1.83 o                         
   5   1  13        384.14        360.93        12.08 o                         
   6   1  13         55.75         57.83         2.85 o                         
   7   1  13        164.34        161.19         6.68 o                         
  -9   2  13        111.73        107.54         3.35 o                         
  -8   2  13        278.62        285.84         8.61 o                         
  -7   2  13          1.04          3.13         2.03 o                         
  -6   2  13          0.13          0.67         2.40 o                         
  -5   2  13          0.19          3.58         2.73 o                         
  -4   2  13         79.34         80.22         2.83 o                         
  -3   2  13         73.01         72.53         2.95 o                         
  -2   2  13        168.84        179.79         8.52 o                         
  -1   2  13         57.36         60.94         4.72 o                         
   0   2  13          7.92          6.51         2.05 o                         
   1   2  13         46.68         45.45         2.68 o                         
   2   2  13         19.55         17.29         2.35 o                         
   3   2  13          0.01          1.20         2.28 o                         
   4   2  13         20.52         22.50         2.07 o                         
   5   2  13          0.18         -1.01         2.46 o                         
   6   2  13          9.07          9.10         2.02 o                         
  -8   3  13          0.05         -1.29         6.00 o                         
  -7   3  13          0.06         -0.16         2.65 o                         
  -6   3  13         13.06         14.36         2.32 o                         
  -5   3  13        140.26        134.56         8.00 o                         
  -4   3  13        130.22        125.30         3.09 o                         
  -3   3  13         78.36         82.76         6.86 o                         
  -2   3  13        102.96        111.25         5.14 o                         
  -1   3  13         34.13         38.15         2.74 o                         
   0   3  13         37.69         31.04         3.35 o                         
   1   3  13          0.77          0.81         2.60 o                         
   2   3  13          0.97          1.20         3.11 o                         
   3   3  13         15.96         17.58         2.72 o                         
   4   3  13         40.90         42.28         2.99 o                         
  -4   4  13         54.51         57.09         2.99 o                         
  -3   4  13         18.71         16.83         3.09 o                         
  -2   4  13          9.30         10.96         2.52 o                         
  -1   4  13         22.31         18.33         3.65 o                         
   0   4  13          0.01          1.80         2.55 o                         
   1   4  13        180.83        175.22        16.25 o                         
  -8   0  14         24.97         30.26         5.91 o                         
  -7   0  14        388.01        374.78         8.20 o                         
  -6   0  14       1180.89       1146.60        17.61 o                         
  -5   0  14        441.95        451.35         9.60 o                         
  -4   0  14        169.82        174.26         6.10 o                         
  -3   0  14       1926.74       1864.63        26.61 o                         
  -2   0  14        359.28        347.90         7.56 o                         
  -1   0  14        366.82        350.30         7.47 o                         
   0   0  14         76.30         76.41         4.95 o                         
   1   0  14        121.35        116.09         4.03 o                         
   2   0  14        120.52        111.86         4.70 o                         
   3   0  14         98.17         85.67         3.28 o                         
   4   0  14          0.36         -0.29         1.86 o                         
   5   0  14        194.72        177.92         3.88 o                         
  -8   1  14         88.46         92.43         4.26 o                         
  -7   1  14        407.80        402.60         7.14 o                         
  -6   1  14         66.39         63.93         3.57 o                         
  -5   1  14         94.90         93.52         4.03 o                         
  -4   1  14         14.43         16.21         2.79 o                         
  -3   1  14          5.54          8.29         2.04 o                         
  -2   1  14         14.14         17.16         2.17 o                         
  -1   1  14        267.88        267.72        10.90 o                         
   0   1  14        181.77        161.76         4.93 o                         
   1   1  14        272.58        271.10         8.04 o                         
   2   1  14        453.29        442.86         9.45 o                         
   3   1  14        131.24        119.69         3.49 o                         
   4   1  14        453.47        423.22         7.88 o                         
   5   1  14          7.93          8.89         2.05 o                         
  -7   2  14        332.97        329.59         9.82 o                         
  -6   2  14        592.67        527.13        55.44 o                         
  -5   2  14        499.33        533.20        24.37 o                         
  -4   2  14        436.06        443.07        22.46 o                         
  -3   2  14        163.81        173.01         9.15 o                         
  -2   2  14        369.98        375.10        16.93 o                         
  -1   2  14        382.20        389.47        21.63 o                         
   0   2  14          0.77          3.34         2.43 o                         
   1   2  14        114.22        123.66         5.99 o                         
   2   2  14        328.03        310.67         8.65 o                         
   3   2  14         33.24         34.06         2.64 o                         
   4   2  14         39.84         38.36         2.43 o                         
  -5   3  14         10.90         13.22         2.49 o                         
  -4   3  14         46.88         43.28         2.76 o                         
  -3   3  14         49.87         47.83         2.71 o                         
  -2   3  14         38.99         40.76         2.30 o                         
  -1   3  14        133.67        139.00         5.11 o                         
   0   3  14         89.06         95.74         4.72 o                         
   1   3  14        229.45        246.34         9.33 o                         
  -6   1  15          9.33          4.54         5.67 o                         
  -5   1  15        271.48        265.85         5.09 o                         
  -4   1  15        244.32        219.05        15.92 o                         
  -3   1  15          0.15          0.84         2.20 o                         
  -2   1  15          1.23          4.91         2.41 o                         
  -1   1  15         91.49         93.11         5.72 o                         
   0   1  15         25.77         27.31         2.15 o                         
   1   1  15         11.52          9.96         1.84 o                         
   2   1  15          2.73          3.46         1.96 o                         
  -4   2  15          2.01          4.32         4.87 o                         
  -3   2  15          8.61         10.84         2.44 o                         
  -2   2  15        153.32        149.35         3.34 o                         
  -1   2  15        284.16        301.76        12.06 o                         
   0   2  15         48.34         56.27         3.93 o                         
                                                                                
