# Supplementary material for: Two salts of the 6,6-di­fluoro-6H-dibenzo[c,e][1,2]oxaborinin-6-ide anion with different cations
Source: Acta Crystallogr E Crystallogr Commun. 2020 Nov 17;76(Pt 12):1837–40. doi: 10.1107/S2056989020015066 (PMC7784652; doi:10.1107/S2056989020015066)
Supplement: Supplementary file 3 [file e-76-01837-IIIsup3.hkl]

data_III                                                                        
_shelx_title ' wa1851 in P-1'                                                   
_shelx_refln_list_code          4                                               
_shelx_F_calc_maximum      132.53                                               
_exptl_crystal_F_000      1292.00                                               
_reflns_d_resolution_high  0.8274                                               
                                                                                
loop_                                                                           
 _space_group_symop_operation_xyz                                               
 'x, y, z'                                                                      
 '-x, -y, -z'                                                                   
                                                                                
_cell_length_a    10.3527                                                       
_cell_length_b    13.5958                                                       
_cell_length_c    23.4352                                                       
_cell_angle_alpha  86.218                                                       
_cell_angle_beta   78.916                                                       
_cell_angle_gamma  87.104                                                       
                                                                                
_shelx_F_squared_multiplier     1.000                                           
                                                                                
loop_                                                                           
 _refln_index_h                                                                 
 _refln_index_k                                                                 
 _refln_index_l                                                                 
 _refln_F_squared_calc                                                          
 _refln_F_squared_meas                                                          
 _refln_F_squared_sigma                                                         
 _refln_observed_status                                                         
   1   0   0       2614.23       2074.81        34.31 o                         
   2   0   0       1240.33       1303.00        45.91 o                         
   3   0   0       7979.92       8218.93       330.53 o                         
   4   0   0       2772.18       2391.22        36.93 o                         
   5   0   0          6.75         29.03         4.09 o                         
   6   0   0       4950.07       5163.43       138.08 o                         
   7   0   0        209.79        269.83         6.07 o                         
   8   0   0         83.39         89.32         6.30 o                         
   9   0   0        577.24        609.45         6.12 o                         
  10   0   0        325.60        342.01        20.51 o                         
  11   0   0         30.05         43.14         2.76 o                         
  12   0   0         14.77         22.15         1.89 o                         
 -12   1   0         64.46         65.38         2.31 o                         
 -11   1   0         76.68         73.20         2.93 o                         
 -10   1   0        253.20        237.72        13.92 o                         
  -9   1   0        361.24        350.67         3.94 o                         
  -8   1   0        681.09        775.24        23.08 o                         
  -7   1   0       1402.39       1331.29        12.43 o                         
  -6   1   0       1802.32       1673.42        52.97 o                         
  -5   1   0        102.44         94.91         2.65 o                         
  -4   1   0       9367.08       9036.31       358.24 o                         
  -3   1   0        510.14        379.15        18.41 o                         
  -1   1   0         39.09         15.62         2.85 o                         
   1   1   0       2971.25       2560.84        21.07 o                         
   2   1   0       1414.55       1725.70        64.19 o                         
   3   1   0         45.94         57.82         2.57 o                         
   4   1   0       4765.45       4524.27        88.44 o                         
   5   1   0         66.72         43.92         2.53 o                         
   6   1   0         34.91         50.24         4.28 o                         
   7   1   0       1056.43       1082.38        23.58 o                         
   8   1   0        685.44        680.73        13.11 o                         
   9   1   0         64.92         65.89         2.67 o                         
  10   1   0        101.40        125.42         4.93 o                         
  11   1   0         35.34         39.94         2.96 o                         
  12   1   0          8.09          4.99         2.17 o                         
 -12   2   0         14.12         17.70         1.92 o                         
 -11   2   0        229.24        223.54         7.98 o                         
 -10   2   0          2.40          7.96         1.68 o                         
  -9   2   0        224.61        229.17        11.68 o                         
  -8   2   0        403.93        440.66        18.81 o                         
  -7   2   0         68.77         74.12         1.94 o                         
  -6   2   0        451.39        492.16        17.01 o                         
  -5   2   0         88.75         83.35         4.00 o                         
  -4   2   0        128.70        251.48        11.04 o                         
  -3   2   0        547.34        394.88        14.58 o                         
  -2   2   0        661.08        618.13        20.48 o                         
  -1   2   0       3417.01       3411.25       127.54 o                         
   0   2   0       5898.99       6172.19       169.34 o                         
   1   2   0      14333.75      13775.58        59.69 o                         
   2   2   0       2478.37       2348.37        49.94 o                         
   3   2   0       2641.08       2806.86        56.30 o                         
   4   2   0        814.38        891.61        26.51 o                         
   5   2   0       5102.95       5315.92        41.89 o                         
   6   2   0         42.50         54.21         1.92 o                         
   7   2   0         43.91         50.21         2.65 o                         
   8   2   0        574.32        571.66         4.02 o                         
   9   2   0        156.80        161.64         5.12 o                         
  10   2   0        162.20        157.80         4.50 o                         
  11   2   0          1.93          2.70         2.37 o                         
  12   2   0         61.26         64.97         3.37 o                         
 -11   3   0         50.48         48.83         3.27 o                         
 -10   3   0        110.77        107.10         2.60 o                         
  -9   3   0        213.32        209.98         9.89 o                         
  -8   3   0        878.61        913.64        10.96 o                         
  -7   3   0         46.22         44.44         2.71 o                         
  -6   3   0          4.28         26.19         2.33 o                         
  -5   3   0          0.15          7.08         2.40 o                         
  -4   3   0       3497.60       4054.22       104.40 o                         
  -3   3   0        146.37        119.50         2.68 o                         
  -2   3   0        344.01        309.76         4.92 o                         
  -1   3   0       6533.49       6163.50       123.65 o                         
   0   3   0       8882.00       7999.40        81.67 o                         
   2   3   0      10537.06      10030.53       311.14 o                         
   3   3   0       3304.52       3213.04        49.07 o                         
   4   3   0        225.33        273.11         3.26 o                         
   5   3   0       1543.42       1552.82        18.17 o                         
   6   3   0        386.25        370.35         5.31 o                         
   7   3   0          0.37          5.72         1.82 o                         
   8   3   0         63.97         66.67         2.71 o                         
   9   3   0        480.05        457.36        11.62 o                         
  10   3   0          4.05          3.90         2.07 o                         
  11   3   0         48.48         62.45         3.04 o                         
  12   3   0         90.41         98.12         3.01 o                         
 -11   4   0        248.88        217.88        10.15 o                         
 -10   4   0        133.51        131.30         5.19 o                         
  -9   4   0         12.36          5.94         1.88 o                         
  -8   4   0         51.90         45.47         4.68 o                         
  -7   4   0          0.04         10.58         2.77 o                         
  -6   4   0          0.27          4.59         1.95 o                         
  -5   4   0        282.51        230.45         3.49 o                         
  -4   4   0        238.05        256.60         5.56 o                         
  -3   4   0       1018.08        883.65        17.65 o                         
  -2   4   0         48.04         51.71         2.97 o                         
  -1   4   0        184.88        198.02         5.92 o                         
   0   4   0      16182.05      16299.38        56.00 o                         
   1   4   0       3362.74       2943.59        26.63 o                         
   2   4   0        124.51        196.53         7.42 o                         
   3   4   0       3422.36       3226.67        41.44 o                         
   4   4   0        989.15        882.85        29.17 o                         
   5   4   0       1733.42       1796.15        48.32 o                         
   6   4   0         15.17         24.90         1.80 o                         
   7   4   0        125.11        121.20         4.25 o                         
   8   4   0          1.61          3.54         1.72 o                         
   9   4   0        194.81        209.31         7.99 o                         
  10   4   0          9.14         16.61         2.01 o                         
  11   4   0         60.84         63.50         2.69 o                         
 -11   5   0          6.34          9.32         2.07 o                         
 -10   5   0        196.90        203.24         6.43 o                         
  -9   5   0          9.82         15.77         2.88 o                         
  -8   5   0        540.10        584.62        10.91 o                         
  -7   5   0       1575.89       1513.88        87.36 o                         
  -6   5   0         94.74        104.86         5.07 o                         
  -5   5   0        362.51        399.14         5.84 o                         
  -4   5   0       1561.06       1636.19        33.87 o                         
  -3   5   0          9.29          2.71         1.95 o                         
  -2   5   0        764.93        767.08        16.00 o                         
  -1   5   0       8541.87       8843.73       107.65 o                         
   0   5   0        550.45        689.37         5.37 o                         
   1   5   0       1002.49       1168.45        28.04 o                         
   2   5   0       1623.02       1741.36        41.05 o                         
   3   5   0         43.47         71.29         3.54 o                         
   4   5   0        468.06        500.14        11.32 o                         
   5   5   0       1723.65       1936.17        27.99 o                         
   6   5   0        392.00        443.47         5.72 o                         
   7   5   0       1319.37       1265.99        27.92 o                         
   8   5   0       1129.26       1043.55         8.73 o                         
   9   5   0         31.96         29.13         2.02 o                         
  10   5   0         92.72         96.60         2.78 o                         
  11   5   0          6.32          4.06         2.11 o                         
 -11   6   0         13.59         12.56         2.21 o                         
 -10   6   0         31.31         20.19         2.54 o                         
  -9   6   0         75.77         66.46         2.94 o                         
  -8   6   0        287.82        324.44         4.13 o                         
  -7   6   0        185.84        178.91         4.02 o                         
  -6   6   0       1206.82       1256.55        39.81 o                         
  -5   6   0       1423.26       1346.24        55.71 o                         
  -4   6   0        946.90       1024.75         8.44 o                         
  -3   6   0       1904.82       2107.55        52.23 o                         
  -2   6   0        299.67        253.17         4.55 o                         
  -1   6   0        857.99       1000.77        13.85 o                         
   0   6   0        274.34        270.05         5.32 o                         
   1   6   0       5053.54       5290.15        76.15 o                         
   2   6   0        635.80        743.01        20.32 o                         
   3   6   0        902.03        857.30        11.18 o                         
   4   6   0         67.35         65.12         1.94 o                         
   5   6   0       1820.78       1859.88        40.35 o                         
   6   6   0         60.06         75.24         3.57 o                         
   7   6   0          5.89          5.76         1.75 o                         
   8   6   0        235.63        271.20         5.33 o                         
   9   6   0          0.91          0.79         1.67 o                         
  10   6   0        238.98        239.21         9.76 o                         
  11   6   0          1.45          0.69         2.32 o                         
 -10   7   0         17.25         19.43         2.53 o                         
  -9   7   0        856.17        847.06        27.20 o                         
  -8   7   0          0.04         16.72         3.38 o                         
  -7   7   0          6.69         11.04         2.53 o                         
  -6   7   0        171.77        155.95         2.41 o                         
  -5   7   0        321.52        364.57         6.60 o                         
  -4   7   0          0.92          5.16         2.39 o                         
  -3   7   0         53.36         51.26         2.35 o                         
  -2   7   0       1167.12       1192.54        13.06 o                         
  -1   7   0          8.61         12.40         2.06 o                         
   0   7   0       2664.18       3005.41        54.40 o                         
   1   7   0        243.58        326.21         4.77 o                         
   2   7   0        300.60        322.47         5.01 o                         
   3   7   0        120.80        163.20         2.39 o                         
   4   7   0        290.51        279.05         6.56 o                         
   5   7   0       1659.73       1643.90        18.84 o                         
   6   7   0       1243.32       1183.71        15.71 o                         
   7   7   0        503.08        485.02         7.15 o                         
   8   7   0         82.11         90.98         2.89 o                         
   9   7   0          1.94          4.52         1.69 o                         
  10   7   0         45.48         40.79         2.54 o                         
  11   7   0         49.24         53.07         1.99 o                         
 -10   8   0         51.57         35.33         3.66 o                         
  -9   8   0          0.94          1.76         2.41 o                         
  -8   8   0        314.82        320.34         3.90 o                         
  -7   8   0        199.49        215.22         5.90 o                         
  -6   8   0        785.73        746.18        18.32 o                         
  -5   8   0        324.65        310.74         8.02 o                         
  -4   8   0       1336.71       1319.85        50.50 o                         
  -3   8   0        637.51        627.27         7.03 o                         
  -2   8   0       1805.01       1813.12        50.09 o                         
  -1   8   0        564.71        506.64         3.88 o                         
   0   8   0         46.89         86.54         4.95 o                         
   1   8   0         96.72        158.60         2.73 o                         
   2   8   0        169.31        184.55         3.22 o                         
   3   8   0          0.12          1.76         1.77 o                         
   4   8   0        603.80        530.82         6.20 o                         
   5   8   0        845.40        819.82        11.48 o                         
   6   8   0         42.20         53.51         2.39 o                         
   7   8   0        366.88        335.34         2.94 o                         
   8   8   0          0.51          2.42         1.98 o                         
   9   8   0          1.60          3.44         1.94 o                         
  10   8   0          3.45          2.23         1.54 o                         
  -9   9   0         39.35         48.30         2.87 o                         
  -8   9   0         86.02        103.54         3.47 o                         
  -7   9   0         18.60         18.78         3.18 o                         
  -6   9   0          0.30          7.44         1.92 o                         
  -5   9   0        253.29        269.03         3.57 o                         
  -4   9   0          9.88          7.99         2.23 o                         
  -3   9   0        227.61        244.45         7.81 o                         
  -2   9   0          0.30         -0.22         1.79 o                         
  -1   9   0       2383.50       2496.68        49.32 o                         
   0   9   0       1650.61       1833.13        19.38 o                         
   1   9   0          4.01         11.10         2.22 o                         
   2   9   0        493.94        563.77        12.52 o                         
   3   9   0       1278.89       1265.40        11.53 o                         
   4   9   0        220.21        182.11         3.48 o                         
   5   9   0        450.76        461.13         5.40 o                         
   6   9   0        750.25        755.31        11.89 o                         
   7   9   0        307.58        321.13         7.55 o                         
   8   9   0         17.02         16.09         1.87 o                         
   9   9   0          3.05          3.56         1.48 o                         
  10   9   0         27.71         23.88         1.84 o                         
  -9  10   0          1.53          1.66         3.94 o                         
  -8  10   0        261.04        254.67        15.51 o                         
  -7  10   0          2.94          7.90         2.33 o                         
  -6  10   0         56.91         57.08         3.68 o                         
  -5  10   0        227.37        218.07         6.27 o                         
  -4  10   0        194.18        173.02         4.56 o                         
  -3  10   0       3129.36       3089.44        70.91 o                         
  -2  10   0         63.57         61.10         2.05 o                         
  -1  10   0        681.28        681.40         5.66 o                         
   0  10   0        271.80        313.42         3.73 o                         
   1  10   0        555.46        525.98         9.65 o                         
   2  10   0        690.56        609.39        12.36 o                         
   3  10   0        285.42        269.77         4.38 o                         
   4  10   0        228.51        208.62         2.99 o                         
   5  10   0        211.27        187.10         2.71 o                         
   6  10   0        154.48        176.00         5.35 o                         
   7  10   0         96.57         93.39         3.26 o                         
   8  10   0         52.73         61.91         2.72 o                         
   9  10   0          7.53          4.94         1.64 o                         
  -8  11   0          6.56          2.13         3.09 o                         
  -7  11   0        122.83        122.35         3.89 o                         
  -6  11   0          8.81          8.41         2.46 o                         
  -5  11   0         13.61         17.29         2.43 o                         
  -4  11   0        525.60        510.72         6.03 o                         
  -3  11   0          3.48          7.15         2.38 o                         
  -2  11   0        139.42        132.01         2.47 o                         
  -1  11   0          0.84          8.31         2.00 o                         
   0  11   0        243.81        292.49         5.42 o                         
   1  11   0        707.00        729.61        11.49 o                         
   2  11   0          7.80          5.12         1.76 o                         
   3  11   0        379.65        358.99         8.40 o                         
   4  11   0        349.29        356.54         3.16 o                         
   5  11   0        267.10        251.99         2.41 o                         
   6  11   0        230.99        193.27         3.95 o                         
   7  11   0        272.23        242.54         4.46 o                         
   8  11   0         31.35         29.58         1.95 o                         
   9  11   0        163.49        165.57         5.21 o                         
  -8  12   0         64.05         56.38         6.94 o                         
  -7  12   0          1.64          4.17         1.97 o                         
  -6  12   0        274.67        265.73         7.98 o                         
  -5  12   0         49.59         56.26         2.55 o                         
  -4  12   0       1026.93        965.09        31.26 o                         
  -3  12   0        322.82        295.42         5.80 o                         
  -2  12   0        391.46        413.50         6.35 o                         
  -1  12   0        598.09        644.55        12.75 o                         
   0  12   0         12.16         14.59         1.89 o                         
   1  12   0         26.58         24.36         2.42 o                         
   2  12   0         88.02         78.78         2.31 o                         
   3  12   0         27.97         30.33         2.26 o                         
   4  12   0         14.02         21.61         2.20 o                         
   5  12   0        588.30        600.90         9.76 o                         
   6  12   0         27.05         24.27         1.95 o                         
   7  12   0         75.70         79.07         4.08 o                         
   8  12   0        223.75        210.33         5.95 o                         
  -7  13   0         20.67         17.85         1.87 o                         
  -6  13   0         27.99         30.32         2.39 o                         
  -5  13   0         52.15         42.12         2.28 o                         
  -4  13   0         13.77         13.86         2.50 o                         
  -3  13   0         54.01         39.67         2.75 o                         
  -2  13   0        185.03        193.85         8.36 o                         
  -1  13   0         52.04         45.19         2.29 o                         
   0  13   0          3.69         13.30         2.23 o                         
   1  13   0          0.34          1.47         2.15 o                         
   2  13   0          0.50          3.13         2.22 o                         
   3  13   0       1388.38       1363.09        18.95 o                         
   4  13   0         10.50         16.35         2.13 o                         
   5  13   0        748.85        759.85        13.43 o                         
   6  13   0       1424.62       1376.84        27.35 o                         
   7  13   0         39.01         35.70         2.31 o                         
  -5  14   0         15.36         19.97         2.35 o                         
  -4  14   0        199.14        206.96         6.60 o                         
  -3  14   0        187.86        188.78         3.47 o                         
  -2  14   0          0.02          5.29         2.35 o                         
  -1  14   0        336.78        353.16         9.75 o                         
   0  14   0          4.99         13.46         2.16 o                         
   1  14   0        729.01        737.44        14.62 o                         
   2  14   0          9.39         14.70         1.92 o                         
   3  14   0         96.28         84.84         2.42 o                         
   4  14   0        119.46        111.16         2.91 o                         
   5  14   0        126.76        113.83         4.89 o                         
   6  14   0         43.59         43.32         2.83 o                         
  -4  15   0          2.32          8.84         2.01 o                         
  -3  15   0         26.41         30.42         2.50 o                         
  -2  15   0         15.65         13.00         2.11 o                         
  -1  15   0        136.92        143.91         2.69 o                         
   0  15   0         43.48         42.33         2.09 o                         
   1  15   0        227.10        222.64         4.90 o                         
   2  15   0          1.49          2.17         1.94 o                         
   3  15   0        187.04        177.19         2.56 o                         
   4  15   0        476.19        503.93        12.42 o                         
   5  15   0          2.74          5.82         2.14 o                         
  -2  16   0        116.58         96.20         2.33 o                         
  -1  16   0         12.36         22.14         2.11 o                         
   0  16   0          7.90          5.31         2.28 o                         
   1  16   0         20.98         22.03         2.44 o                         
   2  16   0         80.13         68.78         2.50 o                         
   3  16   0         33.34         24.21         2.85 o                         
  -2 -16   1        160.60        148.59         3.20 o                         
  -1 -16   1          0.09          3.90         2.00 o                         
   0 -16   1         32.52         44.59         2.31 o                         
   1 -16   1          2.43          1.45         2.11 o                         
   2 -16   1          1.85          7.60         3.24 o                         
  -5 -15   1        189.81        187.50         8.27 o                         
  -4 -15   1         22.95         22.09         2.34 o                         
  -3 -15   1        113.40        127.44         2.65 o                         
  -2 -15   1         69.27         68.92         2.23 o                         
  -1 -15   1        397.62        385.37         4.70 o                         
   0 -15   1        200.17        181.14         2.76 o                         
   1 -15   1         15.97         17.40         1.79 o                         
   2 -15   1         34.85         49.22         2.47 o                         
   3 -15   1         67.62         68.68         2.91 o                         
   4 -15   1        166.72        149.37         2.85 o                         
  -6 -14   1          8.23          8.05         2.00 o                         
  -5 -14   1        470.43        530.68        16.03 o                         
  -4 -14   1        263.98        265.80         3.35 o                         
  -3 -14   1        281.37        271.93         4.49 o                         
  -2 -14   1        111.06        119.62         2.74 o                         
  -1 -14   1         23.23         25.66         2.09 o                         
   0 -14   1        149.95        136.45         2.46 o                         
   1 -14   1          2.79          8.92         1.78 o                         
   2 -14   1         49.13         54.55         2.24 o                         
   3 -14   1          0.20          0.85         1.97 o                         
   4 -14   1         70.32         80.42         3.47 o                         
   5 -14   1        307.70        343.54         5.14 o                         
  -7 -13   1          8.00          5.73         2.10 o                         
  -6 -13   1        391.68        382.04         9.05 o                         
  -5 -13   1        129.11        137.25         2.75 o                         
  -4 -13   1          0.45          2.20         1.94 o                         
  -3 -13   1         59.82         60.55         2.15 o                         
  -2 -13   1         34.91         42.44         2.34 o                         
  -1 -13   1          2.70          7.38         2.03 o                         
   0 -13   1          4.79          8.98         2.39 o                         
   1 -13   1          4.18          9.34         2.15 o                         
   2 -13   1         85.26         79.33         2.31 o                         
   3 -13   1         31.18         48.12         2.98 o                         
   4 -13   1        151.00        146.08         3.10 o                         
   5 -13   1          9.49          9.58         2.12 o                         
   6 -13   1          2.41          6.75         2.25 o                         
   7 -13   1        149.95        123.63         3.39 o                         
  -8 -12   1          1.71          7.85         2.27 o                         
  -7 -12   1         91.99         98.37         3.17 o                         
  -6 -12   1         36.24         42.72         2.32 o                         
  -5 -12   1         84.71         78.50         2.32 o                         
  -4 -12   1        157.03        152.55         2.60 o                         
  -3 -12   1         20.33         20.32         1.78 o                         
  -2 -12   1        839.00        849.09        16.99 o                         
  -1 -12   1         56.24         77.77         2.28 o                         
   0 -12   1          0.35          5.24         1.83 o                         
   1 -12   1         82.91         58.52         2.18 o                         
   2 -12   1        143.78        168.95         2.92 o                         
   3 -12   1        169.54        188.75         7.08 o                         
   4 -12   1         32.53         28.98         2.40 o                         
   5 -12   1         50.64         55.63         2.32 o                         
   6 -12   1        348.59        366.04         9.72 o                         
   7 -12   1        199.19        172.79         7.27 o                         
   8 -12   1        110.18        107.90         4.89 o                         
  -9 -11   1          1.44          4.71         1.87 o                         
  -8 -11   1         21.57         18.35         1.77 o                         
  -7 -11   1        235.60        258.89         2.90 o                         
  -6 -11   1         10.71         11.91         1.85 o                         
  -5 -11   1        347.32        336.40         3.39 o                         
  -4 -11   1        388.44        355.88         6.62 o                         
  -3 -11   1          7.62         11.35         1.84 o                         
  -2 -11   1         37.72         31.67         2.02 o                         
  -1 -11   1          0.69          6.39         1.83 o                         
   0 -11   1         98.31        107.43         4.71 o                         
   1 -11   1         37.27         57.34         2.97 o                         
   2 -11   1        204.37        206.39         2.68 o                         
   3 -11   1        338.27        387.19         9.34 o                         
   4 -11   1         46.56         59.36         4.75 o                         
   5 -11   1          0.54          3.27         1.97 o                         
   6 -11   1         70.20         67.33         2.28 o                         
   7 -11   1          0.33          2.08         2.30 o                         
   8 -11   1          3.91          5.10         3.54 o                         
  -9 -10   1         31.61         32.90         2.60 o                         
  -8 -10   1        291.96        312.45         5.96 o                         
  -7 -10   1        245.74        236.25         4.39 o                         
  -6 -10   1        540.78        540.87        12.32 o                         
  -5 -10   1          1.05          2.16         1.82 o                         
  -4 -10   1         96.85        110.36         4.72 o                         
  -3 -10   1         42.07         31.85         2.10 o                         
  -2 -10   1         31.39         35.10         2.06 o                         
  -1 -10   1          3.23          7.78         2.11 o                         
   0 -10   1         24.21         30.25         2.17 o                         
   1 -10   1          0.26          9.49         2.45 o                         
   2 -10   1        239.41        217.07         4.52 o                         
   3 -10   1        733.07        733.16        17.48 o                         
   4 -10   1        485.60        523.85         8.00 o                         
   5 -10   1        190.56        158.67         8.31 o                         
   6 -10   1         56.03         45.01         2.17 o                         
   7 -10   1        507.27        532.33        14.19 o                         
   8 -10   1        286.50        273.45         8.95 o                         
   9 -10   1        676.26        632.07        21.08 o                         
 -10  -9   1          1.14          1.94         1.96 o                         
  -9  -9   1        138.65        141.96         2.29 o                         
  -8  -9   1          0.01         -0.25         1.77 o                         
  -7  -9   1        712.57        702.06        19.41 o                         
  -6  -9   1         20.19         24.60         2.25 o                         
  -5  -9   1       1527.22       1460.65        23.38 o                         
  -4  -9   1        330.91        307.79         2.80 o                         
  -3  -9   1        595.03        606.22        15.15 o                         
  -2  -9   1        190.62        196.08         4.59 o                         
  -1  -9   1       2505.83       2599.71        25.42 o                         
   0  -9   1        157.54        129.43         2.83 o                         
   1  -9   1       1432.37       1300.19        15.06 o                         
   2  -9   1        157.44        150.10         2.42 o                         
   3  -9   1        294.62        330.03         4.22 o                         
   4  -9   1         89.11         82.09         2.86 o                         
   5  -9   1       1151.05       1069.66        18.97 o                         
   6  -9   1         56.48         46.48         2.01 o                         
   7  -9   1         61.68         63.19         3.27 o                         
   8  -9   1         34.75         37.14         3.05 o                         
   9  -9   1          3.67          2.72         2.65 o                         
  10  -9   1        157.34        158.98        10.77 o                         
 -10  -8   1         32.11         32.26         2.18 o                         
  -9  -8   1        201.08        203.99         2.82 o                         
  -8  -8   1          4.12          7.67         1.71 o                         
  -7  -8   1        292.62        279.36         3.37 o                         
  -6  -8   1        228.24        247.84         6.43 o                         
  -5  -8   1        127.82        129.97         3.82 o                         
  -4  -8   1        175.26        192.34         2.46 o                         
  -3  -8   1        372.42        380.51         2.93 o                         
  -2  -8   1        679.10        693.50         8.94 o                         
  -1  -8   1        591.89        593.90         4.34 o                         
   0  -8   1        127.10        156.57         5.81 o                         
   1  -8   1         58.47         58.93         2.17 o                         
   2  -8   1         58.83         68.07         2.44 o                         
   3  -8   1          0.99          5.42         2.12 o                         
   4  -8   1        485.00        491.15        13.41 o                         
   5  -8   1       1444.04       1481.04        11.91 o                         
   6  -8   1         39.82         21.80         1.83 o                         
   7  -8   1        202.44        188.98         3.98 o                         
   8  -8   1          5.58          8.19         2.57 o                         
   9  -8   1         32.18         31.14         2.48 o                         
  10  -8   1        161.04        176.76         9.07 o                         
 -11  -7   1         87.65         78.89         2.97 o                         
 -10  -7   1          6.78          3.63         1.88 o                         
  -9  -7   1         50.55         65.15         1.94 o                         
  -8  -7   1        165.99        164.78         4.15 o                         
  -7  -7   1        245.11        223.12         4.15 o                         
  -6  -7   1         39.65         50.24         2.14 o                         
  -5  -7   1          9.11          8.05         1.89 o                         
  -4  -7   1         58.74         59.61         2.01 o                         
  -3  -7   1        885.38        872.77        20.21 o                         
  -2  -7   1       2908.10       2776.33        24.73 o                         
  -1  -7   1        945.69       1032.96        10.85 o                         
   0  -7   1       8289.87       8542.40        98.51 o                         
   1  -7   1        216.83        222.27         3.09 o                         
   2  -7   1         24.63         21.07         2.21 o                         
   3  -7   1       1427.11       1544.45        25.04 o                         
   4  -7   1         82.63         98.97         2.72 o                         
   5  -7   1        390.22        414.29         6.67 o                         
   6  -7   1        670.13        699.05        28.09 o                         
   7  -7   1         35.50         38.34         2.52 o                         
   8  -7   1        880.59        867.48        34.27 o                         
   9  -7   1          0.21          6.14         3.00 o                         
  10  -7   1        401.95        382.61         7.68 o                         
 -11  -6   1        169.74        186.58        11.20 o                         
 -10  -6   1         81.87         68.49         2.13 o                         
  -9  -6   1         25.68         24.39         1.65 o                         
  -8  -6   1          3.70          4.15         1.80 o                         
  -7  -6   1        987.39        980.43        24.90 o                         
  -6  -6   1        119.12         91.74         2.09 o                         
  -5  -6   1        160.46        193.10         4.82 o                         
  -4  -6   1       1699.99       1690.64        36.99 o                         
  -3  -6   1          4.25          4.10         2.05 o                         
  -2  -6   1       2607.63       3078.11        71.24 o                         
  -1  -6   1         58.48         44.85         2.48 o                         
   0  -6   1       7611.88       8185.42       153.41 o                         
   1  -6   1       5180.57       5341.73        52.62 o                         
   2  -6   1       1649.13       1878.42        21.51 o                         
   3  -6   1         82.60         78.11         2.64 o                         
   4  -6   1        132.98        168.80         3.00 o                         
   5  -6   1          3.33          9.77         1.72 o                         
   6  -6   1         39.51         39.32         2.59 o                         
   7  -6   1         84.96         96.50         2.88 o                         
   8  -6   1        728.66        669.23        87.38 o                         
   9  -6   1        511.94        476.86        20.91 o                         
  10  -6   1         28.30         26.09         3.65 o                         
  11  -6   1          7.09          8.57         2.01 o                         
 -11  -5   1          3.56          9.50         2.09 o                         
 -10  -5   1        130.25        112.65         4.65 o                         
  -9  -5   1        124.54        114.33         3.15 o                         
  -8  -5   1         96.01         90.70         2.13 o                         
  -7  -5   1        114.72         95.77         2.88 o                         
  -6  -5   1        866.98        751.92        11.53 o                         
  -5  -5   1       1708.68       1736.68        36.95 o                         
  -4  -5   1        691.51        616.25         4.68 o                         
  -3  -5   1       4122.86       4331.37        64.87 o                         
  -2  -5   1         18.90         15.35         2.30 o                         
  -1  -5   1      17563.97      16166.67        49.91 o                         
   0  -5   1       1651.36       1937.58        12.92 o                         
   1  -5   1        253.00        245.57         4.27 o                         
   2  -5   1       9825.84       9955.64       206.74 o                         
   3  -5   1        291.29        242.14         3.62 o                         
   4  -5   1          2.51          2.84         1.83 o                         
   5  -5   1         98.98         86.04         1.99 o                         
   6  -5   1        315.23        326.06         3.64 o                         
   7  -5   1         15.82         23.26         2.15 o                         
   8  -5   1        984.07       1078.05        21.19 o                         
   9  -5   1        399.88        405.42        19.65 o                         
  10  -5   1         10.96         12.52         2.11 o                         
  11  -5   1        149.65        149.82         6.85 o                         
 -11  -4   1         65.02         70.86         3.35 o                         
 -10  -4   1        609.96        575.49        19.26 o                         
  -9  -4   1         32.64         36.53         2.26 o                         
  -8  -4   1       1326.85       1285.10        35.17 o                         
  -7  -4   1        644.28        640.05         8.61 o                         
  -6  -4   1         12.07          5.36         1.56 o                         
  -5  -4   1        676.62        834.60        17.90 o                         
  -4  -4   1        963.62       1030.84        17.56 o                         
  -3  -4   1         12.87         19.43         3.46 o                         
  -2  -4   1        169.99        164.92         6.71 o                         
  -1  -4   1        796.82        553.41        20.75 o                         
   0  -4   1       4224.84       3941.28        52.19 o                         
   1  -4   1       6559.48       6732.67        97.73 o                         
   2  -4   1       2915.94       2756.46        84.39 o                         
   3  -4   1        943.76        835.41        23.39 o                         
   4  -4   1        102.24        100.92         2.45 o                         
   5  -4   1          0.98          2.23         2.09 o                         
   6  -4   1        230.16        272.89         4.85 o                         
   7  -4   1       1497.44       1409.81        37.35 o                         
   8  -4   1        289.18        315.19        13.52 o                         
   9  -4   1         10.36         12.07         1.80 o                         
  10  -4   1         22.18         24.92         1.79 o                         
  11  -4   1         13.89         14.09         2.14 o                         
 -12  -3   1          0.75          1.35         2.60 o                         
 -11  -3   1         36.67         49.64         2.56 o                         
 -10  -3   1         73.94        101.47         2.91 o                         
  -9  -3   1         93.95         91.36         3.91 o                         
  -8  -3   1         89.64         83.68         2.75 o                         
  -7  -3   1        678.97        653.65        19.12 o                         
  -6  -3   1        475.82        454.61        16.63 o                         
  -5  -3   1       1396.17       1361.67        10.72 o                         
  -4  -3   1       5056.31       5576.57        92.41 o                         
  -3  -3   1       1919.52       1638.80        18.26 o                         
  -1  -3   1       4307.47       3962.69        55.15 o                         
   1  -3   1       1006.46       1029.76        19.70 o                         
   2  -3   1       3211.47       3253.95        51.28 o                         
   3  -3   1       5960.33       5916.36       155.58 o                         
   4  -3   1        457.51        434.55         6.46 o                         
   5  -3   1        980.95       1046.94        40.15 o                         
   6  -3   1        939.88       1011.04        14.26 o                         
   7  -3   1         85.33         93.59         3.00 o                         
   8  -3   1          8.00          3.85         1.70 o                         
   9  -3   1        369.77        337.74         7.27 o                         
  10  -3   1        355.11        329.58        12.77 o                         
  11  -3   1         24.47         28.29         2.47 o                         
  12  -3   1         40.26         37.38         1.99 o                         
 -12  -2   1        114.68        112.48         4.30 o                         
 -11  -2   1        135.21        143.62         3.41 o                         
 -10  -2   1        130.99        115.62         2.62 o                         
  -9  -2   1        144.15        144.70         2.98 o                         
  -8  -2   1        132.45        147.50         2.75 o                         
  -7  -2   1       1207.21       1217.77        44.63 o                         
  -6  -2   1        543.40        625.47        11.01 o                         
  -5  -2   1       1812.11       1944.23        12.39 o                         
  -4  -2   1        125.22        113.54         3.63 o                         
  -3  -2   1       1260.27       1215.25        13.32 o                         
  -2  -2   1       8651.41       8122.56       183.68 o                         
  -1  -2   1        391.70        412.91        10.39 o                         
   0  -2   1       2357.42       2002.51        52.78 o                         
   1  -2   1       2751.00       2770.94        60.48 o                         
   3  -2   1       1005.71       1071.12        19.05 o                         
   4  -2   1         73.56         90.37         5.04 o                         
   5  -2   1       2602.37       2760.36       108.44 o                         
   6  -2   1         71.71         72.77         2.90 o                         
   7  -2   1        281.55        271.53         9.28 o                         
   8  -2   1        139.35        109.34         3.18 o                         
   9  -2   1        136.25        131.39         6.58 o                         
  10  -2   1         13.70         19.26         1.85 o                         
  11  -2   1          2.05          5.22         2.07 o                         
  12  -2   1         91.56         90.61         4.66 o                         
 -12  -1   1          0.54          2.38         2.71 o                         
 -11  -1   1          6.58          2.20         2.76 o                         
 -10  -1   1          3.53          1.52         2.43 o                         
  -9  -1   1        104.71        142.56         5.55 o                         
  -8  -1   1        605.81        619.56        29.08 o                         
  -7  -1   1        369.27        309.54         4.09 o                         
  -6  -1   1       1497.78       1373.17        21.66 o                         
  -5  -1   1       3711.75       3799.43        97.16 o                         
  -4  -1   1       5584.79       5801.23        90.82 o                         
  -1  -1   1       4992.13       4340.19       104.27 o                         
   1  -1   1       8040.71       7467.26      1045.41 o                         
   2  -1   1          3.02          7.39         3.16 o                         
   3  -1   1       4674.14       4557.63       180.43 o                         
   4  -1   1       1262.42       1188.52        10.72 o                         
   5  -1   1          0.01          1.19         2.02 o                         
   6  -1   1        205.68        185.47         5.58 o                         
   7  -1   1        276.91        306.39         3.54 o                         
   8  -1   1       1308.01       1264.01        27.62 o                         
   9  -1   1        724.82        743.94        29.87 o                         
  10  -1   1       1390.24       1394.49        37.44 o                         
  11  -1   1         60.88         58.11         2.30 o                         
  12  -1   1          7.63          7.54         1.99 o                         
 -12   0   1          0.00          3.57         2.00 o                         
 -11   0   1        138.96        144.89         3.41 o                         
 -10   0   1        594.55        577.32        12.65 o                         
  -9   0   1          4.14          6.66         2.18 o                         
  -8   0   1        884.70        870.30        23.98 o                         
  -7   0   1         28.91         49.48         1.97 o                         
  -6   0   1       1127.32       1136.90        32.11 o                         
  -5   0   1         31.36         32.86         2.53 o                         
  -4   0   1        610.42        665.38        23.89 o                         
  -3   0   1          0.06         19.14         5.13 o                         
  -1   0   1        210.11        226.57         5.24 o                         
   1   0   1       4144.63       3474.62        55.21 o                         
   2   0   1       3637.56       3624.57        60.67 o                         
   3   0   1         86.72         85.88         3.00 o                         
   4   0   1       4070.60       3738.59        99.53 o                         
   5   0   1       1309.24       1318.37        44.69 o                         
   6   0   1       1989.29       2029.94        59.40 o                         
   7   0   1        495.40        532.00        23.81 o                         
   8   0   1          5.46         12.50         1.95 o                         
   9   0   1        379.53        367.85        10.18 o                         
  10   0   1          7.24          8.83         2.75 o                         
  11   0   1          0.10          4.47         2.20 o                         
  12   0   1          0.21          2.24         1.82 o                         
 -12   1   1         19.79         21.75         2.84 o                         
 -11   1   1         86.17         86.59         3.09 o                         
 -10   1   1        369.23        333.04        13.43 o                         
  -9   1   1         94.08         98.88         5.78 o                         
  -8   1   1        272.06        293.06        16.46 o                         
  -7   1   1         62.61         80.64         3.76 o                         
  -6   1   1       7153.15       6825.12       394.08 o                         
  -5   1   1        104.13        146.75         5.28 o                         
  -4   1   1        257.52        246.48        16.74 o                         
  -3   1   1       6200.45       5383.78       123.44 o                         
  -2   1   1         33.61         43.60         2.82 o                         
  -1   1   1        941.34        788.54        22.09 o                         
   1   1   1      11216.72      10001.11       191.43 o                         
   2   1   1       1631.24       1254.91        24.65 o                         
   3   1   1         34.96         23.06         2.21 o                         
   4   1   1          0.34          7.85         1.79 o                         
   5   1   1        980.47        950.50         7.01 o                         
   6   1   1       1022.53       1025.19        17.57 o                         
   7   1   1         35.15         38.40         2.45 o                         
   8   1   1          0.59         10.10         3.20 o                         
   9   1   1        483.60        412.33         7.07 o                         
  10   1   1         28.24         26.13         2.23 o                         
  11   1   1        186.30        191.40         3.70 o                         
  12   1   1         84.63         76.82         2.92 o                         
 -12   2   1         81.97         69.01         3.24 o                         
 -11   2   1          2.08          2.92         2.06 o                         
 -10   2   1        301.82        369.78         4.69 o                         
  -9   2   1        179.59        188.51         8.09 o                         
  -8   2   1         19.71         23.87         2.14 o                         
  -7   2   1        242.61        261.14         5.62 o                         
  -6   2   1       1041.52       1001.37        16.38 o                         
  -5   2   1        140.39        116.11         3.16 o                         
  -4   2   1         33.24         46.67         3.02 o                         
  -3   2   1        924.24        947.66        17.03 o                         
  -2   2   1        721.25        728.28        22.22 o                         
  -1   2   1       1033.72       1235.76        27.83 o                         
   0   2   1        168.05        146.37         4.69 o                         
   1   2   1       1366.96       1327.82        15.85 o                         
   2   2   1       1206.76       1000.02        10.00 o                         
   3   2   1       2599.09       2802.47        41.42 o                         
   4   2   1       2757.95       2634.85        35.68 o                         
   5   2   1        517.80        403.93         4.97 o                         
   6   2   1         11.45         13.48         1.93 o                         
   7   2   1        186.40        198.17         3.87 o                         
   8   2   1          1.10         -0.40         1.97 o                         
   9   2   1        168.57        164.77        19.03 o                         
  10   2   1          2.44          9.06         2.71 o                         
  11   2   1         62.78         60.47         3.76 o                         
  12   2   1         31.36         29.80         2.93 o                         
 -11   3   1         66.81         67.95         4.23 o                         
 -10   3   1        355.36        332.78        10.15 o                         
  -9   3   1        692.40        642.63        13.36 o                         
  -8   3   1        239.02        205.88         5.77 o                         
  -7   3   1        756.92        719.43        13.27 o                         
  -6   3   1        214.52        198.30         8.37 o                         
  -5   3   1       1539.85       1345.10        65.09 o                         
  -4   3   1       2315.74       2322.87        26.95 o                         
  -3   3   1        138.45        128.53         2.85 o                         
  -2   3   1        162.77        136.34         3.12 o                         
  -1   3   1       6096.44       5907.68       126.82 o                         
   1   3   1        121.78        120.33         3.55 o                         
   2   3   1        230.61        258.08         7.56 o                         
   3   3   1       4122.11       3764.82        57.56 o                         
   4   3   1         30.29         39.13         2.41 o                         
   5   3   1         43.37         33.84         2.23 o                         
   6   3   1        981.43        906.48        18.79 o                         
   7   3   1       1166.74       1216.39        21.75 o                         
   8   3   1        396.13        391.15         9.06 o                         
   9   3   1          5.07         17.96         3.47 o                         
  10   3   1        530.54        481.54        11.09 o                         
  11   3   1         85.41         75.62         2.70 o                         
  12   3   1         59.89         73.46         4.03 o                         
 -11   4   1         52.17         38.21         3.07 o                         
 -10   4   1         45.07         45.37         2.37 o                         
  -9   4   1         22.85         15.97         1.92 o                         
  -8   4   1         16.55         18.99         2.29 o                         
  -7   4   1       1429.34       1409.22        18.89 o                         
  -6   4   1         29.27         22.02         2.22 o                         
  -5   4   1        276.17        265.60         5.48 o                         
  -4   4   1          2.17          7.38         2.17 o                         
  -3   4   1       1157.24       1128.85        37.39 o                         
  -2   4   1        400.73        359.90         5.67 o                         
  -1   4   1       3345.94       3657.88       110.28 o                         
   0   4   1        902.44        796.37        24.76 o                         
   1   4   1       1625.86       1296.45        12.51 o                         
   2   4   1       1798.02       1674.73        25.26 o                         
   3   4   1        201.43        154.25         3.15 o                         
   4   4   1        929.04        982.94        23.65 o                         
   5   4   1         30.75         44.67        10.25 o                         
   6   4   1        207.80        252.75         8.81 o                         
   7   4   1        162.18        176.91         4.65 o                         
   8   4   1        224.30        234.68         7.10 o                         
   9   4   1        230.78        206.56         5.22 o                         
  10   4   1        379.22        369.22        10.85 o                         
  11   4   1          4.91          5.91         2.12 o                         
  12   4   1          0.09          3.04         2.10 o                         
 -11   5   1         20.46         19.77         1.85 o                         
 -10   5   1          9.51          9.78         1.93 o                         
  -9   5   1       1230.98       1195.41        50.26 o                         
  -8   5   1        179.84        160.28         3.16 o                         
  -7   5   1       1117.80       1091.87       128.93 o                         
  -6   5   1        644.71        618.75        19.67 o                         
  -5   5   1          5.16          5.75         2.00 o                         
  -4   5   1       1665.57       1405.95        43.49 o                         
  -3   5   1         65.31         95.13         4.79 o                         
  -2   5   1       1317.09       1322.97        36.11 o                         
  -1   5   1       2580.73       2933.24        69.68 o                         
   0   5   1        191.00        222.90         3.24 o                         
   1   5   1        764.47        971.81         8.22 o                         
   2   5   1        115.55         95.11         2.73 o                         
   3   5   1       4444.17       4495.59        97.09 o                         
   4   5   1        227.99        248.30         3.88 o                         
   5   5   1         98.77        107.27         2.39 o                         
   6   5   1         13.72         16.23         2.21 o                         
   7   5   1          4.16         11.46         1.72 o                         
   8   5   1        248.82        252.05        10.43 o                         
   9   5   1        301.62        300.53         2.79 o                         
  10   5   1        158.82        190.20         5.98 o                         
  11   5   1        321.63        297.84         3.45 o                         
 -11   6   1        561.48        518.03        31.54 o                         
 -10   6   1         90.16         96.07         3.09 o                         
  -9   6   1          1.53          1.60         2.62 o                         
  -8   6   1       2004.23       2027.23        29.52 o                         
  -7   6   1          0.02          0.99         2.51 o                         
  -6   6   1         57.83         48.09         3.07 o                         
  -5   6   1        962.41       1125.35        14.30 o                         
  -4   6   1        551.17        537.71         7.28 o                         
  -3   6   1         29.64         28.33         2.36 o                         
  -2   6   1        422.50        500.42         6.70 o                         
  -1   6   1       1234.33       1208.87        21.54 o                         
   0   6   1          4.70         12.62         2.19 o                         
   1   6   1       2556.20       2564.54        18.75 o                         
   2   6   1       1219.98       1284.01        10.02 o                         
   3   6   1        581.41        564.05        13.04 o                         
   4   6   1       1528.68       1635.42        32.65 o                         
   5   6   1          2.22          6.02         1.66 o                         
   6   6   1       1207.54       1118.60        18.99 o                         
   7   6   1         27.41         26.49         1.76 o                         
   8   6   1        125.84        123.53         3.05 o                         
   9   6   1          2.37          1.47         1.65 o                         
  10   6   1        339.79        335.93         6.72 o                         
  11   6   1         53.70         40.61         2.48 o                         
 -10   7   1        244.91        226.61        29.77 o                         
  -9   7   1          4.56          7.44         2.85 o                         
  -8   7   1        211.70        206.22         3.36 o                         
  -7   7   1        656.32        631.06        24.82 o                         
  -6   7   1         57.53         65.20         2.48 o                         
  -5   7   1       1009.25        990.71        35.78 o                         
  -4   7   1        187.72        159.35         3.07 o                         
  -3   7   1         53.58         46.40         3.03 o                         
  -2   7   1        305.32        287.40         4.73 o                         
  -1   7   1       3642.90       3659.07        67.41 o                         
   0   7   1        946.11        912.25        12.49 o                         
   1   7   1         13.35         27.38         2.36 o                         
   2   7   1        983.90        924.30         8.16 o                         
   3   7   1         65.70         63.37         2.49 o                         
   4   7   1        664.64        627.83        10.99 o                         
   5   7   1          6.77         18.39         1.76 o                         
   6   7   1        191.43        194.75         6.84 o                         
   7   7   1       1269.34       1350.55        26.81 o                         
   8   7   1         10.83          8.69         1.70 o                         
   9   7   1         17.24         23.92         1.82 o                         
  10   7   1          0.26          3.45         1.87 o                         
  11   7   1        103.76         92.51         4.19 o                         
 -10   8   1         15.48         13.59         3.79 o                         
  -9   8   1         14.75         13.74         2.91 o                         
  -8   8   1        115.14        121.60         4.10 o                         
  -7   8   1        878.98        857.41        26.45 o                         
  -6   8   1          0.84          6.03         1.81 o                         
  -5   8   1        203.02        183.94         5.58 o                         
  -4   8   1        156.91        170.08         3.90 o                         
  -3   8   1       2917.16       2871.55        68.32 o                         
  -2   8   1         12.68         30.02         2.36 o                         
  -1   8   1        306.55        318.05         5.86 o                         
   0   8   1       1494.21       1534.01        27.69 o                         
   1   8   1         17.15         25.62         1.99 o                         
   2   8   1         53.84         94.11         2.33 o                         
   3   8   1         45.36         70.47         1.96 o                         
   4   8   1          9.60         14.29         1.76 o                         
   5   8   1         12.58         17.09         1.66 o                         
   6   8   1         96.31         95.85         7.26 o                         
   7   8   1         48.29         68.13         3.47 o                         
   8   8   1        165.59        180.40         3.70 o                         
   9   8   1         35.91         35.03         2.08 o                         
  10   8   1         53.55         47.94         3.11 o                         
  11   8   1         39.70         48.26         4.14 o                         
  -9   9   1        347.05        338.40         7.47 o                         
  -8   9   1         14.47         15.39         3.12 o                         
  -7   9   1         44.21         45.46         3.17 o                         
  -6   9   1         56.15         51.19         2.47 o                         
  -5   9   1        277.57        295.77         6.02 o                         
  -4   9   1       2176.75       2196.19        60.48 o                         
  -3   9   1        368.06        320.56         4.41 o                         
  -2   9   1        829.40        825.45         6.39 o                         
  -1   9   1         52.58         56.16         2.71 o                         
   0   9   1         89.22        110.87         4.14 o                         
   1   9   1       3178.26       3530.82        60.55 o                         
   2   9   1        968.00        973.10        15.13 o                         
   3   9   1        140.43        160.11         2.40 o                         
   4   9   1        404.79        448.68         8.79 o                         
   5   9   1        593.62        620.10        12.21 o                         
   6   9   1        196.85        199.94         4.03 o                         
   7   9   1        382.77        375.10        10.79 o                         
   8   9   1          0.18          0.01         1.56 o                         
   9   9   1          5.67         10.94         1.66 o                         
  10   9   1         74.31         81.68         2.34 o                         
  -9  10   1         44.73         47.96         3.37 o                         
  -8  10   1         13.07         15.62         2.65 o                         
  -7  10   1          1.55          4.02         1.81 o                         
  -6  10   1          1.89          1.84         1.98 o                         
  -5  10   1        102.65         91.12         2.36 o                         
  -4  10   1          2.42          1.44         2.04 o                         
  -3  10   1       1119.76       1116.05        27.87 o                         
  -2  10   1        720.84        698.41        11.17 o                         
  -1  10   1          0.57          2.00         1.95 o                         
   0  10   1       1045.03       1031.54        17.44 o                         
   1  10   1        783.12        834.46        13.46 o                         
   2  10   1        245.56        238.70         6.58 o                         
   3  10   1        611.24        545.20         7.70 o                         
   4  10   1          6.47          9.37         1.86 o                         
   5  10   1        949.48        976.52         4.31 o                         
   6  10   1         40.33         45.63         2.07 o                         
   7  10   1          7.42          4.24         2.23 o                         
   8  10   1         97.53        101.36         2.17 o                         
   9  10   1         16.28         14.61         1.90 o                         
  10  10   1          0.73          2.64         2.09 o                         
  -8  11   1          0.97          4.57         3.09 o                         
  -7  11   1        305.62        290.50        12.73 o                         
  -6  11   1         31.62         28.49         2.48 o                         
  -5  11   1        136.32        145.06         4.43 o                         
  -4  11   1        567.28        577.12         4.25 o                         
  -3  11   1         26.70         31.15         2.60 o                         
  -2  11   1          0.63          4.12         3.37 o                         
  -1  11   1        290.07        281.54         3.08 o                         
   0  11   1        527.17        523.19         7.78 o                         
   1  11   1        140.12        112.69         2.46 o                         
   2  11   1          0.42          5.82         2.08 o                         
   3  11   1         41.53         41.33         1.92 o                         
   4  11   1       1050.49       1048.20        13.55 o                         
   5  11   1        220.77        245.22         4.17 o                         
   6  11   1        270.66        327.82         6.73 o                         
   7  11   1          2.06         -0.67         1.80 o                         
   8  11   1        126.96        130.92         4.60 o                         
   9  11   1         43.34         30.48         2.00 o                         
  -7  12   1         71.58         69.40         3.33 o                         
  -6  12   1         68.62         71.12         2.33 o                         
  -5  12   1          3.40          5.35         2.15 o                         
  -4  12   1         12.93         22.13         3.20 o                         
  -3  12   1        432.04        434.75        13.55 o                         
  -2  12   1         17.38         15.53         2.16 o                         
  -1  12   1        765.92        745.49        14.03 o                         
   0  12   1         16.70         30.38         2.01 o                         
   1  12   1        255.92        270.95         6.15 o                         
   2  12   1        110.11        121.79         2.64 o                         
   3  12   1        347.15        325.04         5.21 o                         
   4  12   1         19.16         18.67         1.95 o                         
   5  12   1        200.99        180.53         2.49 o                         
   6  12   1          5.64         11.81         1.95 o                         
   7  12   1        155.37        141.01         2.54 o                         
   8  12   1          2.69          6.32         2.09 o                         
  -6  13   1         68.24         70.09         2.38 o                         
  -5  13   1        269.01        248.67         9.73 o                         
  -4  13   1        152.22        138.26         3.76 o                         
  -3  13   1         44.06         31.71         2.49 o                         
  -2  13   1         13.33         13.98         2.41 o                         
  -1  13   1          3.45          2.51         2.24 o                         
   0  13   1        307.48        320.50         6.67 o                         
   1  13   1          0.11          3.83         1.99 o                         
   2  13   1          0.01         -0.71         2.16 o                         
   3  13   1        123.24        118.44         2.52 o                         
   4  13   1         35.63         30.39         2.09 o                         
   5  13   1          0.09          4.03         1.85 o                         
   6  13   1        796.97        771.88        16.40 o                         
   7  13   1         53.82         62.27         2.59 o                         
  -5  14   1        367.43        362.74        14.46 o                         
  -4  14   1          1.16          8.81         2.22 o                         
  -3  14   1         75.50         82.24         2.43 o                         
  -2  14   1          8.48         10.83         4.08 o                         
  -1  14   1         26.53         20.80         2.05 o                         
   0  14   1         36.53         34.27         2.17 o                         
   1  14   1         94.24         81.58         2.54 o                         
   2  14   1        182.65        182.57         2.77 o                         
   3  14   1         30.72         23.66         2.09 o                         
   4  14   1         39.60         40.83         2.17 o                         
   5  14   1          4.72         11.86         2.36 o                         
   6  14   1          6.20          4.32         1.96 o                         
  -4  15   1         59.69         71.46         2.46 o                         
  -3  15   1          0.49          2.21         2.16 o                         
  -2  15   1         65.70         64.51         2.58 o                         
  -1  15   1         40.94         39.89         2.08 o                         
   0  15   1         53.93         55.21         2.33 o                         
   1  15   1         42.75         35.45         2.10 o                         
   2  15   1          8.68          8.91         1.75 o                         
   3  15   1        111.05        122.84         4.65 o                         
   4  15   1          9.78          6.58         2.23 o                         
   5  15   1        119.99        127.52         4.17 o                         
  -2  16   1         60.86         77.61         3.06 o                         
  -1  16   1          0.16          1.07         2.24 o                         
   0  16   1          8.39          8.11         2.26 o                         
   1  16   1        225.61        224.27         8.28 o                         
   2  16   1         23.77         23.48         2.09 o                         
   3  16   1          6.46          9.46         1.78 o                         
  -2 -16   2         92.65        109.09         2.84 o                         
  -1 -16   2          2.09          2.95         2.39 o                         
   0 -16   2        131.33        114.35         2.91 o                         
   1 -16   2          2.02          4.89         2.26 o                         
  -4 -15   2          0.94          4.21         2.33 o                         
  -3 -15   2        105.85         98.88         2.68 o                         
  -2 -15   2         66.32         64.02         4.57 o                         
  -1 -15   2         18.16         18.59         2.24 o                         
   0 -15   2         31.53         28.38         1.96 o                         
   1 -15   2        322.95        323.06         3.82 o                         
   2 -15   2        139.02        141.64         2.51 o                         
   3 -15   2        379.76        407.05         8.34 o                         
   4 -15   2         14.23         20.40         2.42 o                         
  -6 -14   2        149.95        148.32         2.89 o                         
  -5 -14   2          0.37          3.38         2.84 o                         
  -4 -14   2        128.33        129.64         4.67 o                         
  -3 -14   2         90.41         94.77         2.71 o                         
  -2 -14   2        170.63        154.53         2.75 o                         
  -1 -14   2        315.60        314.73         3.23 o                         
   0 -14   2          1.66         11.68         2.51 o                         
   1 -14   2        180.84        184.99         4.05 o                         
   2 -14   2          0.00          2.73         2.11 o                         
   3 -14   2          3.61          4.95         2.11 o                         
   4 -14   2         22.11         20.70         2.60 o                         
   5 -14   2         42.24         41.57         2.73 o                         
  -7 -13   2          5.59          7.80         2.53 o                         
  -6 -13   2         33.99         35.89         2.47 o                         
  -5 -13   2          0.88          1.64         2.23 o                         
  -4 -13   2         58.99         65.69         2.54 o                         
  -3 -13   2         38.97         31.51         3.11 o                         
  -2 -13   2          0.05          1.29         2.08 o                         
  -1 -13   2         93.06         70.69         2.40 o                         
   0 -13   2          0.03          5.79         2.04 o                         
   1 -13   2         35.14         20.33         2.11 o                         
   2 -13   2        762.01        733.50         4.12 o                         
   3 -13   2        433.03        423.35         8.91 o                         
   4 -13   2        206.55        208.84         7.05 o                         
   5 -13   2          1.35         -0.06         2.04 o                         
   6 -13   2        301.22        317.17         6.90 o                         
   7 -13   2          2.95          3.60         2.58 o                         
  -8 -12   2          1.04          5.28         2.19 o                         
  -7 -12   2        238.33        215.41        12.08 o                         
  -6 -12   2        325.64        298.34         6.13 o                         
  -5 -12   2        203.62        219.20         5.71 o                         
  -4 -12   2         62.31         57.59         3.72 o                         
  -3 -12   2        310.00        339.82        10.82 o                         
  -2 -12   2         50.00         66.83         2.42 o                         
  -1 -12   2        109.62         92.81         2.36 o                         
   0 -12   2        123.69        141.30         2.60 o                         
   1 -12   2        116.47        121.22         2.33 o                         
   2 -12   2        212.13        198.13         2.96 o                         
   3 -12   2        224.48        204.83         4.86 o                         
   4 -12   2        394.41        402.96         9.42 o                         
   5 -12   2         72.64         64.42         2.20 o                         
   6 -12   2        425.18        400.95        17.32 o                         
   7 -12   2        349.45        362.78        15.78 o                         
   8 -12   2         10.82         10.09         3.81 o                         
  -9 -11   2         70.82         66.08         2.45 o                         
  -8 -11   2         92.66         69.91         2.35 o                         
  -7 -11   2         63.99         68.67         3.35 o                         
  -6 -11   2          1.36          3.90         2.21 o                         
  -5 -11   2         12.48         13.99         2.04 o                         
  -4 -11   2          1.72          3.34         2.49 o                         
  -3 -11   2         56.64         43.10         2.73 o                         
  -2 -11   2          0.06          4.16         2.33 o                         
  -1 -11   2          2.75          3.79         1.92 o                         
   0 -11   2        848.29        852.95        13.26 o                         
   1 -11   2         94.09         72.95         2.23 o                         
   2 -11   2        630.21        666.49         8.19 o                         
   3 -11   2       1562.15       1570.31        18.43 o                         
   4 -11   2       1177.93       1072.11        25.35 o                         
   5 -11   2         71.92         65.36         2.43 o                         
   6 -11   2          7.58         10.29         2.45 o                         
   7 -11   2        171.87        176.23        10.89 o                         
   8 -11   2        342.68        335.89        35.79 o                         
  -9 -10   2          0.02          0.53         1.86 o                         
  -8 -10   2         67.41         75.20         1.90 o                         
  -7 -10   2        665.85        728.46        11.96 o                         
  -6 -10   2        402.61        407.67         7.84 o                         
  -5 -10   2          1.65          1.69         1.92 o                         
  -4 -10   2        110.73        107.07         2.70 o                         
  -3 -10   2          2.00          5.10         1.88 o                         
  -2 -10   2        603.91        695.59         6.95 o                         
  -1 -10   2        121.66        128.50         3.79 o                         
   0 -10   2        657.68        670.17         7.18 o                         
   1 -10   2        643.91        670.95        19.25 o                         
   2 -10   2          0.45          3.40         1.72 o                         
   3 -10   2       1869.79       1875.15        28.14 o                         
   4 -10   2        157.05        162.37         4.06 o                         
   5 -10   2         59.46         50.49         2.34 o                         
   6 -10   2          0.27          1.50         1.97 o                         
   7 -10   2        379.34        351.69        14.64 o                         
   8 -10   2        119.71        111.60         4.53 o                         
   9 -10   2         11.04         14.18         3.25 o                         
 -10  -9   2         64.41         68.26         2.23 o                         
  -9  -9   2        401.29        377.92         6.54 o                         
  -8  -9   2        111.53        103.00         2.23 o                         
  -7  -9   2        128.00        137.40         2.61 o                         
  -6  -9   2        150.48        159.87         3.13 o                         
  -5  -9   2        333.72        326.47         8.59 o                         
  -4  -9   2        831.47        842.76        18.31 o                         
  -3  -9   2        571.94        535.45         3.73 o                         
  -2  -9   2        890.81        859.82         6.63 o                         
  -1  -9   2        711.02        713.97        16.22 o                         
   0  -9   2        109.09        110.90         2.72 o                         
   1  -9   2       1232.80       1299.76        17.54 o                         
   2  -9   2        434.61        419.46         3.44 o                         
   3  -9   2         98.81        109.42         2.43 o                         
   4  -9   2        446.20        378.03         5.67 o                         
   5  -9   2         47.90         48.35         2.08 o                         
   6  -9   2        248.05        238.08         9.78 o                         
   7  -9   2        179.33        151.53         7.79 o                         
   8  -9   2         28.29         27.50         3.46 o                         
   9  -9   2          9.91         10.78         2.51 o                         
  10  -9   2         34.16         37.89         3.22 o                         
 -10  -8   2          1.83          1.24         1.65 o                         
  -9  -8   2          5.51          8.55         2.16 o                         
  -8  -8   2        591.90        608.83        15.09 o                         
  -7  -8   2         15.68         18.35         1.96 o                         
  -6  -8   2       1805.00       1767.86        30.19 o                         
  -5  -8   2       1133.87       1112.21        11.95 o                         
  -4  -8   2          0.02          4.05         1.81 o                         
  -3  -8   2         45.65         48.52         1.97 o                         
  -2  -8   2         56.75         41.92         2.22 o                         
  -1  -8   2       1972.73       2074.67        36.84 o                         
   0  -8   2        225.24        234.02         4.18 o                         
   1  -8   2        116.12        122.24         2.54 o                         
   2  -8   2        469.04        455.50         3.85 o                         
   3  -8   2        320.13        328.04         3.29 o                         
   4  -8   2        542.77        553.86        12.41 o                         
   5  -8   2        701.58        632.56        13.70 o                         
   6  -8   2        120.27        155.07         5.08 o                         
   7  -8   2        404.68        426.71         7.88 o                         
   8  -8   2         23.36         29.23         2.69 o                         
   9  -8   2        630.24        616.27        10.14 o                         
  10  -8   2          0.61          4.96         2.78 o                         
 -11  -7   2          8.02          7.32         1.72 o                         
 -10  -7   2         83.38         83.83         2.54 o                         
  -9  -7   2        428.47        453.46        11.24 o                         
  -8  -7   2         68.45         84.87         2.56 o                         
  -7  -7   2        275.32        282.18         5.27 o                         
  -6  -7   2         86.58         69.98         2.15 o                         
  -5  -7   2         96.75        115.25         2.32 o                         
  -4  -7   2        132.51        122.89         2.17 o                         
  -3  -7   2          3.11          8.15         1.83 o                         
  -2  -7   2        125.27        111.23         3.87 o                         
  -1  -7   2         34.08         41.92         2.60 o                         
   0  -7   2       1690.28       1605.32        22.81 o                         
   1  -7   2         20.36         40.68         2.31 o                         
   2  -7   2       3386.25       3710.07        53.14 o                         
   3  -7   2       2246.64       2373.78        63.32 o                         
   4  -7   2         10.19         14.75         2.16 o                         
   5  -7   2         78.75         49.25         2.30 o                         
   6  -7   2          8.61          4.56         1.62 o                         
   7  -7   2         96.52         67.87         2.66 o                         
   8  -7   2       1300.03       1267.90        46.11 o                         
   9  -7   2        547.54        508.35        18.37 o                         
  10  -7   2          0.75          1.74         2.39 o                         
 -11  -6   2         19.19         22.46         2.52 o                         
 -10  -6   2        291.48        295.89         9.31 o                         
  -9  -6   2        322.94        332.83         5.35 o                         
  -8  -6   2        514.67        483.03         6.45 o                         
  -7  -6   2         40.78         44.18         2.15 o                         
  -6  -6   2        644.66        649.45        14.24 o                         
  -5  -6   2       1855.85       1692.24        35.86 o                         
  -4  -6   2         32.47         48.18         2.30 o                         
  -3  -6   2        334.87        313.50         6.14 o                         
  -2  -6   2          5.85          6.28         2.21 o                         
  -1  -6   2       1020.56        900.36        13.07 o                         
   0  -6   2       7146.42       7945.49       140.53 o                         
   1  -6   2        104.90         94.64         4.07 o                         
   2  -6   2       1488.36       1508.08        23.30 o                         
   3  -6   2        539.06        563.42         7.39 o                         
   4  -6   2       1110.76       1263.87        14.32 o                         
   5  -6   2       1674.44       1560.24        55.24 o                         
   6  -6   2       1172.26       1122.77        28.87 o                         
   7  -6   2        660.10        621.82        33.36 o                         
   8  -6   2        160.24        170.73         3.39 o                         
   9  -6   2        896.96        852.89        25.36 o                         
  10  -6   2         91.44         88.83         4.65 o                         
  11  -6   2         20.43         21.51         2.20 o                         
 -11  -5   2        278.95        243.84         3.50 o                         
 -10  -5   2         50.18         47.08         2.30 o                         
  -9  -5   2        382.32        342.36         3.03 o                         
  -8  -5   2        213.42        231.38         6.79 o                         
  -7  -5   2        189.25        187.37         2.31 o                         
  -6  -5   2         33.67         52.26         2.85 o                         
  -5  -5   2        894.24        822.18        11.32 o                         
  -4  -5   2          5.52         13.58         3.13 o                         
  -3  -5   2        644.50        745.18        14.51 o                         
  -2  -5   2       2716.43       2639.84        18.52 o                         
  -1  -5   2        792.46        741.92         5.39 o                         
   0  -5   2       1925.46       2032.94        19.88 o                         
   1  -5   2       7027.17       7113.78       108.37 o                         
   2  -5   2       8807.64       8645.58       345.09 o                         
   3  -5   2       1381.28       1478.16        37.61 o                         
   4  -5   2         96.81        130.83         2.55 o                         
   5  -5   2          1.81          2.33         1.84 o                         
   6  -5   2        123.68         99.40         2.90 o                         
   7  -5   2        215.86        184.20         4.26 o                         
   8  -5   2       1437.66       1322.46       129.27 o                         
   9  -5   2          4.61         11.41         2.80 o                         
  10  -5   2         43.52         55.12         4.10 o                         
  11  -5   2         18.83         17.42         1.79 o                         
 -11  -4   2        347.07        329.62         5.41 o                         
 -10  -4   2        204.05        211.70         6.60 o                         
  -9  -4   2        493.72        536.90         6.90 o                         
  -8  -4   2          1.46          8.19         5.03 o                         
  -7  -4   2        833.96        808.25        18.74 o                         
  -6  -4   2        208.71        201.43         4.63 o                         
  -5  -4   2          0.42          1.30         1.75 o                         
  -4  -4   2        306.59        255.39         4.28 o                         
  -3  -4   2        254.02        272.30         5.39 o                         
  -2  -4   2       2078.23       2209.67        39.64 o                         
  -1  -4   2       2118.24       2487.45        26.81 o                         
   0  -4   2       1331.30       1363.17        39.65 o                         
   1  -4   2        370.21        396.79         4.79 o                         
   2  -4   2        263.62        298.34         5.37 o                         
   3  -4   2       4674.28       5467.99       127.93 o                         
   4  -4   2        671.90        730.37        23.48 o                         
   5  -4   2         34.23         22.16         2.37 o                         
   6  -4   2        377.57        328.38         3.83 o                         
   7  -4   2         35.44         42.07         2.88 o                         
   8  -4   2        356.27        370.94         5.04 o                         
   9  -4   2        635.52        654.81        33.58 o                         
  10  -4   2         97.41        108.62         2.79 o                         
  11  -4   2         18.91         14.31         1.86 o                         
 -11  -3   2         24.38         21.93         2.60 o                         
 -10  -3   2         77.03         80.24         3.04 o                         
  -9  -3   2          1.02          4.47         2.24 o                         
  -8  -3   2        409.26        417.65         6.75 o                         
  -7  -3   2         46.20         60.69         3.62 o                         
  -6  -3   2        139.35        120.80         3.41 o                         
  -5  -3   2        746.77        786.19         5.07 o                         
  -4  -3   2          0.18          6.01         2.32 o                         
  -3  -3   2       5432.18       5136.13       199.62 o                         
  -2  -3   2         37.93         36.09         5.62 o                         
  -1  -3   2         23.15         13.07         2.65 o                         
   0  -3   2       5783.92       5557.69        52.86 o                         
   1  -3   2      12982.38      11268.96        44.33 o                         
   2  -3   2       7297.05       6767.11       328.37 o                         
   3  -3   2        462.30        581.73        13.72 o                         
   4  -3   2        229.99        203.07         6.95 o                         
   5  -3   2          0.05          7.28         2.47 o                         
   6  -3   2        687.88        598.51        31.06 o                         
   7  -3   2          0.04          3.32         1.98 o                         
   8  -3   2          0.38          1.94         2.26 o                         
   9  -3   2          9.34         10.93         1.91 o                         
  10  -3   2          2.87          4.81         1.86 o                         
  11  -3   2         48.47         50.51         2.71 o                         
  12  -3   2         60.19         49.60         2.37 o                         
 -12  -2   2         26.01         28.19         2.92 o                         
 -11  -2   2         13.49         19.68         2.19 o                         
 -10  -2   2        477.41        478.18        14.69 o                         
  -9  -2   2          2.74          3.55         2.61 o                         
  -8  -2   2        436.35        438.47         9.67 o                         
  -7  -2   2          7.84          6.88         2.33 o                         
  -6  -2   2         66.15        126.17         4.37 o                         
  -5  -2   2       1224.50       1384.76        22.16 o                         
  -4  -2   2        728.43        904.45        13.28 o                         
  -3  -2   2         91.07         98.17         2.68 o                         
  -2  -2   2        418.47        406.00        17.11 o                         
  -1  -2   2       3228.81       3090.89        23.52 o                         
   0  -2   2         58.84         28.55         4.41 o                         
   1  -2   2       3671.16       3546.78        90.65 o                         
   3  -2   2          0.58          9.95         3.38 o                         
   4  -2   2        176.20        207.85        12.54 o                         
   5  -2   2         47.40         65.83         2.91 o                         
   6  -2   2       2473.78       2236.35       138.30 o                         
   7  -2   2         28.46         23.50         1.99 o                         
   8  -2   2       1084.81       1062.28        12.14 o                         
   9  -2   2         66.74         76.07         3.77 o                         
  10  -2   2        255.97        258.05         8.04 o                         
  11  -2   2          5.93          5.29         1.98 o                         
  12  -2   2         89.89         97.98         3.29 o                         
 -12  -1   2         21.41         23.32         2.54 o                         
 -11  -1   2        135.30        119.91         4.22 o                         
 -10  -1   2         75.07         54.11         2.39 o                         
  -9  -1   2        292.83        281.92         4.58 o                         
  -8  -1   2       3271.79       3320.57       111.02 o                         
  -7  -1   2         18.31         11.69         2.06 o                         
  -6  -1   2        839.63        929.11        15.92 o                         
  -5  -1   2      10653.68      11569.35       498.26 o                         
  -4  -1   2        358.53        337.70        10.21 o                         
  -3  -1   2       4359.73       4419.22       110.78 o                         
  -1  -1   2        105.87        224.15         6.52 o                         
   0  -1   2       1307.35       1293.08        18.93 o                         
   1  -1   2       3267.36       3168.25        86.04 o                         
   2  -1   2       4992.85       5033.51       279.97 o                         
   3  -1   2       1112.78       1002.48        10.47 o                         
   4  -1   2        140.98        176.25         7.99 o                         
   5  -1   2        647.23        643.89        18.70 o                         
   6  -1   2       1811.39       1758.28        36.16 o                         
   7  -1   2         18.49         21.73         2.25 o                         
   8  -1   2         43.06         44.20         2.73 o                         
   9  -1   2         58.01         48.90         2.20 o                         
  10  -1   2        107.27        116.96         5.01 o                         
  11  -1   2         94.63         99.39         2.49 o                         
  12  -1   2        111.52        116.28         4.27 o                         
 -12   0   2         10.62          8.48         2.28 o                         
 -11   0   2         12.77         14.21         2.43 o                         
 -10   0   2       1978.06       1971.20         8.99 o                         
  -9   0   2       1440.97       1328.13        10.32 o                         
  -8   0   2        263.01        288.16         8.30 o                         
  -7   0   2         68.47         53.76         2.26 o                         
  -6   0   2       3418.63       3469.32        63.70 o                         
  -5   0   2         62.61         97.92         4.05 o                         
  -4   0   2        172.24        163.78         4.23 o                         
  -3   0   2      11585.98      10817.89        44.95 o                         
  -2   0   2        189.03        236.24         5.59 o                         
  -1   0   2       1769.60       1957.24        17.95 o                         
   1   0   2          1.82          3.85         4.81 o                         
   2   0   2       1570.77       1423.65        31.97 o                         
   3   0   2          0.62          1.42         1.90 o                         
   4   0   2        313.34        277.34         7.09 o                         
   5   0   2        278.62        283.81         6.99 o                         
   6   0   2         29.83         27.74         1.96 o                         
   7   0   2       2216.32       2131.62        43.30 o                         
   8   0   2        489.31        456.01        12.62 o                         
   9   0   2          7.58          6.25         3.34 o                         
  10   0   2         85.83         91.40         2.74 o                         
  11   0   2         16.34         14.16         2.72 o                         
  12   0   2         70.74         78.23         4.04 o                         
 -12   1   2          0.39          1.94         2.79 o                         
 -11   1   2         61.90         49.40         2.37 o                         
 -10   1   2        212.27        246.60        10.60 o                         
  -9   1   2         10.17         12.79         1.93 o                         
  -8   1   2         52.22         36.30         2.34 o                         
  -7   1   2        404.89        416.17         9.98 o                         
  -6   1   2        217.24        266.06         5.89 o                         
  -5   1   2        500.21        560.06        24.83 o                         
  -4   1   2        394.37        359.98         9.30 o                         
  -3   1   2        222.37        141.01         4.36 o                         
  -2   1   2       1469.60       1248.66        11.77 o                         
  -1   1   2       1011.34        963.95        20.48 o                         
   0   1   2       7552.65       7169.80       229.23 o                         
   1   1   2        159.28         74.71         6.21 o                         
   2   1   2       3959.32       3252.06        54.31 o                         
   3   1   2         81.44         76.49         2.19 o                         
   4   1   2        320.19        382.75         4.87 o                         
   5   1   2        143.47        146.86         3.09 o                         
   6   1   2          1.12          3.53         2.08 o                         
   7   1   2       1053.38       1121.39        47.52 o                         
   8   1   2        204.47        202.75         8.81 o                         
   9   1   2          8.58         17.35         2.69 o                         
  10   1   2          0.02          2.38         2.01 o                         
  11   1   2         54.59         49.95         2.62 o                         
  12   1   2        170.19        158.75         5.41 o                         
 -11   2   2        423.57        424.81        15.35 o                         
 -10   2   2         29.30         39.29         2.38 o                         
  -9   2   2        413.79        399.67         3.59 o                         
  -8   2   2         87.10         61.07         2.61 o                         
  -7   2   2        384.35        372.41         6.33 o                         
  -6   2   2        841.26        912.20        18.98 o                         
  -5   2   2          0.42          3.05         2.38 o                         
  -4   2   2        799.02        836.16        15.70 o                         
  -3   2   2       5316.15       4962.41       180.70 o                         
  -2   2   2       1843.99       1823.12        32.57 o                         
  -1   2   2       6105.63       5747.26       203.09 o                         
   0   2   2       1102.19       1113.82        18.46 o                         
   1   2   2       3950.92       4040.95        59.13 o                         
   2   2   2       7375.18       7072.09       131.91 o                         
   3   2   2        884.24        694.24        15.98 o                         
   4   2   2        144.24        159.70         4.84 o                         
   5   2   2        270.80        314.79         8.39 o                         
   6   2   2       2662.01       2713.59        44.47 o                         
   7   2   2        469.73        474.80        11.77 o                         
   8   2   2          2.52          2.14         2.21 o                         
   9   2   2         72.56         89.43         2.59 o                         
  10   2   2        225.20        247.17         8.31 o                         
  11   2   2          0.97          1.79         2.42 o                         
  12   2   2         24.04         32.30         2.50 o                         
 -11   3   2         85.88         93.10         2.21 o                         
 -10   3   2         70.73         82.50         2.22 o                         
  -9   3   2         90.38        109.53         2.85 o                         
  -8   3   2        233.12        209.14         3.05 o                         
  -7   3   2         91.81         90.42         2.96 o                         
  -6   3   2        919.60        993.04        50.61 o                         
  -5   3   2          0.84          2.53         2.55 o                         
  -4   3   2       2629.13       2751.76        43.92 o                         
  -3   3   2       1964.76       1867.84        64.27 o                         
  -2   3   2         45.30         29.46         2.57 o                         
  -1   3   2       1485.68       1449.41        57.36 o                         
   1   3   2       4773.97       5111.61        32.22 o                         
   2   3   2       1797.23       1735.56        24.57 o                         
   3   3   2         42.96         96.46         4.55 o                         
   4   3   2       5695.58       5723.06        49.92 o                         
   5   3   2       3137.53       3165.24        44.46 o                         
   6   3   2        220.57        271.83         4.92 o                         
   7   3   2        534.09        526.00        13.12 o                         
   8   3   2       1059.37       1055.54        13.35 o                         
   9   3   2        604.97        639.60        18.42 o                         
  10   3   2          9.10          8.40         2.74 o                         
  11   3   2          5.91          2.37         2.50 o                         
  12   3   2          3.35          8.66         2.54 o                         
 -11   4   2         71.29         83.33         2.36 o                         
 -10   4   2          1.87          3.39         2.16 o                         
  -9   4   2        232.86        250.68         6.39 o                         
  -8   4   2          4.79         11.47         2.15 o                         
  -7   4   2          7.90         13.49         2.70 o                         
  -6   4   2        750.04        724.97         9.13 o                         
  -5   4   2        169.70        164.32         5.16 o                         
  -4   4   2       6706.95       6944.11       120.67 o                         
  -3   4   2         96.42         84.67         2.73 o                         
  -2   4   2          6.65          6.54         2.78 o                         
  -1   4   2        416.81        406.37         7.62 o                         
   0   4   2          0.06         10.78         3.42 o                         
   1   4   2       2994.84       2574.30        25.21 o                         
   2   4   2        345.90        324.90         3.75 o                         
   3   4   2        112.36        138.47         2.76 o                         
   4   4   2       4351.05       4124.40        48.37 o                         
   5   4   2         83.83         95.89         2.23 o                         
   6   4   2        566.65        600.40        12.25 o                         
   7   4   2        106.60         92.57         1.94 o                         
   8   4   2        125.62        138.50         4.26 o                         
   9   4   2        120.93        110.14         3.60 o                         
  10   4   2        347.15        314.18         9.45 o                         
  11   4   2        361.50        367.94        15.95 o                         
  12   4   2         20.55         19.52         2.59 o                         
 -11   5   2         14.06         15.12         2.50 o                         
 -10   5   2         78.76         80.00         3.97 o                         
  -9   5   2         43.61         41.07         2.67 o                         
  -8   5   2         18.77         23.35         2.75 o                         
  -7   5   2       1430.49       1272.87         8.70 o                         
  -6   5   2         63.42         85.26         2.80 o                         
  -5   5   2        586.79        576.04        10.06 o                         
  -4   5   2        880.09        885.48        25.37 o                         
  -3   5   2       4195.53       4181.65        76.88 o                         
  -2   5   2        339.44        342.27         4.19 o                         
  -1   5   2       1101.71       1288.58         8.06 o                         
   0   5   2        278.57        239.93         4.76 o                         
   1   5   2        548.77        589.87         9.93 o                         
   2   5   2       8000.72       8409.35       135.20 o                         
   3   5   2       2548.36       2460.97        37.01 o                         
   4   5   2       3973.75       4332.41       103.92 o                         
   5   5   2       1983.32       2081.23        20.17 o                         
   6   5   2        401.57        390.10         8.55 o                         
   7   5   2        420.01        384.07        12.87 o                         
   8   5   2        272.23        264.85         3.44 o                         
   9   5   2         22.43         36.36         1.91 o                         
  10   5   2         17.09         18.67         2.38 o                         
  11   5   2        236.89        259.27         5.49 o                         
 -11   6   2         43.87         34.50         4.75 o                         
 -10   6   2        100.14        121.17         4.39 o                         
  -9   6   2        314.17        271.53        24.21 o                         
  -8   6   2         74.45         88.57         3.41 o                         
  -7   6   2         78.48         83.44         2.91 o                         
  -6   6   2         47.52         45.58         2.49 o                         
  -5   6   2        606.60        620.48        21.19 o                         
  -4   6   2          0.20          2.79         1.69 o                         
  -3   6   2        168.40        165.64         2.99 o                         
  -2   6   2        101.81        114.35         2.95 o                         
  -1   6   2       1405.65       1423.53        10.83 o                         
   0   6   2         52.58        110.25         4.86 o                         
   1   6   2       1785.83       1696.21        18.67 o                         
   2   6   2          0.10          2.68         2.07 o                         
   3   6   2        454.75        417.47         7.33 o                         
   4   6   2        902.47        919.40        19.73 o                         
   5   6   2       1698.70       1787.98        34.78 o                         
   6   6   2         37.25         40.89         3.51 o                         
   7   6   2        217.37        208.63         2.52 o                         
   8   6   2        752.04        676.48         6.90 o                         
   9   6   2          2.45          2.26         1.63 o                         
  10   6   2         94.22         88.78         3.22 o                         
  11   6   2         12.12         12.30         2.32 o                         
 -10   7   2          9.99          8.99         3.73 o                         
  -9   7   2         10.20          8.91         2.83 o                         
  -8   7   2         12.06          9.42         2.36 o                         
  -7   7   2        266.78        257.31         8.64 o                         
  -6   7   2        192.64        197.40         6.69 o                         
  -5   7   2        434.66        406.86         9.17 o                         
  -4   7   2        319.61        357.91         7.82 o                         
  -3   7   2        334.13        330.01         7.31 o                         
  -2   7   2         50.14         27.09         2.22 o                         
  -1   7   2         76.57         91.12         2.95 o                         
   0   7   2       1181.85       1139.93        18.44 o                         
   1   7   2         11.09         10.27         2.23 o                         
   2   7   2          0.18         14.00         2.11 o                         
   3   7   2        567.32        542.70         8.52 o                         
   4   7   2         39.87         34.11         1.80 o                         
   5   7   2        330.65        358.66         8.25 o                         
   6   7   2         24.96         26.31         1.86 o                         
   7   7   2         10.32          6.23         1.68 o                         
   8   7   2        127.19        132.27         2.45 o                         
   9   7   2        321.74        324.56        10.83 o                         
  10   7   2        291.74        272.31         3.62 o                         
  11   7   2          0.63          1.30         1.59 o                         
 -10   8   2         31.16         33.00         3.63 o                         
  -9   8   2        138.39        138.36         4.18 o                         
  -8   8   2        287.93        288.59        12.20 o                         
  -7   8   2          9.16          9.90         2.83 o                         
  -6   8   2         43.05         44.20         2.31 o                         
  -5   8   2        993.39        993.80        27.91 o                         
  -4   8   2        219.14        213.13        11.47 o                         
  -3   8   2         38.86         61.33         3.72 o                         
  -2   8   2        640.04        630.50         6.58 o                         
  -1   8   2        203.61        282.91         4.81 o                         
   0   8   2         27.38         31.10         2.27 o                         
   1   8   2        848.57        877.55        15.58 o                         
   2   8   2        334.51        266.28         5.38 o                         
   3   8   2        132.70         88.75         2.21 o                         
   4   8   2       2270.88       2236.31        51.21 o                         
   5   8   2        721.59        688.76        14.79 o                         
   6   8   2       3697.35       3671.43        22.34 o                         
   7   8   2        108.75         93.77         3.96 o                         
   8   8   2        124.76        125.46         4.81 o                         
   9   8   2          0.05          2.27         1.90 o                         
  10   8   2        135.39        128.61         6.16 o                         
  11   8   2          0.07          1.57         1.76 o                         
  -9   9   2         42.41         54.74         3.25 o                         
  -8   9   2        375.88        374.48        12.04 o                         
  -7   9   2         10.56         12.35         2.58 o                         
  -6   9   2         33.99         27.63         2.34 o                         
  -5   9   2         39.96         55.83         2.31 o                         
  -4   9   2       1055.04       1054.16        22.10 o                         
  -3   9   2        533.44        546.62        12.00 o                         
  -2   9   2        392.33        414.82         8.29 o                         
  -1   9   2        192.30        159.10         2.55 o                         
   0   9   2          2.67          2.15         1.95 o                         
   1   9   2         82.81         59.07         2.29 o                         
   2   9   2          6.28         11.29         1.87 o                         
   3   9   2         18.06         25.79         1.88 o                         
   4   9   2        334.01        286.93         6.29 o                         
   5   9   2        525.20        506.11         7.95 o                         
   6   9   2       1621.55       1703.96        29.65 o                         
   7   9   2         81.90         65.06         2.31 o                         
   8   9   2          3.66          9.25         1.90 o                         
   9   9   2          9.05         13.62         1.61 o                         
  10   9   2          8.72         14.81         1.81 o                         
  -9  10   2          2.80          6.39         2.96 o                         
  -8  10   2        173.09        182.82        14.77 o                         
  -7  10   2          9.39          6.36         2.66 o                         
  -6  10   2        200.44        211.51         6.32 o                         
  -5  10   2         49.51         58.03         2.66 o                         
  -4  10   2          9.61         12.82         2.43 o                         
  -3  10   2        208.50        224.79         3.24 o                         
  -2  10   2        159.74        165.59         5.47 o                         
  -1  10   2         15.57         15.50         2.24 o                         
   0  10   2        167.01        176.45         2.68 o                         
   1  10   2         79.74         67.22         2.14 o                         
   2  10   2       1329.00       1366.54        12.94 o                         
   3  10   2         43.78         41.76         1.88 o                         
   4  10   2        876.98        852.29        12.02 o                         
   5  10   2          0.24          8.50         1.98 o                         
   6  10   2        686.55        694.70         8.85 o                         
   7  10   2         12.06         16.69         2.29 o                         
   8  10   2         52.77         51.96         2.02 o                         
   9  10   2        156.98        139.67         2.36 o                         
  10  10   2         29.19         29.85         2.07 o                         
  -8  11   2        131.31        115.76         6.97 o                         
  -7  11   2         70.44         78.21         2.32 o                         
  -6  11   2         14.28         16.37         2.31 o                         
  -5  11   2        221.83        213.87         4.21 o                         
  -4  11   2         54.93         45.14         2.64 o                         
  -3  11   2         70.56         83.01         2.25 o                         
  -2  11   2         52.06         61.41         2.80 o                         
  -1  11   2        101.88         87.88         2.67 o                         
   0  11   2        337.13        315.58         7.47 o                         
   1  11   2         23.24         30.65         2.22 o                         
   2  11   2        763.72        712.81        10.29 o                         
   3  11   2          3.57          6.21         1.85 o                         
   4  11   2          1.07          6.98         1.84 o                         
   5  11   2         16.02         22.59         1.86 o                         
   6  11   2        130.51        148.90         2.78 o                         
   7  11   2        407.72        408.51         9.50 o                         
   8  11   2         32.55         26.35         1.97 o                         
   9  11   2        500.56        500.48         7.62 o                         
  -7  12   2         90.33         91.94         4.79 o                         
  -6  12   2         68.89         56.65         2.66 o                         
  -5  12   2        129.13        146.52         2.81 o                         
  -4  12   2        184.61        194.17         3.15 o                         
  -3  12   2        410.30        418.46        11.09 o                         
  -2  12   2        223.47        227.51         2.84 o                         
  -1  12   2         72.86         84.17         2.91 o                         
   0  12   2        239.78        228.63         4.21 o                         
   1  12   2        276.06        242.08         2.95 o                         
   2  12   2        299.38        272.45         7.71 o                         
   3  12   2        567.73        552.63         6.39 o                         
   4  12   2        736.82        685.29         6.98 o                         
   5  12   2        428.98        474.90         9.76 o                         
   6  12   2         90.05         88.59         3.36 o                         
   7  12   2        355.32        398.20        10.51 o                         
   8  12   2        389.55        360.51         8.61 o                         
  -6  13   2        240.42        247.82         3.21 o                         
  -5  13   2        186.89        212.25         2.76 o                         
  -4  13   2        363.02        399.53         7.92 o                         
  -3  13   2        391.39        406.29         7.25 o                         
  -2  13   2         75.62         67.10         2.34 o                         
  -1  13   2         22.84         15.19         2.38 o                         
   0  13   2         10.66          9.98         2.43 o                         
   1  13   2          7.50          5.66         2.16 o                         
   2  13   2        196.77        159.63         2.74 o                         
   3  13   2        260.70        250.21         3.47 o                         
   4  13   2        310.73        274.22         6.38 o                         
   5  13   2        157.09        162.57         4.27 o                         
   6  13   2         17.19         23.57         2.20 o                         
   7  13   2         26.87         31.04         2.38 o                         
   8  13   2        108.86         95.26         3.19 o                         
  -5  14   2         14.15         15.94         2.93 o                         
  -4  14   2        157.50        144.80         2.64 o                         
  -3  14   2         70.45         83.11         2.70 o                         
  -2  14   2          0.42          3.34         2.06 o                         
  -1  14   2        371.87        371.80         7.75 o                         
   0  14   2         13.19         17.34         2.20 o                         
   1  14   2         59.31         64.36         2.40 o                         
   2  14   2        204.91        197.39         4.68 o                         
   3  14   2        190.04        177.28         3.35 o                         
   4  14   2          9.67         14.31         2.01 o                         
   5  14   2         17.95         23.60         2.36 o                         
   6  14   2         26.38         38.06         2.17 o                         
  -4  15   2        278.19        287.66         3.51 o                         
  -3  15   2        118.36        143.68         2.88 o                         
  -2  15   2        103.21        106.98         4.53 o                         
  -1  15   2          0.26          1.77         2.20 o                         
   0  15   2         13.82         10.69         2.31 o                         
   1  15   2         20.86         20.83         2.19 o                         
   2  15   2          1.71          3.01         1.96 o                         
   3  15   2        111.10        108.46         3.33 o                         
   4  15   2        242.03        237.12         8.32 o                         
   5  15   2         13.72         10.77         2.21 o                         
  -2  16   2          0.05         -3.54         3.54 o                         
  -1  16   2          6.45         10.94         2.42 o                         
   0  16   2          3.08          2.54         2.03 o                         
   1  16   2        155.90        136.50         3.25 o                         
   2  16   2        522.87        502.34        16.34 o                         
   3  16   2          6.49          7.79         1.84 o                         
  -1 -16   3        202.57        204.83         5.09 o                         
   0 -16   3         49.34         56.04         2.74 o                         
   1 -16   3         31.06         19.41         2.34 o                         
  -4 -15   3          0.55          1.74         2.45 o                         
  -3 -15   3         13.63         15.37         2.43 o                         
  -2 -15   3          0.00          2.44         2.07 o                         
  -1 -15   3         72.71         57.72         2.62 o                         
   0 -15   3         19.12         14.68         2.08 o                         
   1 -15   3        153.92        148.48         6.02 o                         
   2 -15   3        564.67        607.21         5.82 o                         
   3 -15   3        105.35         99.84         8.79 o                         
   4 -15   3        208.81        200.47         7.31 o                         
  -6 -14   3         72.66         61.02         2.44 o                         
  -5 -14   3         10.14          8.43         2.22 o                         
  -4 -14   3        419.16        399.21         5.78 o                         
  -3 -14   3        152.13        156.12         4.91 o                         
  -2 -14   3        164.72        167.48         3.06 o                         
  -1 -14   3         94.73         66.98         2.88 o                         
   0 -14   3       1235.55       1147.82        19.98 o                         
   1 -14   3          2.55          4.08         2.12 o                         
   2 -14   3         43.54         55.26         2.30 o                         
   3 -14   3         67.87         66.94         2.54 o                         
   4 -14   3         14.58         16.63         2.62 o                         
   5 -14   3        125.13        123.52         4.58 o                         
  -7 -13   3          0.16         -1.33         1.97 o                         
  -6 -13   3         97.63        101.71         2.71 o                         
  -5 -13   3          3.92          7.27         1.83 o                         
  -4 -13   3         82.60         83.03         2.40 o                         
  -3 -13   3         30.21         27.39         2.66 o                         
  -2 -13   3          3.78          4.62         2.38 o                         
  -1 -13   3         53.35         56.73         2.56 o                         
   0 -13   3        223.21        194.64         4.61 o                         
   1 -13   3         25.05         20.30         2.32 o                         
   2 -13   3        404.55        398.14         6.87 o                         
   3 -13   3        127.97        150.28         2.82 o                         
   4 -13   3          0.02          0.63         2.21 o                         
   5 -13   3        145.21        172.23        10.16 o                         
   6 -13   3         32.33         28.90         2.47 o                         
   7 -13   3         58.37         58.94         3.77 o                         
  -8 -12   3         78.98         80.61         2.94 o                         
  -7 -12   3          5.19          7.85         2.49 o                         
  -6 -12   3        681.48        718.04         4.50 o                         
  -5 -12   3        137.59        135.81         2.67 o                         
  -4 -12   3        490.21        458.87        19.36 o                         
  -3 -12   3        179.90        185.07         3.36 o                         
  -2 -12   3        409.02        385.99         5.00 o                         
  -1 -12   3        616.28        638.91        10.69 o                         
   0 -12   3          5.85          8.22         1.96 o                         
   1 -12   3          9.79          4.05         2.11 o                         
   2 -12   3         16.75         13.98         2.14 o                         
   3 -12   3        352.46        372.91         7.08 o                         
   4 -12   3        130.84        116.50         2.52 o                         
   5 -12   3          0.28          0.77         1.98 o                         
   6 -12   3          3.34          4.95         2.37 o                         
   7 -12   3          4.48          3.00         2.22 o                         
   8 -12   3        164.56        148.67         4.97 o                         
  -8 -11   3        141.00        137.52         6.51 o                         
  -7 -11   3         47.15         62.13         2.30 o                         
  -6 -11   3        208.78        207.85         5.30 o                         
  -5 -11   3         41.89         41.20         2.15 o                         
  -4 -11   3        381.28        426.52         3.79 o                         
  -3 -11   3         23.43         15.47         1.95 o                         
  -2 -11   3         63.20         74.58         3.66 o                         
  -1 -11   3        438.54        393.44         7.31 o                         
   0 -11   3        733.97        699.01        11.57 o                         
   1 -11   3        424.20        343.63         6.27 o                         
   2 -11   3        422.95        448.73         4.01 o                         
   3 -11   3        583.60        667.73         8.24 o                         
   4 -11   3         99.02        115.72         3.43 o                         
   5 -11   3         16.51         23.19         2.25 o                         
   6 -11   3        180.72        166.01         8.61 o                         
   7 -11   3        164.28        164.29         5.19 o                         
   8 -11   3          0.90          3.90         3.71 o                         
  -9 -10   3         48.19         46.20         2.27 o                         
  -8 -10   3         30.74         19.87         1.91 o                         
  -7 -10   3        115.72        110.50         2.83 o                         
  -6 -10   3          5.00          4.90         2.23 o                         
  -5 -10   3          1.61          5.32         2.15 o                         
  -4 -10   3          0.08          6.51         2.42 o                         
  -3 -10   3        662.21        618.87        16.57 o                         
  -2 -10   3          0.84          5.20         2.27 o                         
  -1 -10   3       1204.44       1249.45         6.83 o                         
   0 -10   3        947.03       1024.37        12.37 o                         
   1 -10   3       1108.04       1114.07        13.84 o                         
   2 -10   3        615.11        579.54         8.21 o                         
   3 -10   3          7.43          6.89         2.11 o                         
   4 -10   3         62.54         80.67         2.38 o                         
   5 -10   3        207.47        233.94         2.80 o                         
   6 -10   3         30.70         32.75         2.63 o                         
   7 -10   3         72.87         78.78         3.06 o                         
   8 -10   3         47.47         39.67         3.76 o                         
   9 -10   3        282.58        304.39        10.09 o                         
 -10  -9   3        303.69        298.79         3.39 o                         
  -9  -9   3        196.73        208.24         4.64 o                         
  -8  -9   3        200.01        193.19         2.63 o                         
  -7  -9   3          5.25          7.86         1.90 o                         
  -6  -9   3        541.84        531.22         7.22 o                         
  -5  -9   3        148.85        153.38         2.49 o                         
  -4  -9   3        118.74        118.72         3.86 o                         
  -3  -9   3       1235.59       1208.43        18.41 o                         
  -2  -9   3         37.77         25.67         2.09 o                         
  -1  -9   3        193.46        173.02         2.79 o                         
   0  -9   3        186.36        179.27         3.92 o                         
   1  -9   3        660.85        651.87         5.59 o                         
   2  -9   3       2249.62       2248.27        27.02 o                         
   3  -9   3       1254.97       1295.64        16.67 o                         
   4  -9   3        281.89        297.75        11.05 o                         
   5  -9   3        497.19        460.36        11.53 o                         
   6  -9   3         97.25         86.79         2.60 o                         
   7  -9   3         12.01         14.06         2.02 o                         
   8  -9   3        133.81        134.58        13.27 o                         
   9  -9   3        116.11        100.94         3.15 o                         
  10  -9   3         32.14         31.38         7.01 o                         
 -10  -8   3        134.80        155.61         6.18 o                         
  -9  -8   3         15.92         19.75         2.26 o                         
  -8  -8   3          1.50          1.92         2.06 o                         
  -7  -8   3         90.21         89.22         2.65 o                         
  -6  -8   3         55.33         51.17         2.31 o                         
  -5  -8   3       1114.59        961.91        42.18 o                         
  -4  -8   3       2124.65       2037.07        17.03 o                         
  -3  -8   3        654.71        741.92        13.53 o                         
  -2  -8   3       3793.97       3712.22        50.21 o                         
  -1  -8   3          8.92         33.01         2.17 o                         
   0  -8   3          9.62          7.80         2.26 o                         
   1  -8   3       1653.05       1522.08        43.77 o                         
   2  -8   3        303.85        275.51         4.07 o                         
   3  -8   3          2.76          3.30         1.91 o                         
   4  -8   3       2900.94       3042.07        33.27 o                         
   5  -8   3        496.26        480.56         5.39 o                         
   6  -8   3          7.64         11.64         2.00 o                         
   7  -8   3        112.11        125.31         3.48 o                         
   8  -8   3        132.47        147.69         4.03 o                         
   9  -8   3        103.13        108.28         2.96 o                         
  10  -8   3        462.63        429.45        19.51 o                         
 -10  -7   3         11.22         10.76         1.77 o                         
  -9  -7   3        830.75        807.91        14.95 o                         
  -8  -7   3         80.10         86.58         2.25 o                         
  -7  -7   3       1012.70        992.84        10.40 o                         
  -6  -7   3          3.53          3.74         1.84 o                         
  -5  -7   3         35.85         42.88         2.12 o                         
  -4  -7   3       1158.92       1281.06        24.66 o                         
  -3  -7   3          0.01          2.29         1.82 o                         
  -2  -7   3       3820.67       3817.93        93.18 o                         
  -1  -7   3       3262.99       3503.13        76.26 o                         
   0  -7   3       6377.25       6486.89        63.21 o                         
   1  -7   3       5889.67       5986.91       150.57 o                         
   2  -7   3        184.86        200.77         3.15 o                         
   3  -7   3        112.63         87.73         2.76 o                         
   4  -7   3        297.74        330.19         6.79 o                         
   5  -7   3        695.92        714.12        16.00 o                         
   6  -7   3        368.95        342.86         4.30 o                         
   7  -7   3        175.88        171.42         7.81 o                         
   8  -7   3        142.04        140.27         3.25 o                         
   9  -7   3        163.16        130.91        18.51 o                         
  10  -7   3          0.39          3.03         2.39 o                         
  11  -7   3         47.43         56.27         6.11 o                         
 -11  -6   3          6.99          6.89         2.19 o                         
 -10  -6   3         40.24         37.44         1.84 o                         
  -9  -6   3        639.13        581.58         5.47 o                         
  -8  -6   3         26.99         26.36         2.05 o                         
  -7  -6   3        148.99        142.91         2.43 o                         
  -6  -6   3        283.38        289.14         3.03 o                         
  -5  -6   3          0.83          2.98         1.70 o                         
  -4  -6   3        285.06        261.47         6.82 o                         
  -3  -6   3       1536.93       1648.72        11.76 o                         
  -2  -6   3       2590.75       2534.74        30.55 o                         
  -1  -6   3       1176.94       1315.26        19.17 o                         
   0  -6   3         53.62         65.48         2.53 o                         
   1  -6   3        229.80        234.40         6.33 o                         
   2  -6   3        996.43        950.38         8.63 o                         
   3  -6   3       1566.24       1537.19        27.78 o                         
   4  -6   3       1045.98       1050.89        20.83 o                         
   5  -6   3        289.28        350.10         7.17 o                         
   6  -6   3         33.48         27.16         2.44 o                         
   7  -6   3         14.01         19.79         2.48 o                         
   8  -6   3         19.88         32.02         2.74 o                         
   9  -6   3          5.55         10.64         2.76 o                         
  10  -6   3         30.01         28.44         2.46 o                         
  11  -6   3        447.79        427.36        15.26 o                         
 -11  -5   3        175.85        172.71         3.88 o                         
 -10  -5   3        427.22        424.19         5.26 o                         
  -9  -5   3         59.30         44.47         1.85 o                         
  -8  -5   3          0.28          2.18         1.76 o                         
  -7  -5   3        566.91        576.23        12.53 o                         
  -6  -5   3        328.48        275.92         4.47 o                         
  -5  -5   3         10.11          9.22         1.79 o                         
  -4  -5   3        236.07        260.78         5.85 o                         
  -3  -5   3          1.92          8.36         2.27 o                         
  -2  -5   3       1628.20       1702.60        21.72 o                         
  -1  -5   3       7997.53       7684.00       247.97 o                         
   0  -5   3       1838.24       1822.00        23.58 o                         
   1  -5   3        339.93        358.75         8.85 o                         
   2  -5   3        329.66        259.88         5.36 o                         
   3  -5   3       6744.03       7003.36       231.83 o                         
   4  -5   3         47.13         28.61         2.24 o                         
   5  -5   3         23.55         24.72         1.82 o                         
   6  -5   3        929.36        829.68        29.22 o                         
   7  -5   3        711.03        753.28        26.20 o                         
   8  -5   3        615.47        575.93         6.19 o                         
   9  -5   3        315.28        286.11        11.67 o                         
  10  -5   3          2.55          3.72         2.81 o                         
  11  -5   3         12.03         12.59         1.94 o                         
 -11  -4   3          7.29          5.61         2.42 o                         
 -10  -4   3         15.86         19.01         2.39 o                         
  -9  -4   3        359.76        328.85         5.58 o                         
  -8  -4   3        864.91        866.90        11.15 o                         
  -7  -4   3        449.39        470.91        14.35 o                         
  -6  -4   3         76.96         61.43         3.46 o                         
  -5  -4   3        432.85        482.96         7.75 o                         
  -4  -4   3        191.45        196.23         2.92 o                         
  -3  -4   3       1209.76       1107.63         9.09 o                         
  -2  -4   3       3681.23       3797.78        30.77 o                         
  -1  -4   3       1115.19       1273.91        20.02 o                         
   0  -4   3       3066.18       3054.86        19.29 o                         
   1  -4   3        331.96        273.03         6.40 o                         
   2  -4   3         14.77         23.91         2.41 o                         
   3  -4   3       5659.07       6396.12        94.56 o                         
   4  -4   3         44.37         68.14         2.63 o                         
   5  -4   3       1295.61       1312.12        15.25 o                         
   6  -4   3        461.91        412.50        14.89 o                         
   7  -4   3        888.28        879.39       127.06 o                         
   8  -4   3        950.21        983.59        11.31 o                         
   9  -4   3        219.61        223.84         3.26 o                         
  10  -4   3        426.48        389.70         8.01 o                         
  11  -4   3          0.71          2.68         1.85 o                         
 -11  -3   3        129.17        128.55         6.24 o                         
 -10  -3   3         54.25         61.33         2.96 o                         
  -9  -3   3        218.91        253.48         5.85 o                         
  -8  -3   3        222.65        223.36         5.04 o                         
  -7  -3   3         62.74         71.14         2.17 o                         
  -6  -3   3        196.04        245.06         5.29 o                         
  -5  -3   3        340.78        350.60         6.77 o                         
  -4  -3   3          8.15         33.79         2.46 o                         
  -3  -3   3       1130.41       1099.79        13.48 o                         
  -2  -3   3       2416.43       2153.74        31.80 o                         
  -1  -3   3         14.55          9.01         2.39 o                         
   0  -3   3       3024.20       2718.88        47.83 o                         
   1  -3   3       1733.40       1698.66        31.77 o                         
   2  -3   3       4607.92       4641.23        52.94 o                         
   3  -3   3       3591.43       3339.35        93.37 o                         
   4  -3   3        264.67        183.47         7.36 o                         
   5  -3   3        791.54        797.48        31.70 o                         
   6  -3   3        109.61        156.16         5.78 o                         
   7  -3   3         56.18         67.62         2.44 o                         
   8  -3   3        217.35        241.18         6.15 o                         
   9  -3   3         10.31         19.78         1.83 o                         
  10  -3   3         13.66         14.90         2.15 o                         
  11  -3   3          5.57          6.06         1.80 o                         
  12  -3   3        153.41        154.97         8.02 o                         
 -11  -2   3          8.83         14.02         1.99 o                         
 -10  -2   3         29.38         29.64         2.16 o                         
  -9  -2   3        543.81        489.73         4.25 o                         
  -8  -2   3       1991.23       1909.24        48.27 o                         
  -7  -2   3       2384.49       2329.04        48.18 o                         
  -6  -2   3        210.84        189.60         4.94 o                         
  -5  -2   3       4007.23       3689.99       126.91 o                         
  -4  -2   3        133.70        180.26        22.88 o                         
  -3  -2   3        619.67        617.44        23.26 o                         
  -2  -2   3        447.72        400.42         8.65 o                         
   0  -2   3        212.98        132.32         6.18 o                         
   1  -2   3        106.09         92.71         4.12 o                         
   2  -2   3          9.70          3.28         2.24 o                         
   3  -2   3       5353.75       5407.91       234.80 o                         
   4  -2   3       5971.15       5672.36        22.55 o                         
   5  -2   3        910.93       1012.53        58.94 o                         
   6  -2   3        579.05        576.12        10.95 o                         
   7  -2   3         26.54         35.08         1.69 o                         
   8  -2   3       1907.45       1843.09        64.40 o                         
   9  -2   3        499.26        526.78        12.00 o                         
  10  -2   3         19.79         26.68         1.97 o                         
  11  -2   3          5.13          7.94         1.82 o                         
  12  -2   3         36.77         47.61         2.02 o                         
 -11  -1   3         38.52         46.02         2.55 o                         
 -10  -1   3        231.93        225.68         4.44 o                         
  -9  -1   3       1112.96       1040.71        14.32 o                         
  -8  -1   3          6.01          7.85         2.32 o                         
  -7  -1   3       1135.86       1067.84        30.96 o                         
  -6  -1   3       1159.56       1119.55        18.10 o                         
  -5  -1   3        144.34        166.81         6.51 o                         
  -4  -1   3       6628.84       6273.78       147.81 o                         
  -3  -1   3       4290.66       4507.72        58.35 o                         
  -2  -1   3        599.23        604.19        22.77 o                         
  -1  -1   3       7881.04       6264.87        46.24 o                         
   0  -1   3       1531.03       1542.30        49.10 o                         
   1  -1   3        857.93        848.53        12.65 o                         
   3  -1   3        505.86        448.36         7.55 o                         
   4  -1   3       1168.18       1230.26        54.71 o                         
   5  -1   3       1334.11       1241.35        35.54 o                         
   6  -1   3       1513.82       1449.77         6.84 o                         
   7  -1   3         47.58         64.39         2.70 o                         
   8  -1   3          3.72          5.32         2.19 o                         
   9  -1   3         50.99         53.29         3.24 o                         
  10  -1   3        283.13        290.85        13.46 o                         
  11  -1   3          0.71          1.42         1.63 o                         
  12  -1   3         19.47         24.59         2.11 o                         
 -11   0   3          5.80          6.63         2.12 o                         
 -10   0   3         36.77         38.36         2.64 o                         
  -9   0   3        202.66        210.70         9.82 o                         
  -8   0   3       6005.54       5957.40       166.44 o                         
  -7   0   3        259.23        255.03         4.51 o                         
  -6   0   3       1729.16       1588.90       128.26 o                         
  -5   0   3       1045.98       1118.98        31.50 o                         
  -4   0   3        574.31        614.37        19.59 o                         
  -3   0   3        714.83        880.60        14.25 o                         
  -1   0   3         31.08         27.21        13.43 o                         
   1   0   3        892.29        849.84        11.40 o                         
   2   0   3        162.74        142.73         7.24 o                         
   3   0   3        537.39        420.38         4.82 o                         
   4   0   3        260.68        190.96         4.11 o                         
   5   0   3       1014.41        948.19        36.20 o                         
   6   0   3        976.63        950.78        21.11 o                         
   7   0   3         81.38         80.88         2.55 o                         
   8   0   3        649.16        626.22         9.20 o                         
   9   0   3         90.34         97.40         5.53 o                         
  10   0   3         89.82         93.90         3.62 o                         
  11   0   3        247.65        257.76         9.68 o                         
  12   0   3         48.22         34.56         2.75 o                         
 -11   1   3        226.85        203.10        12.57 o                         
 -10   1   3        155.87        147.21         5.63 o                         
  -9   1   3        565.11        541.02         6.32 o                         
  -8   1   3        359.05        386.28         4.25 o                         
  -7   1   3         23.67         34.56         2.15 o                         
  -6   1   3        126.06        161.65         3.17 o                         
  -5   1   3         36.53         51.51         2.31 o                         
  -4   1   3         26.63         15.50         2.60 o                         
  -3   1   3        183.65         87.43         3.76 o                         
  -2   1   3       6303.54       5581.87        39.69 o                         
  -1   1   3       4467.53       4357.14       244.83 o                         
   0   1   3       8727.21       8921.11       412.53 o                         
   1   1   3       3374.58       3497.24        68.98 o                         
   2   1   3      10356.90       9874.63        43.67 o                         
   3   1   3        103.34         90.46         2.44 o                         
   4   1   3       2323.83       1992.60        25.84 o                         
   5   1   3       2160.44       2397.45        59.87 o                         
   6   1   3        658.96        616.49        20.66 o                         
   7   1   3         26.66         38.24         2.00 o                         
   8   1   3        780.56        777.64        18.33 o                         
   9   1   3        145.95        136.91         5.83 o                         
  10   1   3          4.17          6.60         2.31 o                         
  11   1   3         21.64         16.03         2.79 o                         
  12   1   3         35.87         42.49         2.95 o                         
 -11   2   3          3.39          2.94         1.89 o                         
 -10   2   3         13.76         15.66         2.07 o                         
  -9   2   3        259.47        267.20         4.36 o                         
  -8   2   3         21.22         15.70         1.71 o                         
  -7   2   3         40.18         37.06         2.02 o                         
  -6   2   3         27.71         35.47         1.81 o                         
  -5   2   3       4514.81       4379.54       285.39 o                         
  -4   2   3       2061.35       2060.87        63.81 o                         
  -3   2   3       3310.07       3485.99       125.67 o                         
  -2   2   3        485.22        572.09        10.30 o                         
  -1   2   3       2251.17       2089.95        66.02 o                         
   0   2   3       7543.81       7638.07       180.47 o                         
   1   2   3       5912.64       5398.81        98.25 o                         
   2   2   3       5027.08       4946.96       113.60 o                         
   3   2   3       5815.56       6060.38        72.92 o                         
   4   2   3        200.56        212.27         2.81 o                         
   5   2   3         92.90        134.92         2.46 o                         
   6   2   3       2772.35       2824.45        25.42 o                         
   7   2   3         42.92         38.65         2.29 o                         
   8   2   3          2.06          4.79         1.81 o                         
   9   2   3        173.82        178.73         4.52 o                         
  10   2   3         25.44         25.20         2.49 o                         
  11   2   3          1.92          3.73         2.44 o                         
  12   2   3        192.80        198.12         4.60 o                         
 -11   3   3          0.22         -1.12         2.06 o                         
 -10   3   3          8.02         11.67         1.80 o                         
  -9   3   3        198.73        206.78         3.88 o                         
  -8   3   3          0.35          2.56         1.95 o                         
  -7   3   3         32.36         23.67         2.53 o                         
  -6   3   3         97.87         89.89         5.14 o                         
  -5   3   3         30.44         25.77         2.20 o                         
  -4   3   3        128.77        146.42         3.08 o                         
  -3   3   3        134.91        132.60         4.17 o                         
  -2   3   3       3091.00       2823.62        58.82 o                         
  -1   3   3       4218.72       4129.27       101.23 o                         
   0   3   3          1.20         35.20        12.58 o                         
   1   3   3        181.21        179.94         4.07 o                         
   2   3   3       6034.89       5449.60       131.96 o                         
   3   3   3       5356.08       5393.58       111.98 o                         
   4   3   3       1389.80       1423.65        24.97 o                         
   5   3   3       3054.14       3122.53        45.17 o                         
   6   3   3        411.52        405.76         3.29 o                         
   7   3   3          9.42         16.88         1.87 o                         
   8   3   3         13.89         18.09         2.52 o                         
   9   3   3          7.90         10.24         1.92 o                         
  10   3   3         78.39         87.89         3.44 o                         
  11   3   3        115.36        105.24         4.40 o                         
  12   3   3        212.94        220.29         3.72 o                         
 -11   4   3        158.19        124.48         6.78 o                         
 -10   4   3         83.67         79.38         2.66 o                         
  -9   4   3         28.06         24.83         2.18 o                         
  -8   4   3         69.35         57.22         2.83 o                         
  -7   4   3          0.80          2.19         2.12 o                         
  -6   4   3          3.49          4.05         2.30 o                         
  -5   4   3          3.90          6.66         2.18 o                         
  -4   4   3        162.35        162.98         8.28 o                         
  -3   4   3         76.16         74.54         2.65 o                         
  -2   4   3         31.47         53.51         2.62 o                         
  -1   4   3        466.59        439.44         7.98 o                         
   1   4   3         65.34        127.31         6.73 o                         
   2   4   3          7.47          8.55         1.92 o                         
   3   4   3       1576.70       1539.14        48.78 o                         
   4   4   3       2024.10       1897.63        14.74 o                         
   5   4   3        349.90        452.18         4.97 o                         
   6   4   3          1.31          5.56         1.70 o                         
   7   4   3         27.64         22.54         2.02 o                         
   8   4   3        358.72        367.15        10.12 o                         
   9   4   3        100.51        115.30         6.53 o                         
  10   4   3        130.60        133.54         5.56 o                         
  11   4   3        187.82        169.74         9.41 o                         
  12   4   3         51.40         44.33         3.87 o                         
 -11   5   3         28.03         22.53         2.64 o                         
 -10   5   3        313.39        275.21         6.50 o                         
  -9   5   3          0.07          3.91         2.65 o                         
  -8   5   3         55.92         57.23         3.43 o                         
  -7   5   3        578.62        556.84        30.36 o                         
  -6   5   3         97.22         78.82         2.93 o                         
  -5   5   3        559.05        569.45        21.28 o                         
  -4   5   3          0.44          0.11         1.85 o                         
  -3   5   3       2285.76       2313.74        83.27 o                         
  -2   5   3        242.65        285.16         4.06 o                         
  -1   5   3       2026.46       1971.51        43.36 o                         
   0   5   3        175.72        135.68         6.34 o                         
   1   5   3        107.67         87.53         2.35 o                         
   2   5   3       2129.37       2003.18        30.07 o                         
   3   5   3        182.45        235.15         4.43 o                         
   4   5   3        522.04        451.15         7.09 o                         
   5   5   3       2128.53       2178.62        37.26 o                         
   6   5   3        509.07        543.26         5.79 o                         
   7   5   3          0.35          1.01         1.74 o                         
   8   5   3        329.20        303.64         5.00 o                         
   9   5   3        290.80        294.05         7.16 o                         
  10   5   3        252.85        204.14         5.71 o                         
  11   5   3         62.30         58.79         2.39 o                         
  12   5   3         27.10         37.63         3.42 o                         
 -10   6   3         37.83         47.99         2.60 o                         
  -9   6   3        452.22        462.44        12.00 o                         
  -8   6   3          0.91          3.50         3.12 o                         
  -7   6   3        541.11        581.83         8.85 o                         
  -6   6   3       1020.71        989.14        33.34 o                         
  -5   6   3         34.34         45.59         6.38 o                         
  -4   6   3         83.07         85.87         2.78 o                         
  -3   6   3       1711.87       1897.40        27.47 o                         
  -2   6   3          1.40          2.91         2.47 o                         
  -1   6   3        294.66        347.73        12.23 o                         
   0   6   3        878.23        812.20         8.47 o                         
   1   6   3       1432.07       1536.97        15.22 o                         
   2   6   3         85.47         98.23         3.27 o                         
   3   6   3        787.03        707.51        16.23 o                         
   4   6   3       3955.45       3997.02        96.08 o                         
   5   6   3       2185.98       2328.60        33.19 o                         
   6   6   3       1024.89       1004.31         9.63 o                         
   7   6   3        211.99        225.54         6.43 o                         
   8   6   3        157.43        159.97         2.44 o                         
   9   6   3         36.77         38.10         2.21 o                         
  10   6   3         12.65         16.04         1.98 o                         
  11   6   3         88.66         88.08         4.73 o                         
 -10   7   3        358.82        344.73        27.81 o                         
  -9   7   3          6.66          7.51         3.15 o                         
  -8   7   3        630.39        626.22         9.57 o                         
  -7   7   3          1.76          1.58         2.28 o                         
  -6   7   3         52.38         37.71         2.80 o                         
  -5   7   3         86.91         75.92         4.92 o                         
  -4   7   3        793.77        804.62         9.36 o                         
  -3   7   3        790.75        796.33        14.80 o                         
  -2   7   3        752.30        732.49         6.47 o                         
  -1   7   3         41.58         18.24         1.98 o                         
   0   7   3       2474.84       2580.16        24.19 o                         
   1   7   3       3788.23       3653.37        68.77 o                         
   2   7   3       2839.52       2730.29        33.58 o                         
   3   7   3         55.60         44.31         1.90 o                         
   4   7   3         19.06         19.58         1.67 o                         
   5   7   3         13.09         17.58         1.93 o                         
   6   7   3       2015.00       1958.71        38.04 o                         
   7   7   3         77.43         69.00         2.18 o                         
   8   7   3        675.65        680.23        23.57 o                         
   9   7   3        366.99        348.00         8.95 o                         
  10   7   3        677.52        593.22        12.82 o                         
  11   7   3         81.96         77.81         2.22 o                         
 -10   8   3        601.04        561.05         6.36 o                         
  -9   8   3         83.36         96.92         4.13 o                         
  -8   8   3        202.23        208.03         8.75 o                         
  -7   8   3          4.62          6.13         2.40 o                         
  -6   8   3         11.99         17.25         2.28 o                         
  -5   8   3        170.07        177.77         7.45 o                         
  -4   8   3         48.71         52.22         2.85 o                         
  -3   8   3        276.58        315.53         6.70 o                         
  -2   8   3         55.45         69.41         2.46 o                         
  -1   8   3         47.11         80.61         2.57 o                         
   0   8   3          4.39          4.45         1.83 o                         
   1   8   3       2309.66       2351.50        28.93 o                         
   2   8   3         16.45         18.47         1.94 o                         
   3   8   3        161.32        155.18         2.45 o                         
   4   8   3        586.01        590.25        13.04 o                         
   5   8   3        708.92        713.17        12.54 o                         
   6   8   3        507.82        495.77        16.73 o                         
   7   8   3        599.13        627.68        11.84 o                         
   8   8   3         29.04         26.75         2.13 o                         
   9   8   3          2.34          2.23         1.96 o                         
  10   8   3          3.06          3.30         1.58 o                         
  11   8   3          0.42          0.12         1.87 o                         
  -9   9   3         50.01         61.15         3.49 o                         
  -8   9   3        548.26        542.41        20.82 o                         
  -7   9   3        345.74        362.92        14.26 o                         
  -6   9   3        368.34        356.66         9.03 o                         
  -5   9   3        517.03        487.90        11.86 o                         
  -4   9   3        438.92        441.22        12.60 o                         
  -3   9   3        803.41        673.70        14.50 o                         
  -2   9   3        507.46        530.69        13.27 o                         
  -1   9   3        202.00        194.62         2.91 o                         
   0   9   3        131.57        137.75         2.63 o                         
   1   9   3          1.78          3.73         1.78 o                         
   2   9   3        320.59        269.21         2.78 o                         
   3   9   3        726.73        746.54        20.91 o                         
   4   9   3        100.31         98.83         3.39 o                         
   5   9   3        477.59        481.84         9.07 o                         
   6   9   3        706.30        781.21        14.79 o                         
   7   9   3         56.41         70.65         2.23 o                         
   8   9   3          7.83          8.03         1.98 o                         
   9   9   3         19.02         23.04         1.99 o                         
  10   9   3         15.27         19.28         1.80 o                         
  -9  10   3        208.19        233.08        10.38 o                         
  -8  10   3         97.61        112.62         4.66 o                         
  -7  10   3         65.39         66.82         3.46 o                         
  -6  10   3        104.10        113.89         2.78 o                         
  -5  10   3        560.57        599.74         7.38 o                         
  -4  10   3          7.53          7.30         1.75 o                         
  -3  10   3        573.63        578.24        18.05 o                         
  -2  10   3         12.62         21.12         2.26 o                         
  -1  10   3          0.60          2.85         1.98 o                         
   0  10   3        342.58        330.06         5.88 o                         
   1  10   3        470.12        493.23         7.34 o                         
   2  10   3        196.35        170.54         4.64 o                         
   3  10   3        490.87        509.10        16.33 o                         
   4  10   3        109.12        117.01         2.96 o                         
   5  10   3         23.75         27.12         2.64 o                         
   6  10   3        674.81        708.99        10.01 o                         
   7  10   3        141.08        146.31         2.21 o                         
   8  10   3          0.35          1.72         1.62 o                         
   9  10   3        588.35        587.21        17.36 o                         
  10  10   3         27.18         27.24         2.05 o                         
  -8  11   3         96.90        100.18         8.68 o                         
  -7  11   3          4.79          4.39         2.33 o                         
  -6  11   3         51.92         50.49         3.94 o                         
  -5  11   3        708.09        715.00        10.96 o                         
  -4  11   3        920.30        909.60        10.97 o                         
  -3  11   3        541.88        512.39        11.09 o                         
  -2  11   3        118.99        133.72         2.93 o                         
  -1  11   3        609.85        666.97         7.89 o                         
   0  11   3         47.07         43.27         2.77 o                         
   1  11   3        855.12        797.05        12.06 o                         
   2  11   3          2.56          5.79         1.83 o                         
   3  11   3        177.89        148.93         4.31 o                         
   4  11   3        198.90        200.19         5.32 o                         
   5  11   3         54.12         68.68         3.08 o                         
   6  11   3        208.83        208.35         4.02 o                         
   7  11   3        369.04        354.35         6.84 o                         
   8  11   3          0.41          2.33         1.99 o                         
   9  11   3         28.93         36.21         2.16 o                         
  -7  12   3         12.10          8.44         2.17 o                         
  -6  12   3        477.79        492.41         3.91 o                         
  -5  12   3          7.69         14.43         2.06 o                         
  -4  12   3        185.32        176.10         2.94 o                         
  -3  12   3         99.32         95.24         2.75 o                         
  -2  12   3        366.14        338.28         3.43 o                         
  -1  12   3          3.44          7.81         1.98 o                         
   0  12   3          7.38         10.50         1.82 o                         
   1  12   3          1.74          4.06         1.87 o                         
   2  12   3         49.78         56.80         2.49 o                         
   3  12   3        662.84        607.73        11.75 o                         
   4  12   3        942.27        995.86         7.63 o                         
   5  12   3         18.76         25.78         3.32 o                         
   6  12   3        423.26        419.66         9.83 o                         
   7  12   3         27.81         22.06         1.92 o                         
   8  12   3          7.27          7.32         1.90 o                         
  -6  13   3          8.99         10.52         2.14 o                         
  -5  13   3        162.59        170.18         3.96 o                         
  -4  13   3        382.35        402.89         9.64 o                         
  -3  13   3        775.26        798.09        22.75 o                         
  -2  13   3        295.58        311.94         5.52 o                         
  -1  13   3        227.26        218.59         3.36 o                         
   0  13   3        101.33        112.03         3.81 o                         
   1  13   3         17.51         22.26         1.89 o                         
   2  13   3         29.00         32.53         1.96 o                         
   3  13   3         36.69         38.27         1.99 o                         
   4  13   3         74.49         78.36         2.16 o                         
   5  13   3        418.52        424.43        10.80 o                         
   6  13   3          7.40          7.81         1.81 o                         
   7  13   3          0.02          1.79         1.74 o                         
   8  13   3         16.81         16.42         1.91 o                         
  -5  14   3        162.17        156.95         4.92 o                         
  -4  14   3         96.33        100.39         2.54 o                         
  -3  14   3         37.30         43.36         2.40 o                         
  -2  14   3        111.78        113.73         2.48 o                         
  -1  14   3         48.24         47.76         2.13 o                         
   0  14   3         43.57         50.01         2.15 o                         
   1  14   3          5.52          8.40         2.11 o                         
   2  14   3        409.94        394.52         9.22 o                         
   3  14   3        122.48        113.82         2.82 o                         
   4  14   3         57.71         65.99         2.33 o                         
   5  14   3        332.11        341.15         6.69 o                         
   6  14   3          3.32          5.82         1.77 o                         
   7  14   3         23.73         24.04         3.86 o                         
  -4  15   3        195.29        214.62        11.87 o                         
  -3  15   3          3.15          4.25         2.63 o                         
  -2  15   3          8.94         21.00         2.39 o                         
  -1  15   3         53.46         56.86         2.30 o                         
   0  15   3        281.09        274.58         3.81 o                         
   1  15   3        131.32        120.08         3.71 o                         
   2  15   3          6.55          5.96         2.03 o                         
   3  15   3        155.35        148.05         3.49 o                         
   4  15   3         27.56         23.55         1.94 o                         
   5  15   3         95.50         88.71         2.45 o                         
  -1  16   3         23.79         30.11         4.44 o                         
   0  16   3         72.56         75.82         2.42 o                         
   1  16   3          8.82          5.31         1.96 o                         
   2  16   3        255.81        225.60         9.03 o                         
   3  16   3          0.03          2.02         2.01 o                         
  -1 -16   4          3.87         -0.37         5.04 o                         
   0 -16   4        131.51        114.11         3.08 o                         
  -4 -15   4        361.30        340.62        13.11 o                         
  -3 -15   4        133.63        136.17         6.49 o                         
  -2 -15   4        114.46        120.46         4.61 o                         
  -1 -15   4        684.95        618.87        14.61 o                         
   0 -15   4          4.77          5.08         2.15 o                         
   1 -15   4         45.62         40.92         2.52 o                         
   2 -15   4         70.45         68.83         2.60 o                         
   3 -15   4        303.39        306.67         5.75 o                         
   4 -15   4         26.54         18.72         3.24 o                         
  -5 -14   4          2.56          0.89         1.96 o                         
  -4 -14   4         35.13         46.59         3.63 o                         
  -3 -14   4          0.93         -0.94         2.08 o                         
  -2 -14   4        116.39         97.48         3.59 o                         
  -1 -14   4        252.97        225.83         6.17 o                         
   0 -14   4          2.27          3.96         2.51 o                         
   1 -14   4        207.67        210.76         3.74 o                         
   2 -14   4          8.34         11.59         2.48 o                         
   3 -14   4        420.12        406.41         3.88 o                         
   4 -14   4        229.63        269.35         3.98 o                         
   5 -14   4         89.88         83.27         3.29 o                         
  -7 -13   4        128.29        134.84         2.74 o                         
  -6 -13   4         99.34         82.70         2.80 o                         
  -5 -13   4        120.87        132.02         2.64 o                         
  -4 -13   4         59.28         66.80         2.71 o                         
  -3 -13   4        221.90        241.69         4.97 o                         
  -2 -13   4        292.16        273.90         3.40 o                         
  -1 -13   4        286.03        279.22         4.15 o                         
   0 -13   4        780.81        786.45        21.27 o                         
   1 -13   4        330.23        292.38         3.81 o                         
   2 -13   4          5.59          9.63         2.32 o                         
   3 -13   4         59.48         61.77         2.68 o                         
   4 -13   4        347.71        340.53         7.12 o                         
   5 -13   4         75.36         86.53         4.32 o                         
   6 -13   4        119.58        111.17         4.44 o                         
   7 -13   4          7.13          6.83         2.66 o                         
  -8 -12   4         61.02         60.82         3.84 o                         
  -7 -12   4        145.82        148.22         2.85 o                         
  -6 -12   4        269.93        261.99         9.66 o                         
  -5 -12   4          2.82          3.99         2.45 o                         
  -4 -12   4        425.21        443.03         5.95 o                         
  -3 -12   4        124.97        126.07         2.71 o                         
  -2 -12   4        397.94        396.33         5.73 o                         
  -1 -12   4         35.90         22.58         2.46 o                         
   0 -12   4        239.70        216.17         3.32 o                         
   1 -12   4        812.55        762.29         4.80 o                         
   2 -12   4        596.51        533.20         9.79 o                         
   3 -12   4        302.34        307.49         5.61 o                         
   4 -12   4         70.80         76.62         2.40 o                         
   5 -12   4         15.60         10.61         2.37 o                         
   6 -12   4          2.91          7.74         2.36 o                         
   7 -12   4         66.11         79.97         4.79 o                         
  -8 -11   4          0.00          0.90         2.42 o                         
  -7 -11   4        315.20        315.31         9.75 o                         
  -6 -11   4         19.37         19.60         2.43 o                         
  -5 -11   4         94.99         96.26         2.67 o                         
  -4 -11   4          4.18          1.83         2.01 o                         
  -3 -11   4         20.47         18.09         2.54 o                         
  -2 -11   4        461.18        435.17         6.27 o                         
  -1 -11   4        400.87        364.44         3.71 o                         
   0 -11   4        493.66        489.78         5.95 o                         
   1 -11   4         68.95         45.08         2.57 o                         
   2 -11   4        187.12        168.08         2.49 o                         
   3 -11   4        132.85        132.55         2.53 o                         
   4 -11   4         16.94         15.32         2.11 o                         
   5 -11   4          0.16          2.97         2.20 o                         
   6 -11   4        196.92        196.94         3.50 o                         
   7 -11   4        259.39        261.82         4.33 o                         
   8 -11   4        566.71        590.27        13.54 o                         
  -9 -10   4         45.98         39.70         2.27 o                         
  -8 -10   4         84.66        108.87         4.18 o                         
  -7 -10   4        270.94        266.35         3.17 o                         
  -6 -10   4         48.96         51.46         2.25 o                         
  -5 -10   4        117.93        160.87         5.46 o                         
  -4 -10   4         14.25         14.57         2.09 o                         
  -3 -10   4         65.12         81.55         2.72 o                         
  -2 -10   4        681.82        649.57         9.19 o                         
  -1 -10   4          1.68          1.77         2.11 o                         
   0 -10   4        378.38        333.05         8.73 o                         
   1 -10   4       1118.14       1003.95         8.81 o                         
   2 -10   4          0.48         13.72         2.42 o                         
   3 -10   4        177.34        185.07         2.79 o                         
   4 -10   4          0.02          7.64         2.22 o                         
   5 -10   4          1.28          2.16         2.50 o                         
   6 -10   4         38.36         37.33         2.78 o                         
   7 -10   4        461.66        439.41         3.71 o                         
   8 -10   4        143.31        147.13         6.45 o                         
   9 -10   4         21.87         36.21         3.08 o                         
  -9  -9   4        208.36        209.04         3.34 o                         
  -8  -9   4        396.26        460.18        14.65 o                         
  -7  -9   4         26.38         25.71         2.37 o                         
  -6  -9   4        499.71        512.70         9.30 o                         
  -5  -9   4        458.60        433.93         5.73 o                         
  -4  -9   4         83.87         87.15         2.51 o                         
  -3  -9   4       2530.50       2665.77        60.16 o                         
  -2  -9   4         31.48         26.00         2.43 o                         
  -1  -9   4        109.18        102.78         2.62 o                         
   0  -9   4         13.56         22.67         2.66 o                         
   1  -9   4        410.70        406.81         8.79 o                         
   2  -9   4         21.14         13.01         1.88 o                         
   3  -9   4       1848.61       1826.74        16.60 o                         
   4  -9   4         21.05         23.01         2.28 o                         
   5  -9   4          8.85          3.91         1.97 o                         
   6  -9   4        338.09        377.16        12.43 o                         
   7  -9   4        600.98        575.47        11.00 o                         
   8  -9   4        132.05        130.88         6.35 o                         
   9  -9   4        126.04        134.09         4.77 o                         
  10  -9   4        236.57        233.10        18.48 o                         
 -10  -8   4        279.25        251.56         5.24 o                         
  -9  -8   4        184.40        159.91         3.31 o                         
  -8  -8   4        212.33        213.50         4.93 o                         
  -7  -8   4         41.31         33.63         2.17 o                         
  -6  -8   4        589.74        567.77         9.37 o                         
  -5  -8   4        189.71        187.89         3.76 o                         
  -4  -8   4       2926.38       2839.77        36.31 o                         
  -3  -8   4         12.95         21.18         2.52 o                         
  -2  -8   4          5.89         18.19         3.56 o                         
  -1  -8   4        473.88        423.60         6.05 o                         
   0  -8   4        220.00        199.38         3.18 o                         
   1  -8   4          1.13          2.48         2.03 o                         
   2  -8   4        577.76        648.35         4.64 o                         
   3  -8   4        377.66        456.92         7.41 o                         
   4  -8   4       1423.45       1424.00        15.08 o                         
   5  -8   4        182.54        177.36         4.44 o                         
   6  -8   4        344.11        359.50         9.89 o                         
   7  -8   4         21.05         15.03         2.76 o                         
   8  -8   4        100.57         94.96         4.08 o                         
   9  -8   4        162.03        155.85         3.18 o                         
  10  -8   4         11.62         15.46         3.10 o                         
 -10  -7   4        303.45        305.19         5.75 o                         
  -9  -7   4        237.18        210.78         3.90 o                         
  -8  -7   4        800.25        784.85        20.54 o                         
  -7  -7   4        399.76        390.57        10.87 o                         
  -6  -7   4         40.45         40.50         1.99 o                         
  -5  -7   4         56.02         60.05         2.14 o                         
  -4  -7   4          5.79         20.36         1.94 o                         
  -3  -7   4         47.17         61.36         3.00 o                         
  -2  -7   4       2286.34       2409.61        18.50 o                         
  -1  -7   4       1122.71       1144.85         6.02 o                         
   0  -7   4       1713.28       1609.70        46.38 o                         
   1  -7   4         26.44         43.27         3.24 o                         
   2  -7   4        113.10        115.55         2.78 o                         
   3  -7   4         64.10         63.25         2.32 o                         
   4  -7   4        321.86        324.75         3.66 o                         
   5  -7   4        516.27        504.49        23.23 o                         
   6  -7   4         88.28         79.82         4.14 o                         
   7  -7   4        713.52        696.47        12.54 o                         
   8  -7   4          8.83         15.68         2.25 o                         
   9  -7   4          0.15          1.84         2.28 o                         
  10  -7   4         64.60         72.30         3.47 o                         
  11  -7   4         67.35         63.21         5.56 o                         
 -11  -6   4         97.66         88.97         3.35 o                         
 -10  -6   4          9.63          6.49         1.90 o                         
  -9  -6   4          7.11          7.30         1.84 o                         
  -8  -6   4        173.83        173.41         4.38 o                         
  -7  -6   4       1716.21       1815.12        21.40 o                         
  -6  -6   4       1408.00       1297.68        36.33 o                         
  -5  -6   4       1394.19       1325.25        33.40 o                         
  -4  -6   4        418.24        425.44         3.58 o                         
  -3  -6   4        195.57        254.27         6.16 o                         
  -2  -6   4       2451.27       2487.51        24.80 o                         
  -1  -6   4          6.40          8.40         2.91 o                         
   0  -6   4       2745.07       2637.86       130.27 o                         
   1  -6   4         28.70         27.84         3.03 o                         
   2  -6   4        481.18        545.72         7.09 o                         
   3  -6   4       1086.49       1120.12         8.85 o                         
   4  -6   4          0.77         13.65         2.27 o                         
   5  -6   4        173.21        242.32         7.92 o                         
   6  -6   4        101.57        109.00         4.23 o                         
   7  -6   4         27.98         37.04         2.34 o                         
   8  -6   4        824.79        857.41        19.31 o                         
   9  -6   4         50.38         53.12         3.13 o                         
  10  -6   4        161.73        167.51         3.24 o                         
  11  -6   4          0.01         -0.09         1.95 o                         
 -11  -5   4         18.34         21.43         3.20 o                         
 -10  -5   4         13.72         16.85         2.20 o                         
  -9  -5   4        168.14        175.94         3.35 o                         
  -8  -5   4          1.62          1.21         1.79 o                         
  -7  -5   4        233.75        226.69         3.77 o                         
  -6  -5   4         62.55         56.29         2.25 o                         
  -5  -5   4         56.91         53.31         1.93 o                         
  -4  -5   4        172.26        236.33         3.80 o                         
  -3  -5   4          2.29         13.37         2.23 o                         
  -2  -5   4       2099.44       2260.54        75.47 o                         
  -1  -5   4         51.49         69.67         3.07 o                         
   0  -5   4         20.25          7.38         3.07 o                         
   1  -5   4        274.50        298.28         4.67 o                         
   2  -5   4        338.48        347.47         6.62 o                         
   3  -5   4      10410.90       9902.14       157.36 o                         
   4  -5   4         67.24         84.77         6.95 o                         
   5  -5   4        146.27        214.21         4.15 o                         
   6  -5   4         12.12         19.03         2.39 o                         
   7  -5   4        211.19        216.33         3.22 o                         
   8  -5   4        283.86        277.75        48.78 o                         
   9  -5   4         26.32         41.09         2.61 o                         
  10  -5   4         16.28         25.59         2.88 o                         
  11  -5   4          5.97          6.23         1.74 o                         
 -11  -4   4          2.03          4.50         2.39 o                         
 -10  -4   4         28.15         25.28         2.50 o                         
  -9  -4   4         70.57         92.33         5.42 o                         
  -8  -4   4         23.77         17.59         1.96 o                         
  -7  -4   4          6.27          9.98         1.82 o                         
  -6  -4   4       1567.04       1509.88        52.70 o                         
  -5  -4   4         46.17         58.06         2.14 o                         
  -4  -4   4        938.63        883.69        19.01 o                         
  -3  -4   4       1175.12       1382.26         8.20 o                         
  -2  -4   4        640.31        537.65         5.02 o                         
  -1  -4   4        252.85        322.91         4.50 o                         
   0  -4   4       1269.94       1287.88        12.51 o                         
   1  -4   4          7.99         28.99         2.69 o                         
   2  -4   4       3685.67       3561.04       183.85 o                         
   3  -4   4        162.25        148.73         2.88 o                         
   4  -4   4       1245.56       1355.10        27.79 o                         
   5  -4   4        130.47        176.71         3.58 o                         
   6  -4   4         98.76        115.05         3.42 o                         
   7  -4   4         25.02         23.57         2.55 o                         
   8  -4   4       1797.28       1852.22        36.51 o                         
   9  -4   4        327.82        339.30         4.57 o                         
  10  -4   4        113.73        143.95         4.26 o                         
  11  -4   4         70.89         74.32         5.19 o                         
 -11  -3   4        282.91        313.14         3.54 o                         
 -10  -3   4         67.09         76.25         2.85 o                         
  -9  -3   4         22.36         31.62         2.27 o                         
  -8  -3   4        895.40        929.19         5.13 o                         
  -7  -3   4         16.85         21.94         1.70 o                         
  -6  -3   4          9.92          7.73         1.63 o                         
  -5  -3   4       1620.64       1474.10        44.02 o                         
  -4  -3   4        494.10        410.69         4.01 o                         
  -3  -3   4        341.36        333.11         7.44 o                         
  -2  -3   4        833.67        876.37        14.51 o                         
  -1  -3   4       3817.47       3662.41        29.75 o                         
   0  -3   4       3210.62       3278.56       130.44 o                         
   1  -3   4       4392.21       4390.96        97.47 o                         
   2  -3   4        178.99        234.49         5.93 o                         
   3  -3   4       8708.15       8028.90        29.81 o                         
   5  -3   4        258.09        269.33         7.19 o                         
   6  -3   4        693.80        593.72        29.69 o                         
   7  -3   4        359.49        348.11        11.68 o                         
   8  -3   4       1704.25       1732.01         9.45 o                         
   9  -3   4        359.53        297.17        13.81 o                         
  10  -3   4         25.03         27.20         2.06 o                         
  11  -3   4          0.14          2.12         1.84 o                         
  12  -3   4        276.86        274.78         6.13 o                         
 -11  -2   4         21.42         14.08         2.12 o                         
 -10  -2   4        108.10        100.33         2.53 o                         
  -9  -2   4        536.89        502.91         7.02 o                         
  -8  -2   4        176.50        189.70         3.13 o                         
  -7  -2   4        652.68        626.45        13.97 o                         
  -6  -2   4         70.60         84.02         2.66 o                         
  -5  -2   4          0.49         27.86         9.29 o                         
  -4  -2   4        188.35        344.06         4.04 o                         
  -3  -2   4       4424.76       4388.43       167.43 o                         
  -2  -2   4       1886.99       2085.48        46.69 o                         
   0  -2   4        810.30        812.29       110.86 o                         
   1  -2   4        219.52        287.82        11.73 o                         
   3  -2   4          4.04         26.63         9.95 o                         
   4  -2   4        577.04        619.94         8.10 o                         
   5  -2   4        108.25         92.38         2.81 o                         
   6  -2   4         16.91         14.60         3.82 o                         
   7  -2   4        149.45        143.77         4.26 o                         
   8  -2   4        629.73        639.41        23.82 o                         
   9  -2   4       1695.93       1720.41        52.86 o                         
  10  -2   4          4.12          7.88         1.73 o                         
  11  -2   4          6.11         13.65         1.78 o                         
  12  -2   4         28.57         26.37         1.96 o                         
 -11  -1   4        515.75        476.95         5.30 o                         
 -10  -1   4          1.30          2.57         2.25 o                         
  -9  -1   4         95.00         82.72         3.86 o                         
  -8  -1   4       1052.59       1116.80       127.92 o                         
  -7  -1   4        466.18        490.91         4.34 o                         
  -6  -1   4        192.40        178.70         9.86 o                         
  -5  -1   4       8040.13       8545.27        99.53 o                         
  -4  -1   4        845.55        925.71        22.86 o                         
  -3  -1   4       5456.25       4801.38       116.04 o                         
  -2  -1   4       1008.53        979.60        21.86 o                         
  -1  -1   4       1561.60       1311.29        14.88 o                         
   0  -1   4          4.56          2.88         4.97 o                         
   1  -1   4       1592.10       1431.86        24.05 o                         
   3  -1   4       1133.89       1170.36        28.31 o                         
   4  -1   4        688.13        701.76        14.99 o                         
   5  -1   4       1097.85       1053.31         8.31 o                         
   6  -1   4       3458.10       3484.24        23.89 o                         
   7  -1   4        493.47        521.45        15.31 o                         
   8  -1   4          1.57          2.70         2.18 o                         
   9  -1   4        126.95        117.08         4.63 o                         
  10  -1   4        100.25        112.68         4.03 o                         
  11  -1   4          0.38          3.79         2.25 o                         
  12  -1   4          0.06          2.00         1.79 o                         
 -11   0   4          1.40          3.26         1.71 o                         
 -10   0   4        158.53        147.48         2.97 o                         
  -9   0   4         16.46         19.08         2.04 o                         
  -8   0   4         21.05         28.67         4.12 o                         
  -7   0   4          4.28          5.22         2.35 o                         
  -6   0   4         34.16         33.96         2.00 o                         
  -5   0   4       1686.67       1752.14        63.55 o                         
  -4   0   4       2690.54       2689.75        82.44 o                         
  -3   0   4         76.07         55.97         3.60 o                         
  -2   0   4       3431.10       3121.61        55.31 o                         
   0   0   4       4032.20       3363.14        28.44 o                         
   1   0   4       4137.44       3980.58        83.77 o                         
   2   0   4       9018.55       8153.87       151.70 o                         
   3   0   4        433.21        336.45         5.16 o                         
   4   0   4        925.94        901.82        20.51 o                         
   5   0   4        810.26        760.56        28.72 o                         
   6   0   4       1210.01       1220.93        34.92 o                         
   7   0   4         12.70         19.35         2.16 o                         
   8   0   4         52.90         63.54         2.67 o                         
   9   0   4        813.22        843.42        25.94 o                         
  10   0   4        731.63        729.69        23.44 o                         
  11   0   4         95.93         88.62         2.83 o                         
  12   0   4        181.37        184.41         6.45 o                         
 -11   1   4         14.76         18.21         2.53 o                         
 -10   1   4         87.36        102.76         2.40 o                         
  -9   1   4         27.25         33.97         2.10 o                         
  -8   1   4          0.81          6.44         3.38 o                         
  -7   1   4         10.58          6.14         2.25 o                         
  -6   1   4        231.91        229.75         6.03 o                         
  -5   1   4        217.68        245.74        13.06 o                         
  -4   1   4        223.43        191.49         3.33 o                         
  -3   1   4         56.98         32.38         4.92 o                         
  -2   1   4       1876.82       1566.05        13.04 o                         
  -1   1   4         60.95        224.70        88.88 o                         
   0   1   4       2495.62       2165.05        77.62 o                         
   1   1   4          0.13         13.53         2.60 o                         
   3   1   4        378.91        428.35        10.61 o                         
   4   1   4       4516.26       4433.15        30.19 o                         
   5   1   4        601.10        580.95         8.88 o                         
   6   1   4         86.98         98.60         2.96 o                         
   7   1   4        368.89        385.15        11.79 o                         
   8   1   4        217.37        217.60         7.74 o                         
   9   1   4        579.96        586.78        17.34 o                         
  10   1   4         29.14         26.79         2.58 o                         
  11   1   4         94.02         98.84         2.78 o                         
  12   1   4         12.50         19.36         2.19 o                         
 -11   2   4         26.91         23.92         2.54 o                         
 -10   2   4         14.60          9.83         2.05 o                         
  -9   2   4         36.25         39.33         1.94 o                         
  -8   2   4        427.99        449.19         6.44 o                         
  -7   2   4          0.16          2.75         1.87 o                         
  -6   2   4        224.80        222.61         2.66 o                         
  -5   2   4       2276.06       2592.72       107.56 o                         
  -4   2   4       1492.30       1501.48        69.51 o                         
  -3   2   4       7613.69       7407.25       166.70 o                         
  -2   2   4        878.16        948.65        31.07 o                         
  -1   2   4        466.09        437.74         7.43 o                         
   2   2   4       4313.98       3698.73        44.25 o                         
   3   2   4       1328.33       1496.59        27.23 o                         
   4   2   4        176.40        166.65         2.63 o                         
   5   2   4        251.65        310.80         3.79 o                         
   6   2   4       1758.05       1642.30        32.84 o                         
   7   2   4        154.66        206.57         8.27 o                         
   8   2   4        706.42        713.20         4.96 o                         
   9   2   4          5.82          8.46         2.31 o                         
  10   2   4         13.19         11.59         2.15 o                         
  11   2   4         22.79         25.17         2.80 o                         
  12   2   4         22.47         27.87         3.89 o                         
 -11   3   4         83.52         85.20         3.41 o                         
 -10   3   4        316.59        322.35         6.51 o                         
  -9   3   4          3.36          7.50         2.08 o                         
  -8   3   4         62.25         61.45         2.01 o                         
  -7   3   4         20.05         18.83         1.63 o                         
  -6   3   4        340.38        368.82         8.62 o                         
  -5   3   4          0.00          5.39         2.66 o                         
  -4   3   4        352.64        235.83        44.48 o                         
  -3   3   4        555.66        587.01        28.31 o                         
  -2   3   4       2693.36       2978.91        91.99 o                         
  -1   3   4       6927.59       6839.93       150.79 o                         
   0   3   4       3661.72       3819.97        40.18 o                         
   1   3   4        300.91        292.54         6.55 o                         
   2   3   4       1770.90       1721.54        17.97 o                         
   3   3   4         87.97         71.92         2.30 o                         
   4   3   4        752.48        747.33         8.30 o                         
   5   3   4         35.70         34.77         2.05 o                         
   6   3   4       1275.11       1208.09        21.17 o                         
   7   3   4         16.16         11.57         1.47 o                         
   8   3   4          0.85          1.47         1.99 o                         
   9   3   4        759.81        808.03        32.59 o                         
  10   3   4         60.11         66.15         3.40 o                         
  11   3   4         10.25          9.44         2.26 o                         
  12   3   4        100.21         99.65         5.06 o                         
 -11   4   4         19.51         14.81         2.30 o                         
 -10   4   4         54.66         59.35         2.52 o                         
  -9   4   4        209.50        198.95         5.10 o                         
  -8   4   4        428.60        398.92        15.97 o                         
  -7   4   4         51.30         58.36         3.16 o                         
  -6   4   4        759.90        735.66         6.10 o                         
  -5   4   4       1853.60       1842.92        42.87 o                         
  -4   4   4       1802.60       1924.81        37.52 o                         
  -3   4   4         61.44         27.16         2.25 o                         
  -2   4   4        536.38        561.86        11.99 o                         
  -1   4   4        549.73        547.60        13.53 o                         
   0   4   4       7607.69       7649.81       130.15 o                         
   1   4   4       5966.12       5992.51        67.58 o                         
   2   4   4        200.98        164.30         4.71 o                         
   3   4   4       1189.77       1181.50        26.69 o                         
   4   4   4         92.68         98.09         2.81 o                         
   5   4   4        968.88       1044.54        23.69 o                         
   6   4   4         25.71         18.79         1.64 o                         
   7   4   4          9.51         14.91         1.48 o                         
   8   4   4        428.01        444.07         6.17 o                         
   9   4   4       1581.32       1618.78        56.59 o                         
  10   4   4         92.88         85.72         2.71 o                         
  11   4   4         12.13          9.49         2.12 o                         
  12   4   4         63.07         63.36         2.63 o                         
 -11   5   4        234.61        217.72         5.67 o                         
 -10   5   4        302.10        269.68         5.92 o                         
  -9   5   4          7.48          8.68         2.34 o                         
  -8   5   4          3.30          2.77         2.57 o                         
  -7   5   4          2.29          1.70         2.67 o                         
  -6   5   4       1451.29       1236.62       219.57 o                         
  -5   5   4        919.64        949.12        11.26 o                         
  -4   5   4         75.44        108.74         3.33 o                         
  -3   5   4       1825.01       1747.00        36.88 o                         
  -2   5   4        381.68        476.37        23.02 o                         
  -1   5   4          1.47          5.01         2.41 o                         
   0   5   4       5481.86       5179.55        48.63 o                         
   1   5   4        495.72        486.00         7.24 o                         
   2   5   4       1455.57       1398.12        28.50 o                         
   3   5   4        692.30        635.35        12.67 o                         
   4   5   4        985.79        885.57         9.06 o                         
   5   5   4         23.97         24.96         2.17 o                         
   6   5   4        851.89        973.72        18.96 o                         
   7   5   4        147.64        120.44         4.68 o                         
   8   5   4        242.48        239.91         2.57 o                         
   9   5   4         64.37         63.56         2.41 o                         
  10   5   4         30.06         40.28         2.45 o                         
  11   5   4        187.57        183.19         3.47 o                         
  12   5   4         71.75         67.49         3.35 o                         
 -10   6   4         72.66         79.34         2.57 o                         
  -9   6   4        287.98        281.87         9.82 o                         
  -8   6   4         94.50        106.25         3.49 o                         
  -7   6   4       1004.81        930.06        16.95 o                         
  -6   6   4        463.56        466.18         9.21 o                         
  -5   6   4       2295.82       2321.43        50.39 o                         
  -4   6   4        576.97        595.05        10.01 o                         
  -3   6   4       1211.56       1203.78        36.71 o                         
  -2   6   4       2276.28       2091.70         8.05 o                         
  -1   6   4        289.59        394.23         5.14 o                         
   0   6   4        173.50        263.20         8.74 o                         
   1   6   4        207.86        211.18         2.86 o                         
   2   6   4          0.27         19.01         1.90 o                         
   3   6   4       2091.98       2332.61        43.70 o                         
   4   6   4        115.68        143.18         4.73 o                         
   5   6   4         53.55         66.01         2.19 o                         
   6   6   4       1215.96       1179.94        22.30 o                         
   7   6   4        268.56        271.65         3.12 o                         
   8   6   4        628.32        637.61        11.31 o                         
   9   6   4        249.68        255.86         8.65 o                         
  10   6   4         94.50        105.97         4.70 o                         
  11   6   4        262.88        251.54         3.65 o                         
 -10   7   4         81.21         72.92        10.22 o                         
  -9   7   4        534.44        471.26        43.86 o                         
  -8   7   4        217.91        224.07        12.20 o                         
  -7   7   4        295.82        307.24         5.72 o                         
  -6   7   4       1034.15       1071.31        18.32 o                         
  -5   7   4        230.89        212.71        11.15 o                         
  -4   7   4        369.39        314.46         3.72 o                         
  -3   7   4         53.78         58.93         2.40 o                         
  -2   7   4         46.85         37.73         2.28 o                         
  -1   7   4        369.40        369.23         4.92 o                         
   0   7   4       5208.54       5820.08       108.09 o                         
   1   7   4         67.72         66.45         2.19 o                         
   2   7   4        450.66        432.21         5.80 o                         
   3   7   4         72.93         70.50         2.16 o                         
   4   7   4         31.53         30.45         1.64 o                         
   5   7   4        306.74        310.27         6.43 o                         
   6   7   4         43.33         59.38         6.89 o                         
   7   7   4         56.91         70.03         2.74 o                         
   8   7   4         59.10         45.04         1.95 o                         
   9   7   4          8.45         12.73         1.94 o                         
  10   7   4        110.30        100.85         4.07 o                         
  11   7   4         12.97         11.93         1.62 o                         
 -10   8   4         19.29         12.85         3.70 o                         
  -9   8   4        147.95        139.97         3.97 o                         
  -8   8   4         61.61         80.40         3.18 o                         
  -7   8   4        360.25        367.24         4.46 o                         
  -6   8   4        385.58        394.46         4.46 o                         
  -5   8   4          7.83         10.03         2.24 o                         
  -4   8   4       2430.51       2629.25        66.32 o                         
  -3   8   4        202.33        187.47         4.53 o                         
  -2   8   4         47.16         59.79         2.49 o                         
  -1   8   4        220.29        192.54         5.06 o                         
   0   8   4       1489.01       1468.20        17.05 o                         
   1   8   4       1004.17       1003.54        20.46 o                         
   2   8   4        429.07        456.41         4.57 o                         
   3   8   4        234.10        248.89         3.93 o                         
   4   8   4         10.82         17.28         1.64 o                         
   5   8   4        748.99        837.19        20.62 o                         
   6   8   4       2611.81       2476.65        82.51 o                         
   7   8   4         29.59         34.45         2.03 o                         
   8   8   4         15.69         20.10         1.74 o                         
   9   8   4          2.58          3.19         1.66 o                         
  10   8   4         39.07         48.98         1.97 o                         
  11   8   4         82.63        107.79         4.07 o                         
  -9   9   4         17.54         18.93         4.23 o                         
  -8   9   4         12.08         16.64         3.15 o                         
  -7   9   4         45.38         45.05         2.96 o                         
  -6   9   4         23.76         24.43         2.21 o                         
  -5   9   4        129.02        136.51         6.09 o                         
  -4   9   4        213.51        212.22         3.19 o                         
  -3   9   4        720.85        738.84         7.51 o                         
  -2   9   4        487.59        471.01         9.42 o                         
  -1   9   4        525.03        510.75         7.73 o                         
   0   9   4        291.89        271.99         4.49 o                         
   1   9   4          1.15          8.34         1.92 o                         
   2   9   4        379.19        362.37         4.15 o                         
   3   9   4        216.43        191.58         3.57 o                         
   4   9   4        978.42        884.61        14.94 o                         
   5   9   4        578.54        583.14         7.63 o                         
   6   9   4        261.85        317.25         6.42 o                         
   7   9   4         71.84         74.90         2.08 o                         
   8   9   4         42.02         39.57         1.99 o                         
   9   9   4          3.29          6.67         1.95 o                         
  10   9   4          4.88          5.43         1.62 o                         
  -8  10   4        769.49        753.13        22.90 o                         
  -7  10   4        494.93        526.27         6.51 o                         
  -6  10   4         33.15         43.89         2.26 o                         
  -5  10   4        780.48        789.26        13.59 o                         
  -4  10   4        544.52        532.39         9.93 o                         
  -3  10   4        527.86        534.45         6.90 o                         
  -2  10   4         51.50         54.19         2.48 o                         
  -1  10   4        178.47        161.66         3.98 o                         
   0  10   4         34.40         28.00         2.51 o                         
   1  10   4         95.26         92.12         2.34 o                         
   2  10   4        273.06        262.00         6.51 o                         
   3  10   4         20.99         19.16         1.73 o                         
   4  10   4        710.93        721.73        16.37 o                         
   5  10   4        720.35        701.68         3.69 o                         
   6  10   4          9.24         15.77         1.84 o                         
   7  10   4        547.35        559.14        10.14 o                         
   8  10   4         27.77         29.17         1.94 o                         
   9  10   4        851.41        898.47        28.02 o                         
  10  10   4          3.12          6.68         1.78 o                         
  -8  11   4          0.69          4.79         3.18 o                         
  -7  11   4        151.20        147.25         5.25 o                         
  -6  11   4         28.77         28.54         2.50 o                         
  -5  11   4         19.69         22.88         2.90 o                         
  -4  11   4        343.84        353.64         3.33 o                         
  -3  11   4        364.49        390.77         4.42 o                         
  -2  11   4          6.91          6.13         3.38 o                         
  -1  11   4         83.52         59.98         2.50 o                         
   0  11   4        294.35        314.36         3.44 o                         
   1  11   4        222.90        210.10         6.01 o                         
   2  11   4          1.11          6.88         1.90 o                         
   3  11   4       1929.66       1886.14        19.19 o                         
   4  11   4        203.64        182.30         3.89 o                         
   5  11   4       1004.56        963.78        23.50 o                         
   6  11   4        838.92        843.61        20.77 o                         
   7  11   4        218.50        197.10         5.83 o                         
   8  11   4        131.23        129.52         5.44 o                         
   9  11   4        158.49        174.84         5.18 o                         
  -7  12   4        280.12        269.64         5.36 o                         
  -6  12   4          9.72         13.29         2.25 o                         
  -5  12   4        184.54        166.10         2.95 o                         
  -4  12   4          9.57         13.63         2.91 o                         
  -3  12   4         40.49         46.18         2.69 o                         
  -2  12   4        256.49        241.04         3.00 o                         
  -1  12   4         52.60         53.21         2.12 o                         
   0  12   4       1501.47       1423.25        23.07 o                         
   1  12   4        822.85        832.24        11.74 o                         
   2  12   4        872.65        781.67        10.26 o                         
   3  12   4        165.08        162.00         2.65 o                         
   4  12   4        196.10        220.86         2.56 o                         
   5  12   4        542.72        532.96         9.39 o                         
   6  12   4         31.58         44.35         2.09 o                         
   7  12   4        474.82        487.39         6.30 o                         
   8  12   4          0.24          3.33         1.78 o                         
  -6  13   4         91.63         96.50         2.83 o                         
  -5  13   4         27.71         32.40         2.38 o                         
  -4  13   4        232.13        225.75         6.61 o                         
  -3  13   4        216.52        215.02         4.19 o                         
  -2  13   4         60.59         66.98         2.73 o                         
  -1  13   4         26.02         28.73         2.58 o                         
   0  13   4         28.83         28.30         3.30 o                         
   1  13   4         34.18         39.53         2.44 o                         
   2  13   4        152.25        132.47         2.59 o                         
   3  13   4        159.99        165.19         2.41 o                         
   4  13   4        260.48        230.68         3.87 o                         
   5  13   4        727.07        694.52        15.22 o                         
   6  13   4        104.56        111.85         4.89 o                         
   7  13   4         62.45         58.98         2.05 o                         
   8  13   4         77.41         71.61         3.04 o                         
  -5  14   4         27.26         26.52         2.45 o                         
  -4  14   4        229.89        244.19         3.62 o                         
  -3  14   4          0.08          3.22         2.22 o                         
  -2  14   4          2.46          7.20         2.47 o                         
  -1  14   4         20.45         14.82         2.35 o                         
   0  14   4          2.79          6.12         2.38 o                         
   1  14   4          9.24          4.87         2.04 o                         
   2  14   4          0.78          0.11         1.92 o                         
   3  14   4         95.18         99.95         2.40 o                         
   4  14   4         21.20         22.38         1.84 o                         
   5  14   4        115.17        103.32         4.41 o                         
   6  14   4        198.25        211.52         4.34 o                         
   7  14   4         32.54         31.90         2.26 o                         
  -4  15   4        171.63        155.36         8.76 o                         
  -3  15   4        279.38        292.91         5.12 o                         
  -2  15   4          0.06          1.16         1.92 o                         
  -1  15   4         85.16         83.69         2.83 o                         
   0  15   4         49.52         53.16         2.05 o                         
   1  15   4        580.97        518.92        10.19 o                         
   2  15   4        165.00        160.35         4.00 o                         
   3  15   4          2.54          7.69         1.82 o                         
   4  15   4         24.76         29.06         1.93 o                         
   5  15   4         14.03         15.27         2.23 o                         
  -1  16   4         52.70         61.43         4.49 o                         
   0  16   4        188.21        176.49         5.34 o                         
   1  16   4         73.61         73.58         3.21 o                         
   2  16   4          5.56         12.47         1.90 o                         
   3  16   4         14.94         22.15         2.09 o                         
  -4 -15   5          7.61          9.73         4.94 o                         
  -3 -15   5        119.91        124.13         4.20 o                         
  -2 -15   5        334.05        328.18         9.39 o                         
  -1 -15   5          0.13          4.20         2.32 o                         
   0 -15   5        287.10        275.12         4.23 o                         
   1 -15   5          7.81          4.39         2.35 o                         
   2 -15   5          2.58          4.27         2.16 o                         
   3 -15   5          0.55          0.06         2.19 o                         
  -5 -14   5         73.14         64.85         2.88 o                         
  -4 -14   5         30.40         25.98         2.22 o                         
  -3 -14   5         78.34         80.93         2.50 o                         
  -2 -14   5          5.75         -0.42         2.53 o                         
  -1 -14   5         73.85         63.52         2.45 o                         
   0 -14   5        285.94        264.88         4.29 o                         
   1 -14   5         46.57         69.83         2.41 o                         
   2 -14   5        166.59        159.92         4.41 o                         
   3 -14   5          0.69         -0.31         1.99 o                         
   4 -14   5         50.29         50.69         2.68 o                         
   5 -14   5        399.66        400.51         6.39 o                         
  -6 -13   5         25.24         17.76         2.29 o                         
  -5 -13   5         80.62         80.33         3.75 o                         
  -4 -13   5        301.00        301.52         6.97 o                         
  -3 -13   5        118.10        102.50         3.27 o                         
  -2 -13   5        296.09        257.90         4.25 o                         
  -1 -13   5        197.76        225.61         4.44 o                         
   0 -13   5        100.45         88.22         3.06 o                         
   1 -13   5        116.49        129.07         3.15 o                         
   2 -13   5        186.84        167.04         2.74 o                         
   3 -13   5        195.82        208.86         3.03 o                         
   4 -13   5        170.58        173.90         3.19 o                         
   5 -13   5         14.65         19.03         2.78 o                         
   6 -13   5         91.55         97.53         5.27 o                         
  -7 -12   5         21.95         23.36         2.44 o                         
  -6 -12   5        520.94        557.61         6.64 o                         
  -5 -12   5         55.16         55.24         2.47 o                         
  -4 -12   5          2.19          1.65         1.98 o                         
  -3 -12   5        280.33        266.03         3.24 o                         
  -2 -12   5        549.45        480.62         6.35 o                         
  -1 -12   5        494.94        465.94         7.15 o                         
   0 -12   5          1.34          5.63         2.64 o                         
   1 -12   5         49.12         67.14         2.99 o                         
   2 -12   5        154.18        145.44         2.76 o                         
   3 -12   5        400.46        430.61         4.16 o                         
   4 -12   5          9.45         11.35         2.40 o                         
   5 -12   5          1.03          0.48         2.07 o                         
   6 -12   5        353.76        354.49        20.14 o                         
   7 -12   5        139.61        138.58         3.35 o                         
  -8 -11   5        496.02        546.74         5.15 o                         
  -7 -11   5         15.41         21.81         2.24 o                         
  -6 -11   5        156.23        162.17         4.09 o                         
  -5 -11   5        153.76        158.52         4.19 o                         
  -4 -11   5        464.33        445.87         8.67 o                         
  -3 -11   5          0.07          3.02         2.11 o                         
  -2 -11   5          4.79          9.17         2.37 o                         
  -1 -11   5          0.16          3.58         2.15 o                         
   0 -11   5        353.69        332.12         3.46 o                         
   1 -11   5        103.40         90.79         2.96 o                         
   2 -11   5          3.04          5.63         2.04 o                         
   3 -11   5          3.88          6.47         2.09 o                         
   4 -11   5         35.51         37.78         2.38 o                         
   5 -11   5          0.98          3.40         2.53 o                         
   6 -11   5         30.13         28.05         3.59 o                         
   7 -11   5         80.30         83.69         3.96 o                         
   8 -11   5         40.11         49.98         3.77 o                         
  -9 -10   5        188.37        172.86         4.40 o                         
  -8 -10   5        387.66        378.17        10.33 o                         
  -7 -10   5         50.38         52.94         2.22 o                         
  -6 -10   5          2.61          7.57         1.92 o                         
  -5 -10   5        616.05        570.55         6.17 o                         
  -4 -10   5         85.01         90.00         2.34 o                         
  -3 -10   5        150.54        138.07         2.63 o                         
  -2 -10   5        105.35        102.47         2.70 o                         
  -1 -10   5          1.43          4.44         2.28 o                         
   0 -10   5       1540.99       1530.07        42.75 o                         
   1 -10   5          1.52          6.13         2.78 o                         
   2 -10   5       1578.47       1547.26        24.57 o                         
   3 -10   5          1.46          2.33         2.14 o                         
   4 -10   5        132.05        127.48         2.68 o                         
   5 -10   5         17.43         21.09         2.44 o                         
   6 -10   5        140.83        123.93         2.79 o                         
   7 -10   5        752.39        770.21        13.63 o                         
   8 -10   5         11.30          9.96         2.75 o                         
   9 -10   5          1.09          4.93         3.50 o                         
  -9  -9   5        135.85        132.07         3.56 o                         
  -8  -9   5          0.89          3.77         2.21 o                         
  -7  -9   5        613.10        610.76        13.47 o                         
  -6  -9   5        576.44        567.29         5.58 o                         
  -5  -9   5         40.63         35.08         2.04 o                         
  -4  -9   5        156.47        189.06         6.59 o                         
  -3  -9   5         54.96         50.57         2.31 o                         
  -2  -9   5         81.91        116.35         3.19 o                         
  -1  -9   5          8.77          7.50         2.31 o                         
   0  -9   5          0.73          2.09         1.99 o                         
   1  -9   5       1615.86       1650.11        33.94 o                         
   2  -9   5        194.54        174.34         2.93 o                         
   3  -9   5        106.01        115.67         2.80 o                         
   4  -9   5        731.03        773.88        13.06 o                         
   5  -9   5         43.84         53.47         2.40 o                         
   6  -9   5         54.33         48.57         2.12 o                         
   7  -9   5        110.34        125.25         3.07 o                         
   8  -9   5         88.74         87.18         4.73 o                         
   9  -9   5         54.51         53.15         3.52 o                         
  10  -9   5         10.03          7.95         2.70 o                         
 -10  -8   5          5.26          4.74         1.91 o                         
  -9  -8   5         50.43         63.91         2.43 o                         
  -8  -8   5          6.05          4.98         1.96 o                         
  -7  -8   5          7.19          6.94         2.22 o                         
  -6  -8   5        689.36        769.53        18.94 o                         
  -5  -8   5        148.68        166.51         3.14 o                         
  -4  -8   5        199.33        226.00         4.28 o                         
  -3  -8   5          7.79         17.55         2.23 o                         
  -2  -8   5        614.10        620.62         9.77 o                         
  -1  -8   5        835.15        838.99        12.88 o                         
   0  -8   5        365.85        357.48         8.25 o                         
   1  -8   5       1474.26       1464.02        19.64 o                         
   2  -8   5        586.93        531.47         7.47 o                         
   3  -8   5       2091.14       2160.81        54.27 o                         
   4  -8   5        723.42        767.63        16.00 o                         
   5  -8   5        448.00        416.92         6.74 o                         
   6  -8   5         12.12          7.75         2.00 o                         
   7  -8   5         24.39         28.31         2.57 o                         
   8  -8   5          4.33          2.76         2.16 o                         
   9  -8   5          3.11          2.60         2.54 o                         
  10  -8   5          0.02          3.40         2.98 o                         
 -10  -7   5        117.14        114.85         4.00 o                         
  -9  -7   5        111.87        144.77         4.88 o                         
  -8  -7   5        639.42        635.98         7.92 o                         
  -7  -7   5         72.12         75.97         2.65 o                         
  -6  -7   5        980.79       1019.05        13.95 o                         
  -5  -7   5        932.38        912.29        12.24 o                         
  -4  -7   5       2416.77       2397.57        47.15 o                         
  -3  -7   5        124.01        130.91         4.71 o                         
  -2  -7   5       1024.78       1092.58        11.83 o                         
  -1  -7   5         61.74         64.88         2.71 o                         
   0  -7   5         12.07         18.29         2.41 o                         
   1  -7   5        170.04        209.03         3.83 o                         
   2  -7   5          7.69          9.80         2.09 o                         
   3  -7   5        592.19        626.52        10.17 o                         
   4  -7   5        430.66        400.54         7.47 o                         
   5  -7   5       2318.09       2363.04        70.11 o                         
   6  -7   5         49.40         38.65         1.93 o                         
   7  -7   5         32.43         29.00         2.62 o                         
   8  -7   5        102.07        105.19         4.33 o                         
   9  -7   5          6.77          5.82         2.31 o                         
  10  -7   5        369.51        364.34        15.13 o                         
  11  -7   5         75.44         62.41         5.75 o                         
 -10  -6   5        359.53        338.99        10.79 o                         
  -9  -6   5         42.30         42.46         2.07 o                         
  -8  -6   5        498.57        484.03         6.92 o                         
  -7  -6   5         30.88         28.07         2.35 o                         
  -6  -6   5        913.39        934.17         9.02 o                         
  -5  -6   5        319.40        318.71         5.55 o                         
  -4  -6   5          0.06          9.65         2.92 o                         
  -3  -6   5        888.80        813.81        11.11 o                         
  -2  -6   5        613.58        540.95        11.76 o                         
  -1  -6   5        171.79        156.84         3.19 o                         
   0  -6   5        382.29        315.85         4.43 o                         
   1  -6   5        936.89        862.65        29.74 o                         
   2  -6   5       2651.61       2675.80        12.10 o                         
   3  -6   5       1683.33       1711.58        32.81 o                         
   4  -6   5       1103.44        969.07        23.22 o                         
   5  -6   5         49.08         45.64         2.09 o                         
   6  -6   5         26.82         17.84         2.18 o                         
   7  -6   5         61.33         56.46         2.67 o                         
   8  -6   5          7.80         18.91         2.35 o                         
   9  -6   5        165.77        168.07         5.90 o                         
  10  -6   5        374.60        408.12        18.34 o                         
  11  -6   5         77.69         68.36         5.35 o                         
 -11  -5   5         56.73         59.99         3.22 o                         
 -10  -5   5        148.23        150.22         6.61 o                         
  -9  -5   5          3.63          3.39         2.31 o                         
  -8  -5   5         34.01         42.01         1.97 o                         
  -7  -5   5        236.06        197.94         3.13 o                         
  -6  -5   5       1848.41       1832.69        41.59 o                         
  -5  -5   5        568.47        538.88         6.69 o                         
  -4  -5   5         30.01         24.13         2.12 o                         
  -3  -5   5       4583.08       4696.46       175.99 o                         
  -2  -5   5       1318.62       1241.56        29.58 o                         
  -1  -5   5       1266.95       1378.02        19.22 o                         
   0  -5   5         97.04        137.66         4.22 o                         
   1  -5   5        955.20       1006.10        29.62 o                         
   2  -5   5         62.63        112.98        15.62 o                         
   3  -5   5       1146.74       1314.97        13.61 o                         
   4  -5   5       9890.14       9732.38        29.47 o                         
   5  -5   5        134.73        131.38         2.50 o                         
   6  -5   5       1234.32       1141.92        36.53 o                         
   7  -5   5          0.12          0.67         2.36 o                         
   8  -5   5        912.61        938.53        34.90 o                         
   9  -5   5        878.72        919.91        21.25 o                         
  10  -5   5         46.01         52.74         2.59 o                         
  11  -5   5         10.09         17.42         1.89 o                         
 -11  -4   5          0.09         -0.92         3.16 o                         
 -10  -4   5         62.75         64.60         2.81 o                         
  -9  -4   5         35.70         37.21         3.17 o                         
  -8  -4   5         97.05         78.73         3.01 o                         
  -7  -4   5        188.18        215.86         3.32 o                         
  -6  -4   5        398.05        354.86         5.20 o                         
  -5  -4   5       1030.51        961.14         5.06 o                         
  -4  -4   5         86.61         66.09         2.98 o                         
  -3  -4   5         96.75         98.33         3.10 o                         
  -2  -4   5       3491.90       3767.46        60.71 o                         
  -1  -4   5       4698.73       4912.44        44.03 o                         
   0  -4   5         68.49         83.63         3.81 o                         
   1  -4   5       3703.19       3432.17        84.74 o                         
   2  -4   5       5718.31       5143.32       161.33 o                         
   3  -4   5        175.39        202.41         4.51 o                         
   4  -4   5       3252.21       3091.81        64.88 o                         
   5  -4   5          1.13          0.09         2.37 o                         
   6  -4   5        258.29        251.09         8.80 o                         
   7  -4   5         58.86         43.27         2.19 o                         
   8  -4   5         36.84         38.26         2.62 o                         
   9  -4   5        540.95        499.83        31.70 o                         
  10  -4   5          0.00          0.08         1.76 o                         
  11  -4   5        221.11        223.42         7.90 o                         
 -11  -3   5         83.07         73.70         3.23 o                         
 -10  -3   5         88.81         72.56         4.22 o                         
  -9  -3   5        272.56        274.13         5.94 o                         
  -8  -3   5        246.62        210.25         3.87 o                         
  -7  -3   5        520.30        536.13         3.48 o                         
  -6  -3   5        381.34        359.21        10.23 o                         
  -5  -3   5        494.02        519.80        19.30 o                         
  -4  -3   5         17.75         14.34         2.68 o                         
  -3  -3   5        755.80        940.45        10.06 o                         
  -2  -3   5       1954.12       1787.11        56.71 o                         
  -1  -3   5       4007.86       3919.95        22.84 o                         
   0  -3   5        120.26        133.93         5.18 o                         
   1  -3   5        100.21        130.45         3.91 o                         
   2  -3   5        302.73        380.11         8.60 o                         
   3  -3   5          0.67         13.56         4.04 o                         
   4  -3   5       1589.63       1865.67        22.60 o                         
   5  -3   5        151.61        182.06         3.90 o                         
   6  -3   5          7.50         13.40         2.47 o                         
   7  -3   5        187.47        210.09        10.11 o                         
   8  -3   5        443.00        459.11        30.83 o                         
   9  -3   5       2033.68       1965.81        75.81 o                         
  10  -3   5         14.46         13.49         1.93 o                         
  11  -3   5         59.22         83.47         3.71 o                         
  12  -3   5         26.79         26.69         2.43 o                         
 -11  -2   5        737.48        682.11         7.02 o                         
 -10  -2   5         36.66         21.46         2.54 o                         
  -9  -2   5        513.91        481.79        12.99 o                         
  -8  -2   5       1319.08       1325.11        19.54 o                         
  -7  -2   5         20.68         20.26         2.37 o                         
  -6  -2   5        386.00        416.77         5.58 o                         
  -5  -2   5       1446.10       1673.21        67.22 o                         
  -4  -2   5        157.68        175.93         3.31 o                         
  -3  -2   5        211.96        208.54        11.56 o                         
  -2  -2   5       3232.51       2764.27       195.29 o                         
  -1  -2   5          5.70          0.47         3.36 o                         
   2  -2   5        637.02        665.73         6.41 o                         
   3  -2   5       1880.51       1710.05        44.00 o                         
   4  -2   5       3360.11       3366.78       102.12 o                         
   5  -2   5       3266.88       3011.87        35.97 o                         
   6  -2   5        309.96        317.48         4.76 o                         
   7  -2   5        421.83        419.18        12.16 o                         
   8  -2   5         32.81         21.62         1.63 o                         
   9  -2   5         60.94         61.85         3.68 o                         
  10  -2   5        190.94        194.51         7.58 o                         
  11  -2   5         23.42         24.21         1.74 o                         
  12  -2   5          1.02          4.03         2.13 o                         
 -11  -1   5        102.48        107.66         3.57 o                         
 -10  -1   5       1002.02        948.28        32.74 o                         
  -9  -1   5        266.05        297.60         5.78 o                         
  -8  -1   5        867.21        819.55       123.22 o                         
  -7  -1   5        989.84       1055.85        19.32 o                         
  -6  -1   5        334.28        356.64        20.07 o                         
  -5  -1   5       1668.22       1475.24         8.82 o                         
  -4  -1   5        324.71        337.84         4.99 o                         
  -3  -1   5       3716.07       3695.24        19.54 o                         
  -2  -1   5          5.43          2.88         3.07 o                         
  -1  -1   5       3026.02       2856.39        77.77 o                         
   0  -1   5        177.73        173.43         7.71 o                         
   1  -1   5        181.26        255.93        11.66 o                         
   2  -1   5         96.90        111.10         3.37 o                         
   3  -1   5       5733.57       5358.17       240.24 o                         
   4  -1   5       1157.51       1166.59        17.10 o                         
   5  -1   5        463.08        459.23         8.20 o                         
   6  -1   5       1615.76       1689.46        60.30 o                         
   7  -1   5         29.56         38.64         2.84 o                         
   8  -1   5         10.47         11.50         2.02 o                         
   9  -1   5         90.99         99.16         4.06 o                         
  10  -1   5         53.65         45.60         2.27 o                         
  11  -1   5        168.44        154.63        10.05 o                         
  12  -1   5         66.14         78.70         3.70 o                         
 -11   0   5        134.35        110.91         5.27 o                         
 -10   0   5         59.15         46.32         3.10 o                         
  -9   0   5        504.19        433.49        14.60 o                         
  -8   0   5        707.22        733.51        15.63 o                         
  -7   0   5        736.60        688.47        16.27 o                         
  -6   0   5        323.45        301.96        47.70 o                         
  -5   0   5        846.34        991.99        15.61 o                         
  -4   0   5       6617.97       7167.69       494.03 o                         
  -3   0   5        444.62        514.60         7.11 o                         
  -2   0   5       1050.07        993.46        14.65 o                         
   1   0   5       4475.62       4360.91        41.03 o                         
   2   0   5      10282.62       9986.74        48.68 o                         
   3   0   5       8147.09       7302.79        83.82 o                         
   4   0   5         44.43         46.09         2.31 o                         
   5   0   5       1494.15       1544.46        22.49 o                         
   6   0   5        189.49        168.15         8.45 o                         
   7   0   5         67.43         69.78         5.54 o                         
   8   0   5        714.88        704.68         4.72 o                         
   9   0   5        329.42        347.56         7.38 o                         
  10   0   5        485.90        503.62        16.00 o                         
  11   0   5         19.82         25.01         3.80 o                         
  12   0   5        455.04        455.93        33.81 o                         
 -11   1   5         48.68         56.15         2.51 o                         
 -10   1   5        262.60        241.80         9.30 o                         
  -9   1   5          7.26          9.06         2.05 o                         
  -8   1   5       1190.08       1259.21        38.04 o                         
  -7   1   5         74.27         61.46         2.67 o                         
  -6   1   5       1264.04       1300.89        20.34 o                         
  -5   1   5        435.32        400.38        20.09 o                         
  -4   1   5        458.50        420.54         8.14 o                         
  -3   1   5         40.81         88.50         7.82 o                         
  -2   1   5       1583.12       1620.11        23.90 o                         
   0   1   5        224.86        253.57         4.50 o                         
   1   1   5        982.32       1129.27        17.73 o                         
   2   1   5       8398.07       9053.63       246.50 o                         
   3   1   5       2309.90       2159.18        28.11 o                         
   4   1   5       5001.01       4256.23        31.54 o                         
   5   1   5       2369.83       2479.71        31.76 o                         
   6   1   5          0.06          0.11         1.96 o                         
   7   1   5        429.18        438.97        13.84 o                         
   8   1   5        238.66        211.21         3.41 o                         
   9   1   5         35.28         44.35         2.54 o                         
  10   1   5          2.58          4.65         2.16 o                         
  11   1   5         69.84         71.71         5.79 o                         
  12   1   5         98.02         96.94         3.23 o                         
 -11   2   5         18.63         19.49         2.97 o                         
 -10   2   5         22.51         19.81         2.20 o                         
  -9   2   5         29.21         27.72         1.83 o                         
  -8   2   5        164.65        161.61         2.59 o                         
  -7   2   5        104.42        111.43         2.42 o                         
  -6   2   5         26.77         31.84         1.93 o                         
  -5   2   5        856.71        903.97        20.72 o                         
  -4   2   5         30.70         48.95         3.09 o                         
  -3   2   5       3388.29       3426.53        39.52 o                         
  -2   2   5         17.05         27.05         2.66 o                         
  -1   2   5       5226.16       4913.81       108.32 o                         
   0   2   5       3558.36       3823.30        58.80 o                         
   1   2   5       5534.33       5444.40        70.59 o                         
   2   2   5        756.69        536.53         9.10 o                         
   3   2   5         43.05         22.46         1.94 o                         
   4   2   5        584.87        563.90        14.54 o                         
   5   2   5        212.45        231.78         5.82 o                         
   6   2   5       1502.70       1573.31        29.02 o                         
   7   2   5         79.85         99.85         3.38 o                         
   8   2   5        332.84        338.72         7.54 o                         
   9   2   5        145.47        154.15         6.71 o                         
  10   2   5          9.69          8.41         2.61 o                         
  11   2   5         97.35         86.37         4.47 o                         
  12   2   5         12.72         11.97         2.48 o                         
 -11   3   5         36.34         28.14         2.39 o                         
 -10   3   5         27.92         28.78         1.98 o                         
  -9   3   5        172.10        186.94         2.93 o                         
  -8   3   5        800.54        737.60        16.90 o                         
  -7   3   5        643.76        618.59         7.44 o                         
  -6   3   5         48.04         51.37         3.00 o                         
  -5   3   5       1941.53       1805.85        85.31 o                         
  -4   3   5       1048.90       1048.22        21.95 o                         
  -3   3   5         86.68         80.84         3.08 o                         
  -2   3   5       2014.03       1722.68        31.17 o                         
  -1   3   5         20.40          9.16         2.17 o                         
   0   3   5       1810.94       1981.54        20.81 o                         
   1   3   5       5330.65       5174.92        72.18 o                         
   2   3   5       5229.81       4557.57        64.57 o                         
   3   3   5        209.39        196.25         2.81 o                         
   4   3   5        169.47         94.26         3.25 o                         
   5   3   5          2.85          4.11         1.76 o                         
   6   3   5        291.19        321.43         3.26 o                         
   7   3   5        169.00        147.72         2.26 o                         
   8   3   5          0.80          2.89         2.20 o                         
   9   3   5        638.90        599.16         6.99 o                         
  10   3   5         58.91         60.19         2.41 o                         
  11   3   5          0.33          2.05         2.24 o                         
  12   3   5         46.99         50.25         5.16 o                         
 -11   4   5          5.17          8.85         2.51 o                         
 -10   4   5         73.31         64.31         2.74 o                         
  -9   4   5        194.47        180.32         4.71 o                         
  -8   4   5        735.52        722.85        24.01 o                         
  -7   4   5        518.89        502.00        20.37 o                         
  -6   4   5         76.00         70.41         2.90 o                         
  -5   4   5        178.82        192.22         4.01 o                         
  -4   4   5        461.47        490.43        21.63 o                         
  -3   4   5        587.32        588.12         6.64 o                         
  -2   4   5         98.56         93.73         3.25 o                         
  -1   4   5         71.55         64.32         2.68 o                         
   0   4   5       1221.06       1360.82        20.10 o                         
   1   4   5       3280.60       3357.32        36.57 o                         
   2   4   5          1.03          6.94         2.00 o                         
   3   4   5       1671.52       1649.84        12.76 o                         
   4   4   5       2032.80       2144.35        10.32 o                         
   5   4   5        657.46        671.53         7.01 o                         
   6   4   5        486.21        500.25         9.20 o                         
   7   4   5         33.91         26.05         1.80 o                         
   8   4   5        167.49        176.31         3.91 o                         
   9   4   5        771.45        824.44        24.68 o                         
  10   4   5         12.00         15.68         2.47 o                         
  11   4   5         33.76         25.95         3.43 o                         
  12   4   5         33.98         32.12         2.52 o                         
 -10   5   5         41.56         43.66         2.17 o                         
  -9   5   5         19.90         23.08         2.12 o                         
  -8   5   5        298.96        329.88         4.76 o                         
  -7   5   5         78.45         85.87         3.36 o                         
  -6   5   5        335.83        375.49         5.05 o                         
  -5   5   5        179.74        143.44         5.03 o                         
  -4   5   5        182.47        142.48         4.02 o                         
  -3   5   5       2594.34       2736.36        39.95 o                         
  -2   5   5        242.96        228.13         7.31 o                         
  -1   5   5        566.65        623.40        24.88 o                         
   0   5   5          3.16         31.68         3.71 o                         
   1   5   5       2461.39       2553.96        26.99 o                         
   2   5   5        179.48        157.80         3.87 o                         
   3   5   5       3908.96       3773.62        48.56 o                         
   4   5   5       5516.58       5426.41       106.21 o                         
   5   5   5        630.96        580.60        15.67 o                         
   6   5   5       1109.69       1103.41        22.02 o                         
   7   5   5        757.93        783.70        14.26 o                         
   8   5   5        377.37        368.05        11.43 o                         
   9   5   5         20.33         42.41        11.02 o                         
  10   5   5          0.38          0.96         2.21 o                         
  11   5   5         23.92         19.26         2.02 o                         
  12   5   5          5.57          5.72         2.22 o                         
 -10   6   5         22.20         18.89         2.49 o                         
  -9   6   5         24.59         29.65         3.46 o                         
  -8   6   5        317.30        293.54        14.43 o                         
  -7   6   5          4.40          6.24         2.80 o                         
  -6   6   5       1099.53       1196.90        20.98 o                         
  -5   6   5       1250.35       1238.56        39.72 o                         
  -4   6   5         13.17         19.26         2.07 o                         
  -3   6   5          6.92          8.53         1.68 o                         
  -2   6   5       1086.23       1209.16        26.99 o                         
  -1   6   5       2703.58       2637.68        14.51 o                         
   0   6   5       1795.01       1845.58        16.08 o                         
   1   6   5        301.66        265.53         4.72 o                         
   2   6   5        630.11        694.09         5.67 o                         
   3   6   5          1.46          5.95         1.82 o                         
   4   6   5         48.09         40.63         1.80 o                         
   5   6   5        679.92        697.87        13.79 o                         
   6   6   5        431.64        482.65        16.01 o                         
   7   6   5         24.00         27.73         1.88 o                         
   8   6   5       1225.31       1173.56        12.22 o                         
   9   6   5         56.00         58.79         2.26 o                         
  10   6   5          3.71          3.99         1.71 o                         
  11   6   5         64.68         60.39         2.89 o                         
 -10   7   5        120.78        123.31        10.83 o                         
  -9   7   5         57.58         48.24         3.83 o                         
  -8   7   5        354.57        322.90        14.34 o                         
  -7   7   5        631.79        628.57        19.02 o                         
  -6   7   5         36.31         46.86         4.12 o                         
  -5   7   5        113.15         95.18         3.99 o                         
  -4   7   5       1043.26       1027.09        16.85 o                         
  -3   7   5        519.86        544.63         9.89 o                         
  -2   7   5        164.58        170.12         2.99 o                         
  -1   7   5        391.66        424.74         3.76 o                         
   0   7   5       3077.19       3189.54        38.55 o                         
   1   7   5        890.48        898.00        12.07 o                         
   2   7   5       1641.51       1633.90        26.13 o                         
   3   7   5        932.88       1038.81        19.08 o                         
   4   7   5         92.97         93.76         2.21 o                         
   5   7   5        236.34        194.80         4.79 o                         
   6   7   5       2022.52       2039.17        46.36 o                         
   7   7   5         45.02         55.64         2.62 o                         
   8   7   5          3.62          2.89         1.81 o                         
   9   7   5          7.82         10.65         1.70 o                         
  10   7   5          2.20          5.45         1.94 o                         
  11   7   5         75.01         77.62         3.75 o                         
  -9   8   5        334.23        340.24        14.01 o                         
  -8   8   5          3.63          2.71         2.78 o                         
  -7   8   5        168.58        183.23         9.62 o                         
  -6   8   5         59.68         61.09         3.30 o                         
  -5   8   5          2.37          3.93         1.82 o                         
  -4   8   5          1.34          7.13         3.21 o                         
  -3   8   5       1144.09       1176.28        12.46 o                         
  -2   8   5          3.36          8.67         1.88 o                         
  -1   8   5        464.31        418.49         6.37 o                         
   0   8   5        149.19        127.12         4.57 o                         
   1   8   5         15.52         26.07         1.94 o                         
   2   8   5         39.36         33.90         2.02 o                         
   3   8   5        428.69        420.86         6.79 o                         
   4   8   5        673.28        640.59        12.07 o                         
   5   8   5         29.68         30.37         1.76 o                         
   6   8   5        214.31        221.08         5.21 o                         
   7   8   5        406.65        409.35         5.27 o                         
   8   8   5         99.25         92.49         2.29 o                         
   9   8   5        248.37        268.35         5.92 o                         
  10   8   5          0.42          1.82         1.90 o                         
  11   8   5         44.86         42.27         1.96 o                         
  -9   9   5        106.38        108.09         8.97 o                         
  -8   9   5         14.80         16.37         3.60 o                         
  -7   9   5        123.22        131.40         4.03 o                         
  -6   9   5         95.16        108.17         2.28 o                         
  -5   9   5        651.30        647.77        13.61 o                         
  -4   9   5         60.95         51.65         1.99 o                         
  -3   9   5         32.75         40.34         3.11 o                         
  -2   9   5        118.35        111.96         3.54 o                         
  -1   9   5          9.19          8.56         2.28 o                         
   0   9   5        156.21        133.45         2.51 o                         
   1   9   5        636.83        666.26        10.55 o                         
   2   9   5         89.52         78.11         2.20 o                         
   3   9   5        123.56        112.55         2.24 o                         
   4   9   5        134.67        112.56         2.40 o                         
   5   9   5        952.77        850.79        12.71 o                         
   6   9   5        491.57        470.47        13.61 o                         
   7   9   5        518.33        469.84         6.92 o                         
   8   9   5        426.68        436.61        12.56 o                         
   9   9   5         28.39         31.76         1.77 o                         
  10   9   5        140.32        141.53         2.50 o                         
  -8  10   5        185.66        180.60         8.16 o                         
  -7  10   5        152.66        155.34         7.16 o                         
  -6  10   5        171.25        179.45         2.86 o                         
  -5  10   5         72.76         78.28         4.76 o                         
  -4  10   5        120.46        124.77         3.94 o                         
  -3  10   5       2180.71       2123.09        38.27 o                         
  -2  10   5        957.00       1015.92        22.42 o                         
  -1  10   5         26.65         28.16         1.92 o                         
   0  10   5         94.16         77.29         2.53 o                         
   1  10   5        791.81        792.88        11.58 o                         
   2  10   5        767.90        698.69         9.92 o                         
   3  10   5         51.47         56.30         2.14 o                         
   4  10   5        171.11        165.75         5.09 o                         
   5  10   5        429.14        426.95         9.75 o                         
   6  10   5        128.18        131.25         5.79 o                         
   7  10   5         59.24         65.19         2.80 o                         
   8  10   5        121.53        126.61         2.11 o                         
   9  10   5         41.05         40.50         3.36 o                         
  10  10   5        236.18        220.35         6.36 o                         
  -8  11   5         40.05         48.82         3.38 o                         
  -7  11   5         15.71         19.47         3.06 o                         
  -6  11   5        312.39        313.56        10.63 o                         
  -5  11   5        490.03        480.67         7.48 o                         
  -4  11   5         12.76         21.14         2.58 o                         
  -3  11   5          5.46          7.64         2.63 o                         
  -2  11   5        136.32        129.02         2.66 o                         
  -1  11   5        571.65        571.65         9.73 o                         
   0  11   5        262.50        288.56         3.33 o                         
   1  11   5       1373.56       1445.72        28.84 o                         
   2  11   5        236.75        237.88         2.47 o                         
   3  11   5         18.18         22.27         2.13 o                         
   4  11   5        314.52        345.98         4.63 o                         
   5  11   5         42.43         32.40         3.77 o                         
   6  11   5        211.50        223.94         4.23 o                         
   7  11   5        320.63        363.63        12.16 o                         
   8  11   5        817.89        863.14        26.82 o                         
   9  11   5        110.69        108.83         3.73 o                         
  -7  12   5          6.98          6.99         1.87 o                         
  -6  12   5        162.61        173.49         4.78 o                         
  -5  12   5        170.15        167.44         3.01 o                         
  -4  12   5         28.46         33.21         2.12 o                         
  -3  12   5         21.64         19.07         2.59 o                         
  -2  12   5          6.67          4.21         2.23 o                         
  -1  12   5         43.63         41.60         2.26 o                         
   0  12   5        629.96        621.08         5.91 o                         
   1  12   5        886.59        807.21         9.13 o                         
   2  12   5         64.52         60.74         2.14 o                         
   3  12   5        543.98        567.19         9.20 o                         
   4  12   5          0.12          2.35         1.57 o                         
   5  12   5        493.27        505.02        11.09 o                         
   6  12   5        521.50        513.83        12.44 o                         
   7  12   5         20.76         19.38         1.96 o                         
   8  12   5         28.67         26.91         1.97 o                         
  -6  13   5        115.58        107.73         5.53 o                         
  -5  13   5          9.10          7.55         2.28 o                         
  -4  13   5        128.47        121.16         2.66 o                         
  -3  13   5         18.14         18.87         2.45 o                         
  -2  13   5          0.17          4.80         2.07 o                         
  -1  13   5        200.79        202.74         3.09 o                         
   0  13   5         33.04         37.18         2.36 o                         
   1  13   5         28.49         20.10         1.96 o                         
   2  13   5        100.07        105.41         2.26 o                         
   3  13   5        127.41        102.10         2.69 o                         
   4  13   5         84.39         92.16         2.03 o                         
   5  13   5         90.55         93.64         2.46 o                         
   6  13   5        376.82        371.10         5.26 o                         
   7  13   5         98.06        103.03         3.85 o                         
   8  13   5         38.62         43.46         2.17 o                         
  -5  14   5        287.10        301.93         5.37 o                         
  -4  14   5         46.73         39.99         2.18 o                         
  -3  14   5        107.67        141.49         4.00 o                         
  -2  14   5         33.89         39.86         2.59 o                         
  -1  14   5          0.06         -1.97         1.97 o                         
   0  14   5         11.82         15.02         1.84 o                         
   1  14   5         49.83         42.12         2.05 o                         
   2  14   5         25.69         23.43         2.06 o                         
   3  14   5          2.49          6.23         1.80 o                         
   4  14   5        142.33        146.94         4.26 o                         
   5  14   5         78.96         91.62         2.25 o                         
   6  14   5         38.23         38.67         1.94 o                         
   7  14   5         61.52         74.08         2.25 o                         
  -3  15   5        239.28        231.94         4.16 o                         
  -2  15   5        410.01        402.81         7.71 o                         
  -1  15   5         21.87         24.36         2.19 o                         
   0  15   5        311.86        317.82         4.13 o                         
   1  15   5         19.24         21.89         2.09 o                         
   2  15   5        308.13        256.76         5.43 o                         
   3  15   5        444.93        437.07         3.78 o                         
   4  15   5          0.80          7.59         1.88 o                         
   5  15   5        459.26        521.96        12.20 o                         
  -1  16   5         13.97         13.24         2.99 o                         
   0  16   5          3.11          2.81         1.96 o                         
   1  16   5         16.73         21.75         2.02 o                         
   2  16   5          9.94         17.53         2.13 o                         
   3  16   5         16.77         20.34         2.08 o                         
  -3 -15   6        166.26        172.36         2.91 o                         
  -2 -15   6         22.37         30.71         2.38 o                         
  -1 -15   6        471.53        449.82         4.93 o                         
   0 -15   6          0.34          6.18         2.39 o                         
   1 -15   6        266.07        256.83         7.47 o                         
   2 -15   6        153.97        153.91         3.22 o                         
   3 -15   6          1.59          4.25         2.05 o                         
  -5 -14   6          1.86          3.42         2.67 o                         
  -4 -14   6         22.62         27.22         2.11 o                         
  -3 -14   6          5.56          8.14         2.17 o                         
  -2 -14   6        133.99        129.88         2.67 o                         
  -1 -14   6        261.50        248.90         4.11 o                         
   0 -14   6         18.96         20.23         2.40 o                         
   1 -14   6        218.71        208.23         4.19 o                         
   2 -14   6        329.90        327.11         6.70 o                         
   3 -14   6          2.47          6.91         2.46 o                         
   4 -14   6         80.95         77.11         2.66 o                         
   5 -14   6         34.77         35.95         3.63 o                         
  -6 -13   6         21.75         34.65         2.19 o                         
  -5 -13   6          0.30         -0.17         2.34 o                         
  -4 -13   6          5.41          7.32         2.07 o                         
  -3 -13   6          3.04          3.12         2.20 o                         
  -2 -13   6        113.88         86.02         2.50 o                         
  -1 -13   6        228.65        241.82         4.99 o                         
   0 -13   6        998.82        964.70        13.37 o                         
   1 -13   6         94.39         95.00         3.04 o                         
   2 -13   6        657.74        660.26         7.92 o                         
   3 -13   6         83.55         71.71         2.36 o                         
   4 -13   6        151.57        147.74         2.85 o                         
   5 -13   6          3.04          2.81         1.96 o                         
   6 -13   6         67.99         72.53         3.23 o                         
  -7 -12   6        131.21        119.04         3.01 o                         
  -6 -12   6         19.22         15.82         2.26 o                         
  -5 -12   6        116.23        110.58         3.16 o                         
  -4 -12   6          0.95          4.32         2.29 o                         
  -3 -12   6        297.59        342.89         6.83 o                         
  -2 -12   6         18.28         26.38         2.38 o                         
  -1 -12   6          5.24          9.07         2.15 o                         
   0 -12   6          0.85          0.61         1.92 o                         
   1 -12   6         12.08          9.72         2.27 o                         
   2 -12   6       1170.48       1136.99        11.90 o                         
   3 -12   6        143.19        131.07         2.72 o                         
   4 -12   6        185.00        190.79         3.64 o                         
   5 -12   6         64.24         64.67         2.42 o                         
   6 -12   6        340.46        323.87         4.98 o                         
   7 -12   6        104.91        109.62         3.12 o                         
  -8 -11   6          4.28          3.86         2.20 o                         
  -7 -11   6         12.78         13.23         2.01 o                         
  -6 -11   6        215.82        220.00         6.47 o                         
  -5 -11   6         95.29         83.77         2.46 o                         
  -4 -11   6         83.86         79.67         2.60 o                         
  -3 -11   6        606.22        561.97         6.20 o                         
  -2 -11   6        744.73        730.94         8.29 o                         
  -1 -11   6       1007.09       1009.90        18.33 o                         
   0 -11   6          0.63         -0.45         2.36 o                         
   1 -11   6        220.18        200.35         2.83 o                         
   2 -11   6       1620.91       1732.80        22.66 o                         
   3 -11   6        432.42        411.16         7.06 o                         
   4 -11   6        322.16        323.09         3.56 o                         
   5 -11   6        153.69        150.67         3.69 o                         
   6 -11   6        107.03        106.03         2.60 o                         
   7 -11   6         46.55         42.87         2.65 o                         
   8 -11   6          3.60          3.66         2.90 o                         
  -8 -10   6        131.35        125.22         2.64 o                         
  -7 -10   6         82.93         92.74         3.76 o                         
  -6 -10   6        326.90        324.93        12.00 o                         
  -5 -10   6        192.45        206.55         3.21 o                         
  -4 -10   6          0.18          2.39         2.08 o                         
  -3 -10   6         31.72         31.95         2.12 o                         
  -2 -10   6        536.96        527.94         8.55 o                         
  -1 -10   6        233.77        246.54         4.24 o                         
   0 -10   6         36.99         42.42         2.05 o                         
   1 -10   6       2877.59       2731.45        52.46 o                         
   2 -10   6         22.42         25.09         2.10 o                         
   3 -10   6        913.57        929.06         5.12 o                         
   4 -10   6         37.59         33.68         2.65 o                         
   5 -10   6          9.13         12.22         2.33 o                         
   6 -10   6          9.28         13.93         2.54 o                         
   7 -10   6          0.01          3.50         2.02 o                         
   8 -10   6        428.92        414.21        15.37 o                         
   9 -10   6         47.63         48.41         3.48 o                         
  -9  -9   6         26.53         18.69         2.88 o                         
  -8  -9   6        312.25        326.48         9.38 o                         
  -7  -9   6         40.66         44.22         2.41 o                         
  -6  -9   6       1108.39       1124.28        15.13 o                         
  -5  -9   6        103.19        110.29         2.42 o                         
  -4  -9   6        592.92        540.80         7.13 o                         
  -3  -9   6       1823.13       1676.85        23.03 o                         
  -2  -9   6          4.29          4.32         2.97 o                         
  -1  -9   6        452.68        426.79         4.03 o                         
   0  -9   6         64.24         80.99         4.39 o                         
   1  -9   6       1965.26       1929.85        31.20 o                         
   2  -9   6         12.95         16.46         2.23 o                         
   3  -9   6        111.25        103.70         2.93 o                         
   4  -9   6       1337.16       1237.35        20.28 o                         
   5  -9   6          8.76         10.60         1.97 o                         
   6  -9   6        387.14        432.67        23.47 o                         
   7  -9   6          3.69          2.22         2.38 o                         
   8  -9   6          0.27          2.41         2.94 o                         
   9  -9   6        338.26        330.08        10.69 o                         
  10  -9   6         67.63         80.61         3.89 o                         
 -10  -8   6        549.87        567.12        40.30 o                         
  -9  -8   6         72.31         64.79         2.70 o                         
  -8  -8   6        107.60        112.18         2.97 o                         
  -7  -8   6         15.81         14.18         1.92 o                         
  -6  -8   6        538.77        525.22         8.91 o                         
  -5  -8   6        249.41        242.29         4.02 o                         
  -4  -8   6        182.09        218.53         4.45 o                         
  -3  -8   6       2117.32       2215.98        48.98 o                         
  -2  -8   6        458.18        456.69         4.07 o                         
  -1  -8   6         10.41         24.40         2.29 o                         
   0  -8   6        904.31        947.88        17.19 o                         
   1  -8   6         71.07        110.72         2.86 o                         
   2  -8   6        110.91         92.48         2.70 o                         
   3  -8   6        290.85        277.78         9.05 o                         
   4  -8   6       2696.17       2780.31        60.25 o                         
   5  -8   6         30.91         25.48         2.01 o                         
   6  -8   6        559.86        605.36        17.88 o                         
   7  -8   6         10.61          7.77         2.67 o                         
   8  -8   6         14.00         14.52         2.51 o                         
   9  -8   6          9.03          4.52         2.44 o                         
  10  -8   6         42.07         38.71         7.86 o                         
 -10  -7   6         85.13        109.14         2.85 o                         
  -9  -7   6        235.15        237.92         4.24 o                         
  -8  -7   6        456.20        478.20         6.74 o                         
  -7  -7   6         20.48         16.15         2.47 o                         
  -6  -7   6        273.44        272.92         8.44 o                         
  -5  -7   6       1157.88       1138.83        14.97 o                         
  -4  -7   6        185.23        184.50         4.10 o                         
  -3  -7   6        778.40        723.06         8.81 o                         
  -2  -7   6       1781.09       1721.59        66.81 o                         
  -1  -7   6        573.73        544.60        11.12 o                         
   0  -7   6         89.10         98.86         2.96 o                         
   1  -7   6         28.66         40.04         2.26 o                         
   2  -7   6       2373.68       2413.73        14.27 o                         
   3  -7   6        358.98        369.55        10.09 o                         
   4  -7   6       1044.12        926.58        17.06 o                         
   5  -7   6        178.73        187.46         7.79 o                         
   6  -7   6          2.33          2.93         1.88 o                         
   7  -7   6         97.30         97.82         3.00 o                         
   8  -7   6        128.06        118.90         2.88 o                         
   9  -7   6         90.90        100.69         3.06 o                         
  10  -7   6          3.51          7.63         2.91 o                         
 -10  -6   6        430.38        401.98         5.76 o                         
  -9  -6   6         11.24         14.46         2.18 o                         
  -8  -6   6        126.55        119.15         2.50 o                         
  -7  -6   6         44.27         52.90         2.03 o                         
  -6  -6   6        694.38        695.85        18.29 o                         
  -5  -6   6         88.76         64.23         2.72 o                         
  -4  -6   6       1133.35       1248.62        27.02 o                         
  -3  -6   6          0.00          4.56         2.30 o                         
  -2  -6   6         74.14         66.96         2.50 o                         
  -1  -6   6        165.54        191.67         5.64 o                         
   0  -6   6         42.14         62.14         3.41 o                         
   1  -6   6        239.27        241.11         7.36 o                         
   2  -6   6        173.26        159.98         2.73 o                         
   3  -6   6         74.01         74.41         2.70 o                         
   4  -6   6       2775.74       2894.42        36.59 o                         
   5  -6   6       2318.54       2391.70        52.92 o                         
   6  -6   6         68.23         75.91         3.70 o                         
   7  -6   6         75.90         59.22         2.46 o                         
   8  -6   6          4.04          9.77         2.57 o                         
   9  -6   6         30.25         36.17         2.53 o                         
  10  -6   6        539.00        532.29        36.86 o                         
  11  -6   6          6.13          4.84         1.84 o                         
 -10  -5   6         21.03         26.98         2.78 o                         
  -9  -5   6          9.10          9.33         1.81 o                         
  -8  -5   6         11.56          9.93         2.23 o                         
  -7  -5   6        272.58        282.64         5.85 o                         
  -6  -5   6        304.32        331.67         6.76 o                         
  -5  -5   6         30.28         22.45         2.22 o                         
  -4  -5   6        223.98        191.34         3.91 o                         
  -3  -5   6       1152.56       1190.06        24.39 o                         
  -2  -5   6       1376.64       1340.74        17.74 o                         
  -1  -5   6        158.63        210.58         4.42 o                         
   0  -5   6        324.03        278.80         4.73 o                         
   1  -5   6        442.21        477.77        10.59 o                         
   2  -5   6          6.20         32.99         6.72 o                         
   3  -5   6       6837.76       6606.21       163.44 o                         
   4  -5   6       2312.81       2380.32        51.84 o                         
   5  -5   6         45.60         24.17         1.93 o                         
   6  -5   6        637.08        659.68         9.60 o                         
   7  -5   6         15.08         12.34         2.12 o                         
   8  -5   6         16.02         16.47         2.65 o                         
   9  -5   6         15.76         18.97         2.40 o                         
  10  -5   6         83.33         90.83         4.19 o                         
  11  -5   6        167.73        186.08         9.96 o                         
 -11  -4   6         76.34         58.87         5.74 o                         
 -10  -4   6         24.28         28.37         2.75 o                         
  -9  -4   6         13.27         20.27         2.52 o                         
  -8  -4   6        204.48        205.51         4.43 o                         
  -7  -4   6         43.48         34.08         2.35 o                         
  -6  -4   6        223.94        215.37         2.81 o                         
  -5  -4   6        652.20        653.64        19.61 o                         
  -4  -4   6        293.91        319.02         3.89 o                         
  -3  -4   6       1199.05       1278.96        13.94 o                         
  -2  -4   6        410.45        365.84         9.06 o                         
  -1  -4   6       3408.66       3372.62        70.87 o                         
   0  -4   6        939.28       1005.69        34.33 o                         
   1  -4   6       2709.32       2580.03        72.43 o                         
   2  -4   6        674.47        617.74        12.86 o                         
   3  -4   6       1816.60       1948.29        31.25 o                         
   4  -4   6        618.49        555.21         8.16 o                         
   5  -4   6        771.56        898.11        10.48 o                         
   6  -4   6        127.37        123.16         3.32 o                         
   7  -4   6        309.09        292.76         3.81 o                         
   8  -4   6        881.92        864.98         5.49 o                         
   9  -4   6        208.87        200.78         4.32 o                         
  10  -4   6         10.08         10.99         1.58 o                         
  11  -4   6          0.18          3.23         2.11 o                         
 -11  -3   6        183.68        168.96         5.70 o                         
 -10  -3   6          4.56         10.74         2.80 o                         
  -9  -3   6         11.73         20.83         2.67 o                         
  -8  -3   6         18.30         19.32         2.74 o                         
  -7  -3   6          3.22         10.04         3.19 o                         
  -6  -3   6        630.78        599.41        17.17 o                         
  -5  -3   6        467.23        553.38         4.58 o                         
  -4  -3   6         51.03         56.85         2.77 o                         
  -3  -3   6       5329.49       5481.26       128.41 o                         
  -2  -3   6       1942.83       1739.71       127.29 o                         
  -1  -3   6         64.87         92.66         4.86 o                         
   0  -3   6        130.43        166.97         5.42 o                         
   1  -3   6         33.18         11.28         2.34 o                         
   2  -3   6        302.00        300.66         4.83 o                         
   3  -3   6         93.66        140.05         3.02 o                         
   4  -3   6          1.52          4.03         2.51 o                         
   5  -3   6          9.25         20.39         2.45 o                         
   6  -3   6          2.42         18.47         2.10 o                         
   7  -3   6       1173.36       1142.77        29.90 o                         
   8  -3   6        786.18        799.77         6.36 o                         
   9  -3   6         83.16         64.88         2.05 o                         
  10  -3   6         38.55         36.41         2.19 o                         
  11  -3   6         26.53         23.03         2.02 o                         
  12  -3   6         62.40         63.90         3.74 o                         
 -11  -2   6        578.32        560.47         5.53 o                         
 -10  -2   6          1.22          0.03         2.75 o                         
  -9  -2   6         53.24         68.18         3.45 o                         
  -8  -2   6        241.70        274.02         4.08 o                         
  -7  -2   6        153.80        164.72         6.26 o                         
  -6  -2   6        157.64        193.60         2.90 o                         
  -5  -2   6         40.14         68.85         2.34 o                         
  -4  -2   6          3.36          4.50         2.54 o                         
  -3  -2   6       5474.50       4972.10       414.05 o                         
  -2  -2   6       4348.48       4144.82       448.67 o                         
  -1  -2   6          5.98          5.49         3.60 o                         
   0  -2   6       1843.11       1731.58        25.04 o                         
   1  -2   6         74.93         41.10         3.29 o                         
   2  -2   6       1245.55       1198.56        10.97 o                         
   3  -2   6       2837.68       2697.30        69.49 o                         
   4  -2   6        853.07        725.75        23.19 o                         
   5  -2   6        321.28        317.85         3.64 o                         
   6  -2   6         48.48         91.39         2.56 o                         
   7  -2   6       1261.78       1231.28        51.24 o                         
   8  -2   6        273.39        307.37         6.39 o                         
   9  -2   6        172.27        165.10         3.23 o                         
  10  -2   6          1.07          5.04         1.65 o                         
  11  -2   6         27.18         26.03         1.84 o                         
  12  -2   6          0.98          4.62         1.93 o                         
 -11  -1   6        413.08        404.30        19.22 o                         
 -10  -1   6          4.93          5.97         2.44 o                         
  -9  -1   6         36.59         44.76         2.97 o                         
  -8  -1   6         56.92         54.24        17.23 o                         
  -7  -1   6        296.41        274.04        12.18 o                         
  -6  -1   6        883.28        957.62         9.67 o                         
  -5  -1   6        371.02        313.49         4.97 o                         
  -4  -1   6        567.18        617.75        12.82 o                         
  -3  -1   6        328.78        277.79         5.45 o                         
  -1  -1   6       3855.39       3879.29       140.46 o                         
   0  -1   6        499.38        479.31        10.85 o                         
   1  -1   6       6058.64       5581.38       203.78 o                         
   2  -1   6        370.78        427.70         5.93 o                         
   3  -1   6        482.79        543.73        21.69 o                         
   4  -1   6       1955.24       2080.52        75.85 o                         
   5  -1   6       1568.67       1457.21         8.65 o                         
   6  -1   6         33.04         42.62         3.35 o                         
   7  -1   6        412.04        402.34        14.60 o                         
   8  -1   6       2324.28       2170.41        54.11 o                         
   9  -1   6        929.62        931.05         8.30 o                         
  10  -1   6         91.59        108.44         3.96 o                         
  11  -1   6         32.95         32.79         1.94 o                         
  12  -1   6        103.96        103.64         7.38 o                         
 -11   0   6          0.74          3.34         2.02 o                         
 -10   0   6         98.14        106.58         3.46 o                         
  -9   0   6        847.04        756.98        13.06 o                         
  -8   0   6          1.03          3.55         2.68 o                         
  -7   0   6        799.55        811.30        19.77 o                         
  -6   0   6         37.64         49.99         7.25 o                         
  -5   0   6          4.63          6.51         4.54 o                         
  -4   0   6        783.24        719.93        29.31 o                         
  -3   0   6        216.96        227.91        15.28 o                         
   0   0   6       4934.14       4398.90        26.68 o                         
   1   0   6       1309.81       1285.91        46.45 o                         
   3   0   6       5467.59       5825.79       156.21 o                         
   4   0   6          1.68          7.73         2.22 o                         
   5   0   6        725.66        654.46         6.56 o                         
   6   0   6        141.52        153.81         3.10 o                         
   7   0   6       2764.39       2629.77        59.44 o                         
   8   0   6       1376.42       1421.05        30.63 o                         
   9   0   6        100.61        100.44         2.99 o                         
  10   0   6         23.85         23.87         2.70 o                         
  11   0   6        155.37        160.86         6.11 o                         
  12   0   6        127.85        108.21         4.14 o                         
 -11   1   6         13.34         12.89         2.46 o                         
 -10   1   6         86.73         97.83         2.91 o                         
  -9   1   6        336.11        286.59         9.33 o                         
  -8   1   6          1.80          1.40         2.84 o                         
  -7   1   6       1157.80       1221.62        12.44 o                         
  -6   1   6        333.47        321.37        10.22 o                         
  -5   1   6        333.03        408.50        10.45 o                         
  -4   1   6          7.29         16.51         2.39 o                         
  -3   1   6        297.48        281.74         6.49 o                         
  -2   1   6        779.35        722.14         6.39 o                         
  -1   1   6        972.89        886.00        19.40 o                         
   0   1   6       8548.87       8065.06        68.48 o                         
   1   1   6       2479.82       2752.51        63.69 o                         
   2   1   6        168.91        168.95         6.53 o                         
   3   1   6       5380.07       5132.20       109.84 o                         
   4   1   6       1688.87       1630.03        23.35 o                         
   5   1   6        135.24        138.37         3.08 o                         
   6   1   6          0.76          3.34         1.97 o                         
   7   1   6        244.38        202.52         9.88 o                         
   8   1   6        187.02        192.07         3.63 o                         
   9   1   6        954.82        966.01        19.60 o                         
  10   1   6          0.38         -0.88         2.26 o                         
  11   1   6         72.16         94.97         3.47 o                         
  12   1   6         65.25         80.28         3.26 o                         
 -11   2   6        138.05        121.47         2.83 o                         
 -10   2   6          7.82         15.33         2.18 o                         
  -9   2   6        427.64        380.09        14.14 o                         
  -8   2   6         30.95         45.14         2.50 o                         
  -7   2   6        791.61        727.19        22.72 o                         
  -6   2   6        451.60        459.45         8.94 o                         
  -5   2   6        262.30        276.11         5.54 o                         
  -4   2   6        103.97         90.09         3.53 o                         
  -3   2   6       4902.02       4913.69       200.16 o                         
  -2   2   6       2726.41       2624.80        54.61 o                         
  -1   2   6        152.32        249.38        24.67 o                         
   0   2   6       4776.96       4816.97        97.30 o                         
   1   2   6        700.03        732.75         8.82 o                         
   2   2   6       1802.49       1528.51        20.14 o                         
   3   2   6        559.15        535.87         5.84 o                         
   4   2   6       1254.15       1367.40        16.38 o                         
   5   2   6        833.86        750.81         9.26 o                         
   6   2   6         77.96        102.50         2.25 o                         
   7   2   6         67.12         61.96         2.06 o                         
   8   2   6        720.27        737.93        25.55 o                         
   9   2   6        103.12         99.12         4.60 o                         
  10   2   6         59.73         61.96         3.52 o                         
  11   2   6        281.68        271.98         8.20 o                         
  12   2   6         36.17         33.75         2.50 o                         
 -11   3   6          9.73         13.00         2.49 o                         
 -10   3   6         17.08         10.88         2.44 o                         
  -9   3   6        107.71        113.62         4.27 o                         
  -8   3   6          0.06          0.99         2.01 o                         
  -7   3   6         75.78         80.35         2.44 o                         
  -6   3   6        124.76        139.79         6.40 o                         
  -5   3   6        790.35        780.61        11.43 o                         
  -4   3   6        451.66        477.22        16.85 o                         
  -3   3   6        116.28         93.41         2.80 o                         
  -2   3   6        206.86        281.71        11.79 o                         
  -1   3   6        150.91        143.43         3.02 o                         
   0   3   6       5100.32       5150.53       125.58 o                         
   1   3   6       4230.13       4428.16        77.76 o                         
   2   3   6         11.48          9.96         2.30 o                         
   3   3   6        172.77        219.83         2.98 o                         
   4   3   6          0.52          4.19         1.68 o                         
   5   3   6        258.75        274.70         2.76 o                         
   6   3   6         10.86          6.65         1.56 o                         
   7   3   6        104.46        132.45         5.84 o                         
   8   3   6         66.88         74.45         3.15 o                         
   9   3   6        173.61        173.37         3.06 o                         
  10   3   6          3.15          5.25         2.40 o                         
  11   3   6         80.54         91.80         3.53 o                         
  12   3   6         16.21         13.13         2.21 o                         
 -11   4   6          3.52          3.12         2.77 o                         
 -10   4   6          2.96          5.24         2.38 o                         
  -9   4   6         30.29         26.46         2.10 o                         
  -8   4   6        205.03        203.53         9.10 o                         
  -7   4   6          1.60          3.50         2.77 o                         
  -6   4   6         16.41         17.77         2.91 o                         
  -5   4   6        102.78        110.09         3.65 o                         
  -4   4   6        187.53        267.07         7.23 o                         
  -3   4   6         87.36        103.69         2.61 o                         
  -2   4   6        135.30        125.12         2.74 o                         
  -1   4   6       1801.75       1842.53        41.40 o                         
   0   4   6       3664.54       3424.14        29.41 o                         
   1   4   6        129.08        107.59         2.30 o                         
   2   4   6        856.20        858.28        11.97 o                         
   3   4   6        101.55        119.85         2.70 o                         
   4   4   6         19.28         17.91         2.03 o                         
   5   4   6        975.61       1150.61        14.24 o                         
   6   4   6        388.80        322.62         8.04 o                         
   7   4   6        128.08        148.78         2.81 o                         
   8   4   6        127.56        133.46         3.87 o                         
   9   4   6          6.31          8.18         2.27 o                         
  10   4   6        372.44        363.33        11.81 o                         
  11   4   6         80.71         98.07         3.03 o                         
  12   4   6         55.93         70.02         6.08 o                         
 -10   5   6         32.07         31.44         2.24 o                         
  -9   5   6         17.53         15.51         2.08 o                         
  -8   5   6         31.10         31.93         2.80 o                         
  -7   5   6        237.89        248.89         9.65 o                         
  -6   5   6        731.57        704.02        19.04 o                         
  -5   5   6       1616.20       1579.80        25.48 o                         
  -4   5   6        960.17        890.51        13.43 o                         
  -3   5   6          1.59          8.47         2.10 o                         
  -2   5   6        149.06        182.93         3.23 o                         
  -1   5   6        162.96        173.54         4.84 o                         
   0   5   6       6129.45       6073.17       142.29 o                         
   1   5   6       3544.81       3694.10        43.88 o                         
   2   5   6         49.46         77.15         2.40 o                         
   3   5   6        139.45        190.05         4.05 o                         
   4   5   6        296.73        334.52         7.17 o                         
   5   5   6        399.56        452.44         9.88 o                         
   6   5   6        735.61        847.17        11.74 o                         
   7   5   6        320.01        295.83         6.34 o                         
   8   5   6        169.24        174.98         4.24 o                         
   9   5   6       2203.16       2294.61        44.42 o                         
  10   5   6        129.13        121.47         2.99 o                         
  11   5   6         26.88         27.70         2.34 o                         
  12   5   6         28.95         39.41         2.71 o                         
 -10   6   6         15.63         16.11         1.93 o                         
  -9   6   6         32.61         30.69         3.44 o                         
  -8   6   6        364.92        369.95         6.65 o                         
  -7   6   6          9.76         10.43         3.20 o                         
  -6   6   6          2.46          4.16         2.09 o                         
  -5   6   6          1.53         32.35        15.31 o                         
  -4   6   6          9.32         19.85         3.15 o                         
  -3   6   6        529.60        667.61        16.14 o                         
  -2   6   6       1984.25       2078.62        16.24 o                         
  -1   6   6         66.71         73.96         2.48 o                         
   0   6   6        101.84        132.32         2.63 o                         
   1   6   6        499.51        620.63         6.12 o                         
   2   6   6        566.90        481.75         3.77 o                         
   3   6   6        499.83        482.57         5.04 o                         
   4   6   6         26.76         28.20         1.88 o                         
   5   6   6       5439.12       5289.62        97.71 o                         
   6   6   6          7.24         13.07         1.67 o                         
   7   6   6        567.90        566.95         4.89 o                         
   8   6   6         51.94         64.92         2.02 o                         
   9   6   6         22.15         24.07         1.90 o                         
  10   6   6        178.57        168.82         5.52 o                         
  11   6   6         14.26         15.69         2.35 o                         
 -10   7   6          8.41          4.87         2.00 o                         
  -9   7   6         30.36         27.50         2.95 o                         
  -8   7   6         11.63         12.34         2.93 o                         
  -7   7   6        239.13        225.48         6.73 o                         
  -6   7   6        166.66        167.66         3.47 o                         
  -5   7   6        274.47        256.18         3.26 o                         
  -4   7   6         32.25         50.62         3.38 o                         
  -3   7   6         73.02         94.56         2.56 o                         
  -2   7   6        397.83        389.20         4.71 o                         
  -1   7   6         13.68         11.76         2.09 o                         
   0   7   6         82.07         75.61         2.44 o                         
   1   7   6       5087.42       5313.94        44.69 o                         
   2   7   6         76.27         91.08         2.60 o                         
   3   7   6        100.76        108.49         2.65 o                         
   4   7   6         23.33         27.98         1.86 o                         
   5   7   6       1589.91       1704.07        31.78 o                         
   6   7   6        159.06        134.37         2.59 o                         
   7   7   6        137.74         99.40         2.01 o                         
   8   7   6        445.22        443.88        15.05 o                         
   9   7   6         31.79         41.60         1.90 o                         
  10   7   6        133.14        131.17         2.28 o                         
  11   7   6          8.25          9.19         2.00 o                         
  -9   8   6        286.98        267.22        13.30 o                         
  -8   8   6          3.63          6.18         3.47 o                         
  -7   8   6          3.01          2.85         2.48 o                         
  -6   8   6        500.06        522.05        15.58 o                         
  -5   8   6         13.92         12.41         2.24 o                         
  -4   8   6        250.51        219.28         4.49 o                         
  -3   8   6        178.56        183.59         3.05 o                         
  -2   8   6        107.69        124.37         6.67 o                         
  -1   8   6        157.17        189.37         2.84 o                         
   0   8   6        426.93        492.75        15.09 o                         
   1   8   6        167.54        206.97         2.56 o                         
   2   8   6        198.86        188.03         4.83 o                         
   3   8   6       1439.66       1349.59        19.70 o                         
   4   8   6        485.24        438.93         6.08 o                         
   5   8   6        103.22         78.99         1.90 o                         
   6   8   6        128.11        113.68         2.59 o                         
   7   8   6         59.29         58.90         1.85 o                         
   8   8   6        281.60        292.69         5.80 o                         
   9   8   6        177.23        175.80         7.61 o                         
  10   8   6          0.40          2.97         1.66 o                         
  11   8   6         24.19         25.72         1.81 o                         
  -9   9   6         57.79         63.90         7.25 o                         
  -8   9   6         59.63         44.48         3.50 o                         
  -7   9   6         15.16         13.65         2.67 o                         
  -6   9   6          8.56          9.98         2.17 o                         
  -5   9   6        157.63        142.15         2.81 o                         
  -4   9   6         82.82         89.03         2.53 o                         
  -3   9   6         19.51         28.51         2.35 o                         
  -2   9   6        486.20        478.04        10.84 o                         
  -1   9   6        162.37        184.58         4.63 o                         
   0   9   6        528.98        500.18         7.43 o                         
   1   9   6         23.13         22.62         1.85 o                         
   2   9   6        218.11        200.23         4.19 o                         
   3   9   6         10.11         13.43         1.72 o                         
   4   9   6        155.56        161.31         4.79 o                         
   5   9   6         31.77         38.66         2.13 o                         
   6   9   6        859.22        802.14        11.02 o                         
   7   9   6         19.64         28.51         1.80 o                         
   8   9   6         90.46         88.93         2.27 o                         
   9   9   6         82.67         90.15         3.49 o                         
  10   9   6        188.98        165.94         6.40 o                         
  -8  10   6         64.11         74.60         3.21 o                         
  -7  10   6        153.78        155.27         3.63 o                         
  -6  10   6        114.10        124.68         3.25 o                         
  -5  10   6        247.59        250.45         4.00 o                         
  -4  10   6        257.03        254.80         6.18 o                         
  -3  10   6         42.66         39.80         3.87 o                         
  -2  10   6       1209.08       1199.75        17.96 o                         
  -1  10   6        547.35        560.29         7.34 o                         
   0  10   6          8.99         17.12         2.09 o                         
   1  10   6        419.83        419.64         5.16 o                         
   2  10   6       2218.86       2147.02        33.48 o                         
   3  10   6        390.50        415.08         3.74 o                         
   4  10   6       4529.74       4316.28        60.41 o                         
   5  10   6        156.83        198.07         9.99 o                         
   6  10   6        474.76        478.24         8.03 o                         
   7  10   6         34.46         32.34         1.71 o                         
   8  10   6         37.58         41.66         2.09 o                         
   9  10   6          0.77          2.84         1.74 o                         
  10  10   6         34.11         31.24         3.11 o                         
  -8  11   6         42.60         43.60         5.39 o                         
  -7  11   6         71.92         90.01         3.19 o                         
  -6  11   6         17.35         16.57         2.52 o                         
  -5  11   6        337.69        358.28         8.23 o                         
  -4  11   6        332.12        300.70        10.26 o                         
  -3  11   6        327.66        321.62         3.38 o                         
  -2  11   6         15.98         30.39         2.21 o                         
  -1  11   6        528.47        570.57         7.09 o                         
   0  11   6        198.47        199.72         3.96 o                         
   1  11   6         21.28         21.27         1.92 o                         
   2  11   6        927.71        914.69         7.78 o                         
   3  11   6        829.53        861.34        14.15 o                         
   4  11   6        492.12        520.44        16.18 o                         
   5  11   6        694.12        696.65         9.97 o                         
   6  11   6         11.83         10.33         1.70 o                         
   7  11   6         20.38         30.96         2.93 o                         
   8  11   6        126.06        144.33         5.38 o                         
   9  11   6          3.46          4.79         1.78 o                         
  -7  12   6         11.69         17.44         4.08 o                         
  -6  12   6          1.16          4.35         2.41 o                         
  -5  12   6        245.86        247.99         3.22 o                         
  -4  12   6        217.04        227.91         3.76 o                         
  -3  12   6         41.85         41.41         2.13 o                         
  -2  12   6        234.63        209.49         3.13 o                         
  -1  12   6         35.07         46.24         2.52 o                         
   0  12   6        292.96        313.29         3.42 o                         
   1  12   6        515.08        498.50         7.54 o                         
   2  12   6        216.26        188.47         3.84 o                         
   3  12   6        967.02        958.91        11.99 o                         
   4  12   6         13.94         16.24         1.78 o                         
   5  12   6         85.57         74.15         2.07 o                         
   6  12   6         53.61         56.71         2.11 o                         
   7  12   6         97.90         84.62         1.95 o                         
   8  12   6          0.06          5.54         1.80 o                         
  -6  13   6         88.86         88.04         4.06 o                         
  -5  13   6         85.04         81.82         2.50 o                         
  -4  13   6        290.33        286.71         9.20 o                         
  -3  13   6        293.69        315.55         8.41 o                         
  -2  13   6         13.86         14.69         2.70 o                         
  -1  13   6         37.73         27.92         2.18 o                         
   0  13   6         56.09         39.00         2.21 o                         
   1  13   6          3.89          7.63         2.18 o                         
   2  13   6        345.02        363.57         3.12 o                         
   3  13   6        129.94        133.16         3.21 o                         
   4  13   6          1.53          4.34         1.72 o                         
   5  13   6        290.98        313.70         7.11 o                         
   6  13   6          9.00         16.80         1.78 o                         
   7  13   6        303.92        315.32         8.85 o                         
   8  13   6        184.23        177.31         6.43 o                         
  -5  14   6         26.11         25.33         2.14 o                         
  -4  14   6          0.03          2.62         2.48 o                         
  -3  14   6         42.21         51.01         2.62 o                         
  -2  14   6         78.71         77.48         2.56 o                         
  -1  14   6        288.07        290.03         3.53 o                         
   0  14   6        136.64        138.77         2.80 o                         
   1  14   6        131.00        143.74         2.85 o                         
   2  14   6         97.15        101.27         3.21 o                         
   3  14   6        180.46        191.21         4.44 o                         
   4  14   6        616.48        605.13         8.03 o                         
   5  14   6          0.72          0.15         1.57 o                         
   6  14   6          7.09          6.98         1.96 o                         
   7  14   6         82.38         91.57         5.15 o                         
  -3  15   6        616.57        577.69        20.99 o                         
  -2  15   6         87.63         92.56         2.43 o                         
  -1  15   6        186.11        194.41         3.21 o                         
   0  15   6         10.08          4.10         1.87 o                         
   1  15   6        279.33        265.95         8.61 o                         
   2  15   6         48.97         53.34         2.18 o                         
   3  15   6        275.78        276.02         4.30 o                         
   4  15   6        329.55        313.22         6.25 o                         
   5  15   6          4.38          7.91         1.74 o                         
  -1  16   6        164.72        208.31         7.91 o                         
   0  16   6        440.36        436.10         3.81 o                         
   1  16   6        205.98        184.22         5.48 o                         
   2  16   6          6.49          5.90         2.32 o                         
  -3 -15   7        420.14        390.17        15.07 o                         
  -2 -15   7        203.65        193.00         4.61 o                         
  -1 -15   7         22.45         17.37         2.28 o                         
   0 -15   7        116.82        100.25         2.70 o                         
   1 -15   7          1.49         -2.03         2.30 o                         
   2 -15   7        437.14        400.13         4.65 o                         
   3 -15   7         80.02         84.47         3.07 o                         
  -5 -14   7        545.78        455.31         7.81 o                         
  -4 -14   7         91.26         97.84         3.03 o                         
  -3 -14   7        253.46        235.88         6.50 o                         
  -2 -14   7        365.65        420.33         8.62 o                         
  -1 -14   7         57.82         50.65         2.99 o                         
   0 -14   7          6.97          5.66         2.51 o                         
   1 -14   7         67.84         69.54         2.36 o                         
   2 -14   7          3.82          7.44         2.08 o                         
   3 -14   7         13.50          9.73         2.11 o                         
   4 -14   7         12.43         16.19         2.11 o                         
   5 -14   7        106.49        116.76         2.87 o                         
  -6 -13   7         18.38         14.22         2.05 o                         
  -5 -13   7          5.47          7.20         2.54 o                         
  -4 -13   7        124.68        108.20         2.82 o                         
  -3 -13   7          2.13          3.36         2.15 o                         
  -2 -13   7        233.16        226.26         6.40 o                         
  -1 -13   7         80.05         94.06         2.95 o                         
   0 -13   7        146.86        138.07         3.46 o                         
   1 -13   7         20.78         26.03         2.37 o                         
   2 -13   7        677.31        695.97        13.08 o                         
   3 -13   7        214.05        206.63         2.96 o                         
   4 -13   7         13.16         12.57         2.40 o                         
   5 -13   7        297.37        327.98         4.44 o                         
   6 -13   7          2.46          1.16         2.18 o                         
  -7 -12   7         19.93         19.30         2.33 o                         
  -6 -12   7        303.71        281.51         7.17 o                         
  -5 -12   7          2.81          2.07         2.64 o                         
  -4 -12   7        234.99        252.60         4.28 o                         
  -3 -12   7          3.18          9.05         2.26 o                         
  -2 -12   7        182.78        175.24         5.92 o                         
  -1 -12   7         55.37         56.04         2.39 o                         
   0 -12   7          2.74          4.06         2.38 o                         
   1 -12   7        209.31        228.01         6.49 o                         
   2 -12   7          0.02         -1.64         1.88 o                         
   3 -12   7          6.46         11.52         1.96 o                         
   4 -12   7          1.22          4.12         1.96 o                         
   5 -12   7        269.44        267.93         3.24 o                         
   6 -12   7        341.77        340.48         5.44 o                         
   7 -12   7          8.52         12.95         2.07 o                         
  -8 -11   7          3.97          4.51         2.11 o                         
  -7 -11   7          8.54          1.87         2.51 o                         
  -6 -11   7          1.10          1.76         2.82 o                         
  -5 -11   7          7.57          6.24         2.31 o                         
  -4 -11   7         42.61         41.10         2.24 o                         
  -3 -11   7        761.59        787.80         8.61 o                         
  -2 -11   7         57.94         52.87         2.62 o                         
  -1 -11   7        198.98        202.65         4.51 o                         
   0 -11   7        315.60        277.54         4.68 o                         
   1 -11   7        150.64        149.87         4.00 o                         
   2 -11   7          2.43          2.78         1.98 o                         
   3 -11   7       1385.23       1423.20        16.67 o                         
   4 -11   7        180.43        176.89         2.94 o                         
   5 -11   7          9.35          8.61         2.04 o                         
   6 -11   7          0.02          2.30         2.32 o                         
   7 -11   7        169.69        157.54         2.88 o                         
   8 -11   7          2.51          8.06         3.35 o                         
  -8 -10   7        327.51        390.56         6.10 o                         
  -7 -10   7        192.02        206.67         3.15 o                         
  -6 -10   7        235.69        232.43         4.22 o                         
  -5 -10   7        303.73        296.87         4.62 o                         
  -4 -10   7         52.62         47.94         2.21 o                         
  -3 -10   7        442.40        474.76         6.56 o                         
  -2 -10   7        381.32        381.00         6.00 o                         
  -1 -10   7         36.74         34.28         2.08 o                         
   0 -10   7          0.97          4.20         2.21 o                         
   1 -10   7        588.52        590.86        17.27 o                         
   2 -10   7        491.59        478.46        10.42 o                         
   3 -10   7        146.88        150.35         2.95 o                         
   4 -10   7          1.69          0.69         1.86 o                         
   5 -10   7       2069.41       2198.50        33.69 o                         
   6 -10   7         48.91         54.67         2.30 o                         
   7 -10   7        398.08        428.78         8.01 o                         
   8 -10   7         38.71         36.52         4.09 o                         
   9 -10   7        174.58        191.05         5.87 o                         
  -9  -9   7         10.96         13.82         2.15 o                         
  -8  -9   7         46.25         46.25         2.42 o                         
  -7  -9   7         45.70         43.99         2.15 o                         
  -6  -9   7         64.67         68.17         4.30 o                         
  -5  -9   7        199.06        201.47         5.15 o                         
  -4  -9   7         14.97         11.71         2.26 o                         
  -3  -9   7       1451.17       1500.59        26.16 o                         
  -2  -9   7        157.14        143.55         4.95 o                         
  -1  -9   7         17.72         18.96         2.26 o                         
   0  -9   7       1144.94       1091.12        20.97 o                         
   1  -9   7         15.13         16.30         2.73 o                         
   2  -9   7        571.42        521.05        11.97 o                         
   3  -9   7       1800.71       1785.34        19.14 o                         
   4  -9   7        249.38        283.12         3.35 o                         
   5  -9   7        129.54        130.65         3.39 o                         
   6  -9   7        310.37        321.11         3.30 o                         
   7  -9   7         61.69         55.97         2.35 o                         
   8  -9   7         86.52         86.08         3.68 o                         
   9  -9   7         10.35         10.41         2.70 o                         
  -9  -8   7         37.17         52.27         3.78 o                         
  -8  -8   7        143.37        143.22         5.49 o                         
  -7  -8   7        287.31        296.56         3.39 o                         
  -6  -8   7          0.06          1.38         2.33 o                         
  -5  -8   7       1030.32       1050.38         5.27 o                         
  -4  -8   7        507.21        543.54         6.92 o                         
  -3  -8   7         79.38        100.81         2.72 o                         
  -2  -8   7       2018.03       2078.46        38.21 o                         
  -1  -8   7         39.79         44.03         2.30 o                         
   0  -8   7        695.95        660.91        21.88 o                         
   1  -8   7        500.60        517.71         5.04 o                         
   2  -8   7          3.24          3.69         1.85 o                         
   3  -8   7         16.32         21.89         1.91 o                         
   4  -8   7        193.69        206.19         4.91 o                         
   5  -8   7          7.97         10.49         1.97 o                         
   6  -8   7        286.66        287.19         8.50 o                         
   7  -8   7        135.20        152.97         3.96 o                         
   8  -8   7        220.12        224.51         7.05 o                         
   9  -8   7        121.43        117.79         3.00 o                         
  10  -8   7        173.28        196.41        26.83 o                         
 -10  -7   7          0.51          1.76         2.11 o                         
  -9  -7   7          0.01          1.44         1.91 o                         
  -8  -7   7         49.96         48.29         2.15 o                         
  -7  -7   7         70.46         68.23         2.24 o                         
  -6  -7   7        332.47        328.47         8.41 o                         
  -5  -7   7         32.98         44.10         2.19 o                         
  -4  -7   7        362.43        384.33         5.47 o                         
  -3  -7   7         97.33         72.33         3.37 o                         
  -2  -7   7          1.27          3.87         1.94 o                         
  -1  -7   7        347.78        400.84         3.59 o                         
   0  -7   7         82.78         76.01         3.08 o                         
   1  -7   7         26.13         27.33         2.42 o                         
   2  -7   7         20.97         19.97         1.82 o                         
   3  -7   7        236.13        250.54         8.04 o                         
   4  -7   7        645.52        667.26         9.65 o                         
   5  -7   7        175.81        172.34         4.46 o                         
   6  -7   7        159.14        116.33         3.37 o                         
   7  -7   7        560.41        538.82         4.59 o                         
   8  -7   7        258.72        234.60         4.62 o                         
   9  -7   7         40.13         46.81         2.49 o                         
  10  -7   7        606.34        573.16        10.68 o                         
 -10  -6   7         46.11         55.42         3.75 o                         
  -9  -6   7         83.63         80.03         2.99 o                         
  -8  -6   7        185.93        192.48         4.83 o                         
  -7  -6   7         66.34         78.39         2.68 o                         
  -6  -6   7          4.10          2.74         2.09 o                         
  -5  -6   7          1.38          5.08         2.18 o                         
  -4  -6   7        422.91        405.12         7.63 o                         
  -3  -6   7        104.32        109.01         2.56 o                         
  -2  -6   7         65.96         79.32         2.35 o                         
  -1  -6   7          1.74          1.71         2.20 o                         
   0  -6   7        433.11        509.61        14.64 o                         
   1  -6   7        212.79        174.99         3.29 o                         
   2  -6   7        103.96        129.67         3.48 o                         
   3  -6   7        437.17        400.93         5.01 o                         
   4  -6   7          2.53          4.72         1.87 o                         
   5  -6   7         26.56         21.88         2.00 o                         
   6  -6   7        319.09        304.44         4.27 o                         
   7  -6   7        148.46        171.85         4.10 o                         
   8  -6   7       1150.50       1203.50        14.01 o                         
   9  -6   7        140.16        147.21         4.48 o                         
  10  -6   7        491.08        534.86         7.28 o                         
  11  -6   7         42.55         38.08         2.68 o                         
 -10  -5   7         51.25         42.15         3.39 o                         
  -9  -5   7          1.18          0.67         2.09 o                         
  -8  -5   7          2.56          4.72         1.70 o                         
  -7  -5   7         23.36         25.40         2.43 o                         
  -6  -5   7       2421.99       2450.62        19.02 o                         
  -5  -5   7       2022.41       2006.18        13.79 o                         
  -4  -5   7        170.01        148.99         5.37 o                         
  -3  -5   7       1568.37       1513.74        51.64 o                         
  -2  -5   7       1236.36       1123.53        19.68 o                         
  -1  -5   7       3029.75       2884.21        59.03 o                         
   0  -5   7       2036.60       1958.16        49.37 o                         
   1  -5   7        529.46        465.06         8.90 o                         
   2  -5   7         17.27         43.11         2.31 o                         
   3  -5   7        289.07        344.02         7.47 o                         
   4  -5   7        416.75        385.45         6.29 o                         
   5  -5   7          2.64          2.36         1.79 o                         
   6  -5   7         82.90         96.65         4.04 o                         
   7  -5   7         46.87         36.63         2.36 o                         
   8  -5   7        187.12        154.85         4.44 o                         
   9  -5   7        298.59        344.18         8.58 o                         
  10  -5   7         14.39         18.44         2.35 o                         
  11  -5   7        249.26        244.23         7.97 o                         
 -10  -4   7        263.10        278.99         4.54 o                         
  -9  -4   7         64.54         68.56         3.87 o                         
  -8  -4   7        106.34        118.59         3.31 o                         
  -7  -4   7        140.69        148.38         3.13 o                         
  -6  -4   7        334.80        285.98         6.99 o                         
  -5  -4   7       1543.06       1534.57        23.49 o                         
  -4  -4   7        240.06        251.69         9.91 o                         
  -3  -4   7        676.55        623.61        13.74 o                         
  -2  -4   7        277.14        311.43        23.02 o                         
  -1  -4   7        144.29        173.01         5.20 o                         
   0  -4   7        214.00        217.80         5.62 o                         
   1  -4   7          2.53          0.39         3.06 o                         
   2  -4   7       2469.12       2526.86        40.01 o                         
   3  -4   7        312.72        312.29         5.97 o                         
   4  -4   7        239.49        186.96         4.52 o                         
   5  -4   7       3722.41       3824.61        42.61 o                         
   6  -4   7        480.43        556.87        12.41 o                         
   7  -4   7        806.32        777.76        15.37 o                         
   8  -4   7        202.51        243.84         5.22 o                         
   9  -4   7        313.20        330.43         5.41 o                         
  10  -4   7         87.35         97.28         6.03 o                         
  11  -4   7         88.96         62.31         2.17 o                         
 -11  -3   7        100.96         86.76         3.03 o                         
 -10  -3   7         80.73         85.21         5.05 o                         
  -9  -3   7          0.02          1.58         2.54 o                         
  -8  -3   7        240.29        181.84         5.65 o                         
  -7  -3   7          2.17         11.58         2.46 o                         
  -6  -3   7        263.00        258.31         5.68 o                         
  -5  -3   7        481.20        508.68        11.32 o                         
  -4  -3   7       6839.04       6816.16       345.01 o                         
  -3  -3   7       3963.02       3855.50        43.88 o                         
  -2  -3   7       2702.07       2592.77       199.78 o                         
  -1  -3   7       5768.59       5504.92        45.96 o                         
   0  -3   7       6518.07       6117.94        82.95 o                         
   1  -3   7         81.01        111.45         3.72 o                         
   2  -3   7        128.88         69.64         3.05 o                         
   3  -3   7       1460.93       1392.09        35.44 o                         
   4  -3   7        598.19        690.48         9.34 o                         
   5  -3   7       1363.14       1307.04        47.47 o                         
   6  -3   7          2.60          7.95         1.97 o                         
   7  -3   7         36.36         29.18         2.18 o                         
   8  -3   7        482.39        508.43        11.62 o                         
   9  -3   7         53.07         67.75         3.13 o                         
  10  -3   7         40.71         40.36         2.24 o                         
  11  -3   7         10.13         15.49         2.11 o                         
  12  -3   7         71.58         85.49         3.06 o                         
 -11  -2   7        540.88        512.45         7.76 o                         
 -10  -2   7        145.77        122.65         3.13 o                         
  -9  -2   7        475.97        469.11         4.86 o                         
  -8  -2   7        220.33        190.60         4.45 o                         
  -7  -2   7       1280.44       1212.57        25.81 o                         
  -6  -2   7          7.43         11.31         3.30 o                         
  -5  -2   7         48.95         57.21         2.63 o                         
  -4  -2   7        390.47        381.91        15.58 o                         
  -3  -2   7       1712.93       1929.34        39.61 o                         
  -2  -2   7        994.81        850.51        10.24 o                         
  -1  -2   7        780.88        670.31         9.27 o                         
   0  -2   7        193.68        207.93         6.14 o                         
   1  -2   7       3915.33       3571.75        72.85 o                         
   2  -2   7        864.13        933.24        25.44 o                         
   3  -2   7        151.07        237.87        11.45 o                         
   4  -2   7       1445.31       1699.88        56.11 o                         
   5  -2   7       1260.83       1298.85        75.47 o                         
   6  -2   7        547.73        611.32        10.84 o                         
   7  -2   7        147.27        154.39         9.19 o                         
   8  -2   7       1570.53       1550.15        63.62 o                         
   9  -2   7        132.72        157.96         2.28 o                         
  10  -2   7         44.16         46.79         2.00 o                         
  11  -2   7        387.09        363.50        18.60 o                         
  12  -2   7         50.13         52.98         2.65 o                         
 -11  -1   7        123.18        109.74         6.78 o                         
 -10  -1   7        465.32        437.01        15.59 o                         
  -9  -1   7         34.71         27.12         2.65 o                         
  -8  -1   7         32.51         25.88         7.10 o                         
  -7  -1   7          9.75         28.56         3.49 o                         
  -6  -1   7         96.42        119.86        18.26 o                         
  -5  -1   7        180.63        196.77         4.52 o                         
  -4  -1   7         75.81        106.49         4.55 o                         
  -3  -1   7       5504.27       5377.51       197.78 o                         
  -2  -1   7       4997.98       4739.77        31.87 o                         
  -1  -1   7       4203.48       4053.61        71.35 o                         
   0  -1   7        116.53        157.14         7.21 o                         
   1  -1   7        418.22        416.97         5.71 o                         
   2  -1   7       2634.26       2586.86        59.92 o                         
   3  -1   7       1832.96       1627.72        33.52 o                         
   4  -1   7          7.37          9.25         2.37 o                         
   5  -1   7        962.37        964.00        28.67 o                         
   6  -1   7       1677.28       1595.03        12.73 o                         
   7  -1   7         10.76         14.21         1.85 o                         
   8  -1   7        184.66        197.14         3.29 o                         
   9  -1   7        133.34        133.02         2.94 o                         
  10  -1   7          3.88          1.21         1.47 o                         
  11  -1   7         62.68         61.40         3.55 o                         
  12  -1   7          6.28          3.50         1.70 o                         
 -11   0   7         91.06         83.75         4.04 o                         
 -10   0   7          3.81          3.07         2.30 o                         
  -9   0   7        160.43        192.65         6.89 o                         
  -8   0   7       1411.57       1392.22        16.83 o                         
  -7   0   7        141.62        194.86         8.40 o                         
  -6   0   7       1141.71       1119.06         7.61 o                         
  -5   0   7       1094.29       1040.20         7.76 o                         
  -4   0   7         30.02         32.36         2.62 o                         
  -3   0   7       2343.45       2398.69        47.76 o                         
  -1   0   7        300.12        191.93        11.83 o                         
   0   0   7      12883.63      10598.55        38.08 o                         
   1   0   7       7017.23       6926.58        43.10 o                         
   2   0   7      10699.08      10520.36        34.26 o                         
   3   0   7         10.76         21.07         9.49 o                         
   4   0   7        713.49        701.85         9.87 o                         
   5   0   7        227.51        224.55         2.94 o                         
   6   0   7        236.94        179.42         3.08 o                         
   7   0   7          6.09         15.74         2.07 o                         
   8   0   7       2607.43       2469.92        18.60 o                         
   9   0   7        840.88        897.51         5.05 o                         
  10   0   7         63.39         72.69         4.07 o                         
  11   0   7        407.37        373.18        15.20 o                         
  12   0   7         21.74         21.88         1.91 o                         
 -11   1   7         91.37         72.58         3.45 o                         
 -10   1   7         44.29         49.70         3.74 o                         
  -9   1   7         24.16         15.50         1.97 o                         
  -8   1   7        243.52        245.07         5.39 o                         
  -7   1   7          0.33          0.88         2.61 o                         
  -6   1   7        221.57        200.71         3.30 o                         
  -5   1   7         45.95         44.20         2.41 o                         
  -4   1   7        634.97        705.56        13.35 o                         
  -3   1   7       3990.45       3647.08       188.27 o                         
  -2   1   7          0.00          0.40         2.57 o                         
  -1   1   7        756.41        708.15        16.63 o                         
   0   1   7         95.36         61.13         3.68 o                         
   2   1   7       4031.23       4237.12        32.62 o                         
   3   1   7       1964.95       1893.58        26.90 o                         
   4   1   7        950.73        890.45        16.28 o                         
   5   1   7       1333.78       1395.16        15.69 o                         
   6   1   7          3.52          4.50         1.77 o                         
   7   1   7          1.52          0.07         2.24 o                         
   8   1   7          8.27          9.81         2.16 o                         
   9   1   7        288.85        285.94         7.53 o                         
  10   1   7          3.12          6.48         2.31 o                         
  11   1   7        235.75        251.94        11.20 o                         
  12   1   7         96.06         99.75         7.09 o                         
 -11   2   7         20.00         26.37         2.26 o                         
 -10   2   7          0.05          4.00         2.30 o                         
  -9   2   7         85.67         80.60         2.40 o                         
  -8   2   7        485.11        531.98        12.55 o                         
  -7   2   7        493.49        500.29         8.12 o                         
  -6   2   7         91.33         94.76         3.08 o                         
  -5   2   7          2.69          2.40         1.85 o                         
  -4   2   7       1267.82       1256.35        36.88 o                         
  -3   2   7        194.43        287.72        34.22 o                         
  -2   2   7       1395.29       1526.96        12.31 o                         
  -1   2   7        274.05        201.03         5.68 o                         
   0   2   7       1049.91       1204.77        24.65 o                         
   1   2   7       7290.34       7024.98       109.51 o                         
   2   2   7       8348.73       8232.09       106.85 o                         
   3   2   7        203.63        217.99         2.65 o                         
   4   2   7          5.76         27.62         1.95 o                         
   5   2   7       2462.81       2517.41        44.48 o                         
   6   2   7          9.21         15.33         1.88 o                         
   7   2   7        111.49         93.72         2.75 o                         
   8   2   7        439.34        420.22         6.35 o                         
   9   2   7        755.05        731.37        28.59 o                         
  10   2   7         22.22         22.21         2.19 o                         
  11   2   7        194.39        192.89         3.26 o                         
  12   2   7          6.10          5.36         2.11 o                         
 -11   3   7          1.42          3.39         3.00 o                         
 -10   3   7         30.26         25.64         2.49 o                         
  -9   3   7         53.03         55.23         2.60 o                         
  -8   3   7          0.13          4.28         1.78 o                         
  -7   3   7        197.68        199.35         2.88 o                         
  -6   3   7        678.80        738.20        12.73 o                         
  -5   3   7        510.16        567.74        26.09 o                         
  -4   3   7       1141.32       1209.14        30.09 o                         
  -3   3   7         10.00         18.36         3.07 o                         
  -2   3   7         15.16         18.82         3.43 o                         
  -1   3   7       2954.96       2963.85        45.28 o                         
   0   3   7       1761.56       1905.27        34.93 o                         
   2   3   7        921.71        839.75        17.83 o                         
   3   3   7        630.45        747.44        10.48 o                         
   4   3   7        767.47        831.83        13.65 o                         
   5   3   7        212.16        300.38         5.61 o                         
   6   3   7        429.12        409.13         4.70 o                         
   7   3   7        197.07        189.08         3.99 o                         
   8   3   7        729.46        754.75         8.53 o                         
   9   3   7        545.49        554.28        12.12 o                         
  10   3   7        320.49        332.09         4.45 o                         
  11   3   7        184.90        181.26         9.59 o                         
  12   3   7          0.20         -0.77         2.79 o                         
 -10   4   7         41.51         37.48         2.12 o                         
  -9   4   7        298.97        309.90         5.73 o                         
  -8   4   7          5.60         10.01         2.35 o                         
  -7   4   7        827.13        865.50        19.80 o                         
  -6   4   7        151.20        153.88         3.76 o                         
  -5   4   7        700.18        801.90        22.24 o                         
  -4   4   7        386.40        458.55         6.01 o                         
  -3   4   7        300.50        391.60         3.59 o                         
  -2   4   7        386.35        406.46         4.66 o                         
  -1   4   7       1475.31       1629.96        24.34 o                         
   0   4   7         11.57         48.64         8.33 o                         
   1   4   7       1276.78       1446.80        28.87 o                         
   2   4   7       1741.63       1825.74        23.78 o                         
   3   4   7       3727.04       4030.09        82.69 o                         
   4   4   7        163.52        184.58         2.77 o                         
   5   4   7         65.97         53.86         1.89 o                         
   6   4   7          9.31         28.20         1.80 o                         
   7   4   7        398.58        363.31         8.27 o                         
   8   4   7         48.00         43.27         1.68 o                         
   9   4   7         16.86         22.87         2.64 o                         
  10   4   7        128.11        127.39         3.32 o                         
  11   4   7         27.43         27.54         2.45 o                         
  12   4   7         38.93         34.86         2.54 o                         
 -10   5   7         90.53         79.77         2.87 o                         
  -9   5   7        143.98        142.29         8.05 o                         
  -8   5   7         42.79         40.55         2.47 o                         
  -7   5   7        931.08        975.46        36.53 o                         
  -6   5   7       1019.50        892.29        29.28 o                         
  -5   5   7         33.74         38.72         6.00 o                         
  -4   5   7         89.21         66.50         2.43 o                         
  -3   5   7         24.05         48.12         2.34 o                         
  -2   5   7        735.13        704.34        11.27 o                         
  -1   5   7       1916.46       2073.76        43.59 o                         
   0   5   7       2233.77       2215.16        49.59 o                         
   1   5   7       5290.79       6090.08        62.99 o                         
   2   5   7        257.05        244.21         2.94 o                         
   3   5   7       4355.85       4378.02        14.00 o                         
   4   5   7       1429.77       1584.65        17.62 o                         
   5   5   7        614.14        644.13         7.73 o                         
   6   5   7         70.89         70.00         2.17 o                         
   7   5   7         38.19         39.69         1.81 o                         
   8   5   7        389.85        380.34         5.43 o                         
   9   5   7         98.45         86.57         3.52 o                         
  10   5   7        154.78        179.51         3.20 o                         
  11   5   7         60.95         71.37         4.44 o                         
  12   5   7          6.58          8.61         2.39 o                         
 -10   6   7          1.23          4.37         2.00 o                         
  -9   6   7         21.50         29.70         2.10 o                         
  -8   6   7        513.17        517.69        27.88 o                         
  -7   6   7        229.34        241.50         7.28 o                         
  -6   6   7         50.77         52.59         3.58 o                         
  -5   6   7        242.15        273.29         6.11 o                         
  -4   6   7       1564.06       1616.12        35.73 o                         
  -3   6   7         13.65         32.90         5.89 o                         
  -2   6   7        110.92        148.71         4.33 o                         
  -1   6   7        211.20        219.84         3.18 o                         
   0   6   7         88.67        108.37         2.83 o                         
   1   6   7       2541.29       2798.84        53.98 o                         
   2   6   7        566.96        581.39         5.36 o                         
   3   6   7       1640.00       1597.42        16.50 o                         
   4   6   7        924.43        974.37        14.47 o                         
   5   6   7        572.64        607.23         9.18 o                         
   6   6   7        362.15        364.56         4.00 o                         
   7   6   7          4.83         13.91         2.25 o                         
   8   6   7        670.38        614.40        10.77 o                         
   9   6   7        728.77        743.68         9.95 o                         
  10   6   7         99.90         95.24         3.13 o                         
  11   6   7         92.61         90.25         2.79 o                         
  -9   7   7          0.02          3.41         3.46 o                         
  -8   7   7         64.88         48.26         3.50 o                         
  -7   7   7        427.63        460.58         6.92 o                         
  -6   7   7          0.03         10.57         2.97 o                         
  -5   7   7        503.41        480.51         5.31 o                         
  -4   7   7          7.54         13.23         2.10 o                         
  -3   7   7       2090.76       2045.49        32.91 o                         
  -2   7   7         16.36         19.85         2.30 o                         
  -1   7   7        866.47        768.32        14.55 o                         
   0   7   7        914.80        955.78        16.92 o                         
   1   7   7         25.32         43.83         2.41 o                         
   2   7   7       2092.70       2261.98        33.56 o                         
   3   7   7        168.11        175.06         3.12 o                         
   4   7   7        620.42        622.45         9.43 o                         
   5   7   7       1518.29       1557.27        24.49 o                         
   6   7   7        178.25        197.89         4.30 o                         
   7   7   7        268.90        229.40         5.00 o                         
   8   7   7          0.00          0.30         1.72 o                         
   9   7   7          0.48          4.59         1.46 o                         
  10   7   7        195.14        178.27         6.64 o                         
  11   7   7        209.34        188.32         4.99 o                         
  -9   8   7         72.97         86.81         3.56 o                         
  -8   8   7        184.90        156.99         5.06 o                         
  -7   8   7        412.82        402.09        10.11 o                         
  -6   8   7        466.11        473.33        22.79 o                         
  -5   8   7          1.87          4.96         1.91 o                         
  -4   8   7        150.89        157.51         2.93 o                         
  -3   8   7          1.81          6.21         1.91 o                         
  -2   8   7        294.90        262.87         5.41 o                         
  -1   8   7        529.13        582.56        12.11 o                         
   0   8   7       2298.56       2279.42        41.74 o                         
   1   8   7         12.85         18.98         1.68 o                         
   2   8   7        143.46        158.21         3.20 o                         
   3   8   7         45.40         44.92         1.71 o                         
   4   8   7         82.26         89.05         6.05 o                         
   5   8   7        646.49        649.82        21.53 o                         
   6   8   7          5.53         10.97         1.74 o                         
   7   8   7        110.45        130.87         2.11 o                         
   8   8   7        198.79        222.86        10.16 o                         
   9   8   7          0.09          3.03         1.80 o                         
  10   8   7         49.99         58.09         2.08 o                         
  11   8   7          8.98         11.07         1.79 o                         
  -9   9   7          5.90         10.29         3.35 o                         
  -8   9   7        111.90        122.29         4.97 o                         
  -7   9   7         17.10         19.03         2.48 o                         
  -6   9   7        271.77        299.49         4.25 o                         
  -5   9   7         20.14         23.34         1.98 o                         
  -4   9   7        305.32        309.04         5.71 o                         
  -3   9   7       1660.27       1754.60        37.37 o                         
  -2   9   7       4305.52       4311.78       142.33 o                         
  -1   9   7         44.48         41.95         2.48 o                         
   0   9   7       1283.18       1284.20        19.31 o                         
   1   9   7        429.27        387.03         5.48 o                         
   2   9   7         19.83         25.95         1.91 o                         
   3   9   7        118.12        106.26         2.23 o                         
   4   9   7          3.15          8.49         1.77 o                         
   5   9   7        678.42        767.26        15.99 o                         
   6   9   7        507.85        503.74         8.04 o                         
   7   9   7         56.18         67.70         2.62 o                         
   8   9   7        249.58        253.61         6.84 o                         
   9   9   7        127.31        125.32         2.37 o                         
  10   9   7         18.08         17.40         1.83 o                         
  -8  10   7         26.86         28.90         3.27 o                         
  -7  10   7         44.17         59.93         3.37 o                         
  -6  10   7        330.74        350.42         6.37 o                         
  -5  10   7          0.20         -0.28         2.12 o                         
  -4  10   7       1137.25       1168.20         8.52 o                         
  -3  10   7          0.00          2.74         2.08 o                         
  -2  10   7         75.02         81.96         2.33 o                         
  -1  10   7        594.44        569.21        12.15 o                         
   0  10   7       3576.83       3731.34        58.63 o                         
   1  10   7        602.10        599.31         6.90 o                         
   2  10   7       2319.35       2270.70        23.28 o                         
   3  10   7        500.33        516.43         7.89 o                         
   4  10   7        574.04        551.53        15.19 o                         
   5  10   7        686.18        640.74        11.86 o                         
   6  10   7        233.36        227.89         6.26 o                         
   7  10   7         51.83         53.58         2.02 o                         
   8  10   7        508.42        527.66        16.21 o                         
   9  10   7         59.06         73.10         3.58 o                         
  10  10   7          2.33          3.54         1.77 o                         
  -7  11   7         75.60         86.01         3.11 o                         
  -6  11   7        217.45        203.43         7.31 o                         
  -5  11   7         31.26         32.51         1.98 o                         
  -4  11   7        123.97        101.61         2.55 o                         
  -3  11   7        148.63        139.16         4.25 o                         
  -2  11   7       4134.64       4291.80        24.51 o                         
  -1  11   7       1342.77       1359.93        16.31 o                         
   0  11   7       1207.64       1171.62        18.40 o                         
   1  11   7          1.91          3.46         1.89 o                         
   2  11   7         34.12         33.15         2.05 o                         
   3  11   7        195.21        216.93         3.23 o                         
   4  11   7       1701.03       1633.31        26.19 o                         
   5  11   7          1.36          7.13         1.71 o                         
   6  11   7          0.06          2.52         1.86 o                         
   7  11   7        537.23        477.84        14.81 o                         
   8  11   7        295.08        317.52         6.84 o                         
   9  11   7        134.05        131.75         5.32 o                         
  -7  12   7         68.51         50.97         4.06 o                         
  -6  12   7        245.39        255.10         4.56 o                         
  -5  12   7          0.27          1.14         2.19 o                         
  -4  12   7         76.83         82.34         2.86 o                         
  -3  12   7         22.07         18.96         1.98 o                         
  -2  12   7        534.31        571.15        10.27 o                         
  -1  12   7        917.77        968.84         7.55 o                         
   0  12   7        483.02        508.58        12.12 o                         
   1  12   7        294.94        291.42         3.50 o                         
   2  12   7         42.88         40.09         2.23 o                         
   3  12   7         47.79         52.55         2.07 o                         
   4  12   7        419.66        403.62         9.42 o                         
   5  12   7          0.07          1.51         1.77 o                         
   6  12   7          0.10          3.32         1.80 o                         
   7  12   7         45.13         43.97         1.86 o                         
   8  12   7          0.72          3.05         2.05 o                         
  -6  13   7        249.68        233.55         5.68 o                         
  -5  13   7        106.96        110.81         2.83 o                         
  -4  13   7         56.60         60.24         3.51 o                         
  -3  13   7       1021.17        991.92         5.22 o                         
  -2  13   7       1072.58       1082.39        23.37 o                         
  -1  13   7          3.41          2.91         2.23 o                         
   0  13   7         62.30         61.19         2.43 o                         
   1  13   7        392.09        356.52         9.30 o                         
   2  13   7          8.29          6.54         1.76 o                         
   3  13   7          1.97          5.44         1.84 o                         
   4  13   7         94.51         94.14         2.30 o                         
   5  13   7         44.99         42.16         1.83 o                         
   6  13   7        159.74        156.97         2.39 o                         
   7  13   7          7.91         11.28         1.75 o                         
   8  13   7         66.68         54.33         2.94 o                         
  -4  14   7         18.79         24.07         1.95 o                         
  -3  14   7          9.93         14.54         2.05 o                         
  -2  14   7          0.01          3.80         2.25 o                         
  -1  14   7          2.80          5.64         2.02 o                         
   0  14   7         57.88         56.71         2.25 o                         
   1  14   7         38.70         43.24         2.20 o                         
   2  14   7        242.49        255.41         4.40 o                         
   3  14   7         35.33         26.56         1.80 o                         
   4  14   7         51.45         53.06         2.32 o                         
   5  14   7        157.70        155.91         5.64 o                         
   6  14   7          0.44          4.26         1.72 o                         
  -3  15   7        342.71        319.75         9.22 o                         
  -2  15   7        155.13        145.70         3.00 o                         
  -1  15   7        156.60        162.66         8.63 o                         
   0  15   7         25.94         24.79         2.56 o                         
   1  15   7         18.25         21.98         2.00 o                         
   2  15   7         25.73         18.90         2.19 o                         
   3  15   7          0.86          4.74         1.81 o                         
   4  15   7         23.26         25.97         2.23 o                         
   5  15   7         42.35         44.18         2.14 o                         
   0  16   7          3.71          8.47         1.96 o                         
   1  16   7          2.08          4.72         2.37 o                         
   2  16   7          8.01          9.89         2.20 o                         
  -2 -15   8         10.79          9.16         2.74 o                         
  -1 -15   8         33.14         34.22         2.56 o                         
   0 -15   8          7.05          8.68         2.63 o                         
   1 -15   8        230.11        208.94         5.93 o                         
   2 -15   8         10.41         14.10         2.45 o                         
  -4 -14   8        101.67        105.06         2.59 o                         
  -3 -14   8         10.57         16.91         2.67 o                         
  -2 -14   8          0.40         -0.22         2.13 o                         
  -1 -14   8        741.28        777.67         9.08 o                         
   0 -14   8        420.96        418.74         8.07 o                         
   1 -14   8         82.56         69.29         2.47 o                         
   2 -14   8         29.88         26.93         1.93 o                         
   3 -14   8         66.71         82.22         2.38 o                         
   4 -14   8         43.50         48.02         2.57 o                         
   5 -14   8          0.11          0.34         2.32 o                         
  -5 -13   8         22.84         30.88         3.15 o                         
  -4 -13   8          9.06         12.14         1.99 o                         
  -3 -13   8         49.59         42.08         2.23 o                         
  -2 -13   8          0.36          2.96         1.95 o                         
  -1 -13   8         41.27         53.50         2.79 o                         
   0 -13   8        172.57        170.75         3.48 o                         
   1 -13   8        117.18        107.80         3.73 o                         
   2 -13   8         75.10         71.78         2.33 o                         
   3 -13   8          4.87          5.71         1.91 o                         
   4 -13   8        292.72        291.58         5.27 o                         
   5 -13   8        163.30        163.61         2.91 o                         
   6 -13   8         34.04         32.82         2.55 o                         
  -6 -12   8          9.24          6.26         1.83 o                         
  -5 -12   8        463.23        442.28        13.54 o                         
  -4 -12   8          1.54          5.21         2.03 o                         
  -3 -12   8          9.95         15.37         1.99 o                         
  -2 -12   8         44.39         51.74         2.62 o                         
  -1 -12   8          7.78          7.19         2.61 o                         
   0 -12   8        567.06        577.29         5.98 o                         
   1 -12   8        685.82        668.35        15.31 o                         
   2 -12   8        265.40        261.54         7.18 o                         
   3 -12   8        285.07        269.41         3.57 o                         
   4 -12   8          1.63          4.15         1.74 o                         
   5 -12   8         46.11         43.73         2.46 o                         
   6 -12   8         49.46         45.30         2.40 o                         
   7 -12   8         91.36         80.19         2.59 o                         
  -7 -11   8        134.16        130.56         5.77 o                         
  -6 -11   8         20.68         20.61         2.31 o                         
  -5 -11   8         35.53         40.32         2.21 o                         
  -4 -11   8          2.50          2.67         2.34 o                         
  -3 -11   8         42.52         46.86         2.18 o                         
  -2 -11   8        116.60        112.35         2.65 o                         
  -1 -11   8        162.55        171.30         5.10 o                         
   0 -11   8         10.30         13.11         2.24 o                         
   1 -11   8       1326.24       1301.09        15.07 o                         
   2 -11   8        474.32        469.17         6.32 o                         
   3 -11   8        150.13        144.51         3.09 o                         
   4 -11   8        266.77        293.36         7.31 o                         
   5 -11   8        280.90        252.00         3.79 o                         
   6 -11   8         46.28         52.03         2.07 o                         
   7 -11   8         96.55        110.65         2.50 o                         
   8 -11   8        205.75        226.94         4.58 o                         
  -8 -10   8          3.45          6.61         2.08 o                         
  -7 -10   8        266.37        286.27         5.53 o                         
  -6 -10   8        203.87        214.84         6.20 o                         
  -5 -10   8         21.60         32.44         2.49 o                         
  -4 -10   8          3.20          2.44         2.06 o                         
  -3 -10   8        951.15        898.12        21.24 o                         
  -2 -10   8         41.46         45.27         2.26 o                         
  -1 -10   8        347.76        367.67         4.66 o                         
   0 -10   8        263.22        273.09         5.65 o                         
   1 -10   8         51.69         49.40         2.24 o                         
   2 -10   8        388.29        398.90         8.27 o                         
   3 -10   8         59.20         53.84         2.30 o                         
   4 -10   8          4.08          1.69         2.03 o                         
   5 -10   8        155.83        145.41         2.91 o                         
   6 -10   8         64.77         68.36         2.59 o                         
   7 -10   8         47.43         44.13         2.58 o                         
   8 -10   8        225.04        227.51         8.89 o                         
   9 -10   8         45.63         42.15         3.29 o                         
  -9  -9   8        382.56        412.01         9.93 o                         
  -8  -9   8        191.20        195.54         7.06 o                         
  -7  -9   8         38.37         44.41         2.62 o                         
  -6  -9   8          6.29          9.10         2.26 o                         
  -5  -9   8         68.75         66.87         2.32 o                         
  -4  -9   8        146.69        126.10         3.60 o                         
  -3  -9   8          0.42          2.40         2.22 o                         
  -2  -9   8        668.27        666.35        18.40 o                         
  -1  -9   8          1.15          2.45         2.07 o                         
   0  -9   8        141.49        139.91         5.00 o                         
   1  -9   8       1129.59       1038.65        14.04 o                         
   2  -9   8        622.49        610.47        11.45 o                         
   3  -9   8         32.72         29.59         2.55 o                         
   4  -9   8        642.59        695.15        22.41 o                         
   5  -9   8         11.80         12.78         2.57 o                         
   6  -9   8        960.82        891.90        18.00 o                         
   7  -9   8        320.18        311.38         5.61 o                         
   8  -9   8         12.40         12.41         2.62 o                         
   9  -9   8          0.14          1.30         3.12 o                         
  -9  -8   8          2.56          4.18         1.97 o                         
  -8  -8   8        253.44        270.65         4.83 o                         
  -7  -8   8          7.59          6.25         2.05 o                         
  -6  -8   8         68.68         67.19         2.96 o                         
  -5  -8   8        245.95        249.22         3.21 o                         
  -4  -8   8        355.84        301.10         4.41 o                         
  -3  -8   8       2232.31       2082.20        69.54 o                         
  -2  -8   8         70.41         65.75         2.77 o                         
  -1  -8   8        320.44        339.83         3.52 o                         
   0  -8   8          0.38         11.26         3.42 o                         
   1  -8   8         14.50         16.37         2.24 o                         
   2  -8   8         58.57         65.31         2.16 o                         
   3  -8   8        146.38        131.08         2.82 o                         
   4  -8   8         50.44         40.25         2.20 o                         
   5  -8   8        135.51        146.01         3.60 o                         
   6  -8   8        908.83        973.60         9.72 o                         
   7  -8   8         31.25         25.41         3.19 o                         
   8  -8   8         18.71         24.87         2.43 o                         
   9  -8   8          3.13          4.85         2.53 o                         
  10  -8   8        148.07        131.74         3.56 o                         
  -9  -7   8         61.25         56.12         2.38 o                         
  -8  -7   8          2.20          2.65         2.08 o                         
  -7  -7   8        314.20        306.82         4.31 o                         
  -6  -7   8        638.87        679.26         5.01 o                         
  -5  -7   8        239.32        219.68         7.87 o                         
  -4  -7   8         31.47         26.88         2.29 o                         
  -3  -7   8          3.59          1.60         2.10 o                         
  -2  -7   8         20.18         30.68         1.99 o                         
  -1  -7   8        448.42        430.02        11.88 o                         
   0  -7   8       2289.34       2293.96         8.96 o                         
   1  -7   8        374.04        386.95         7.30 o                         
   2  -7   8       1609.47       1599.12        20.73 o                         
   3  -7   8        762.20        797.55        17.27 o                         
   4  -7   8        455.14        390.45         5.74 o                         
   5  -7   8        219.62        212.06         7.95 o                         
   6  -7   8        105.59        107.88         2.37 o                         
   7  -7   8          0.53          0.27         2.27 o                         
   8  -7   8        735.27        841.67         9.51 o                         
   9  -7   8         15.22         17.78         2.64 o                         
  10  -7   8         63.53         62.85         3.25 o                         
 -10  -6   8        157.57        141.61         3.71 o                         
  -9  -6   8         15.30         14.32         2.33 o                         
  -8  -6   8         20.41         19.65         1.96 o                         
  -7  -6   8        128.27        124.88         3.16 o                         
  -6  -6   8          5.52          1.99         2.18 o                         
  -5  -6   8        803.33        809.40        30.38 o                         
  -4  -6   8       1245.66       1287.12        59.99 o                         
  -3  -6   8       1426.11       1404.36        37.40 o                         
  -2  -6   8         20.19         19.87         2.15 o                         
  -1  -6   8        267.79        303.04         4.56 o                         
   0  -6   8        159.79        147.32         8.73 o                         
   1  -6   8        172.53        198.82         4.96 o                         
   2  -6   8        220.24        214.15         3.00 o                         
   3  -6   8         15.86         17.09         2.84 o                         
   4  -6   8          0.32          2.51         1.92 o                         
   5  -6   8        348.67        363.69         7.07 o                         
   6  -6   8        137.87        157.71         2.82 o                         
   7  -6   8         48.53         37.88         2.66 o                         
   8  -6   8        207.25        200.66         3.50 o                         
   9  -6   8         55.18         61.58         2.37 o                         
  10  -6   8        640.27        644.37        17.81 o                         
  11  -6   8        108.76         92.41         5.92 o                         
 -10  -5   8         48.05         41.52         2.72 o                         
  -9  -5   8        177.27        178.24         6.26 o                         
  -8  -5   8         23.28         26.89         2.16 o                         
  -7  -5   8        247.81        222.00         2.91 o                         
  -6  -5   8        649.95        633.05         7.15 o                         
  -5  -5   8        172.76        178.94         3.13 o                         
  -4  -5   8          3.32          3.67         2.21 o                         
  -3  -5   8          7.20          7.71         2.80 o                         
  -2  -5   8        878.90        790.21         9.10 o                         
  -1  -5   8        380.21        434.22        10.33 o                         
   0  -5   8        419.91        495.71         6.39 o                         
   1  -5   8         42.96         25.85         3.58 o                         
   2  -5   8       1889.53       1904.42        22.50 o                         
   3  -5   8        142.87        162.87         3.16 o                         
   4  -5   8        161.59        154.34         4.85 o                         
   5  -5   8       2801.16       2770.13        46.40 o                         
   6  -5   8        325.86        317.13         8.03 o                         
   7  -5   8         50.85         53.07         2.61 o                         
   8  -5   8        218.67        181.36         5.37 o                         
   9  -5   8        431.10        414.37        19.55 o                         
  10  -5   8         84.29         77.68         2.80 o                         
  11  -5   8          1.00          2.10         2.10 o                         
 -10  -4   8         42.17         46.83         5.56 o                         
  -9  -4   8         65.89         62.49         4.76 o                         
  -8  -4   8         84.78         92.79         3.10 o                         
  -7  -4   8       1005.22       1036.92        15.39 o                         
  -6  -4   8          7.87          7.03         2.42 o                         
  -5  -4   8         97.88         66.50         2.93 o                         
  -4  -4   8         47.13         68.21         2.79 o                         
  -3  -4   8         32.07         41.85         2.41 o                         
  -2  -4   8       2839.26       2785.29        39.08 o                         
  -1  -4   8        213.28        209.40         5.49 o                         
   0  -4   8        492.54        506.55         6.71 o                         
   1  -4   8        397.48        379.67         5.85 o                         
   2  -4   8        227.61        232.83         4.22 o                         
   3  -4   8        376.33        453.81        18.28 o                         
   4  -4   8          2.78         25.17         2.13 o                         
   5  -4   8        238.60        282.04         3.52 o                         
   6  -4   8       1760.00       1879.38        49.17 o                         
   7  -4   8         24.80         29.57         2.21 o                         
   8  -4   8        217.02        230.51        10.88 o                         
   9  -4   8         56.45         60.80         3.18 o                         
  10  -4   8        119.77        140.41         2.34 o                         
  11  -4   8        131.70        129.22         7.26 o                         
 -10  -3   8         95.21         89.92         3.56 o                         
  -9  -3   8         33.32         24.29         3.12 o                         
  -8  -3   8         32.67         34.63         2.74 o                         
  -7  -3   8         18.85         21.16         2.15 o                         
  -6  -3   8        677.48        690.20        14.26 o                         
  -5  -3   8        302.25        351.65        16.61 o                         
  -4  -3   8         44.24         46.78         4.36 o                         
  -3  -3   8        698.72        687.20         8.32 o                         
  -2  -3   8        281.77        380.89         9.61 o                         
  -1  -3   8        727.23        812.67         9.31 o                         
   0  -3   8       1879.78       1759.75        20.52 o                         
   1  -3   8        412.05        362.33        11.32 o                         
   2  -3   8         44.99         17.76         2.95 o                         
   3  -3   8        344.90        290.29         3.33 o                         
   4  -3   8       7424.61       7326.49        40.99 o                         
   5  -3   8        765.12        916.96        28.32 o                         
   6  -3   8        184.72        183.14         5.90 o                         
   7  -3   8          3.29          8.63         2.45 o                         
   8  -3   8        766.34        703.55        24.27 o                         
   9  -3   8         20.68         22.53         1.96 o                         
  10  -3   8         14.69         17.57         1.81 o                         
  11  -3   8          1.23          5.46         2.06 o                         
  12  -3   8          4.53          7.21         1.91 o                         
 -11  -2   8         85.24         69.70         3.95 o                         
 -10  -2   8        151.91        169.83         3.61 o                         
  -9  -2   8          1.40          1.46         2.46 o                         
  -8  -2   8         22.61         29.18         3.54 o                         
  -7  -2   8          8.73         11.20         3.36 o                         
  -6  -2   8          5.48         10.36         2.95 o                         
  -5  -2   8        556.57        506.04        24.64 o                         
  -4  -2   8        683.17        792.79         6.55 o                         
  -3  -2   8       3946.61       3883.89       107.78 o                         
  -2  -2   8        272.76        295.99         7.16 o                         
  -1  -2   8       2434.36       2600.90        17.12 o                         
   1  -2   8       2107.97       2054.27        15.13 o                         
   2  -2   8         87.72         71.44         2.57 o                         
   3  -2   8       8281.17       8854.24        62.68 o                         
   4  -2   8       1182.06       1208.04        35.85 o                         
   5  -2   8        548.61        601.34         6.86 o                         
   6  -2   8        335.84        394.12        14.64 o                         
   7  -2   8       1573.17       1715.49        35.44 o                         
   8  -2   8        875.60        810.06        23.05 o                         
   9  -2   8        477.49        459.18        14.37 o                         
  10  -2   8        222.59        239.42         2.47 o                         
  11  -2   8          7.95          6.83         1.66 o                         
  12  -2   8          2.68          4.62         2.18 o                         
 -11  -1   8          4.07          6.76         2.87 o                         
 -10  -1   8         11.02         12.13         2.84 o                         
  -9  -1   8         13.92         28.52         2.88 o                         
  -8  -1   8          1.19          1.50         2.10 o                         
  -7  -1   8         64.24         88.17         5.40 o                         
  -6  -1   8          0.62          0.81         3.19 o                         
  -5  -1   8        242.75        258.80         4.41 o                         
  -4  -1   8          0.04          1.41         3.22 o                         
  -3  -1   8        293.52        243.76        10.88 o                         
  -2  -1   8       1169.53       1272.85        35.78 o                         
  -1  -1   8         45.67         26.11         5.43 o                         
   0  -1   8       1689.43       1748.92        32.84 o                         
   1  -1   8       1010.15        928.09        20.65 o                         
   2  -1   8       1010.04       1067.00         7.42 o                         
   3  -1   8       1735.84       1532.79        67.74 o                         
   4  -1   8        127.04        127.38         5.32 o                         
   5  -1   8        961.05        954.59        10.20 o                         
   6  -1   8       1281.68       1282.08        27.07 o                         
   7  -1   8        716.78        656.47        23.01 o                         
   8  -1   8       1731.50       1744.86        40.64 o                         
   9  -1   8          4.16          5.60         1.64 o                         
  10  -1   8          3.12          2.86         1.81 o                         
  11  -1   8         64.17         71.41         3.14 o                         
  12  -1   8         16.84         16.57         1.85 o                         
 -11   0   8          2.70          3.42         2.23 o                         
 -10   0   8        239.56        221.60         4.51 o                         
  -9   0   8        614.99        669.86        27.01 o                         
  -8   0   8        132.15        124.49         3.30 o                         
  -7   0   8        706.82        644.54        20.24 o                         
  -6   0   8         17.55         12.93         5.09 o                         
  -5   0   8         43.97         29.87         2.91 o                         
  -4   0   8         56.82         68.70         2.97 o                         
  -3   0   8        471.69        413.17         9.10 o                         
  -2   0   8         62.12         82.30         7.09 o                         
   0   0   8       4406.90       4067.95        22.71 o                         
   1   0   8       2510.03       2263.86       106.17 o                         
   2   0   8        957.07       1045.98        13.04 o                         
   3   0   8        102.12         71.79         8.76 o                         
   4   0   8        707.70        816.75         8.99 o                         
   5   0   8        700.41        618.77         5.47 o                         
   6   0   8       1502.90       1580.84        18.60 o                         
   7   0   8       1526.39       1444.07         9.32 o                         
   8   0   8        697.99        637.53         9.31 o                         
   9   0   8       1148.72       1131.25        12.73 o                         
  10   0   8        390.39        412.29        11.45 o                         
  11   0   8         61.97         66.10         2.36 o                         
  12   0   8         26.65         25.50         1.98 o                         
 -11   1   8         44.63         40.40         2.51 o                         
 -10   1   8         11.47         11.36         2.33 o                         
  -9   1   8         16.16          8.94         2.00 o                         
  -8   1   8         67.00         93.10         2.48 o                         
  -7   1   8        681.07        695.68        15.69 o                         
  -6   1   8        603.16        635.20         8.25 o                         
  -5   1   8         75.57         78.33         3.01 o                         
  -4   1   8        244.38        293.41         8.97 o                         
  -3   1   8        129.01        130.54         4.26 o                         
  -2   1   8       7838.31       8196.83        29.22 o                         
  -1   1   8       2725.64       2927.89        39.80 o                         
   0   1   8        561.33        595.56         6.49 o                         
   1   1   8         96.75        149.99        24.25 o                         
   2   1   8       2892.44       2817.97        29.33 o                         
   3   1   8       4730.26       4662.27       133.58 o                         
   4   1   8        306.57        238.04         4.73 o                         
   5   1   8         23.42         27.32         2.03 o                         
   6   1   8        190.94        166.63         2.81 o                         
   7   1   8        374.46        353.74         5.29 o                         
   8   1   8         53.77         52.75         2.44 o                         
   9   1   8        453.79        445.19        18.47 o                         
  10   1   8          4.87          6.41         2.57 o                         
  11   1   8         55.41         63.85         2.79 o                         
  12   1   8         26.36         22.27         2.26 o                         
 -10   2   8         15.89         23.38         2.14 o                         
  -9   2   8         31.35         39.44         2.21 o                         
  -8   2   8         52.18         76.06         2.40 o                         
  -7   2   8        328.59        357.34         5.24 o                         
  -6   2   8        571.31        554.94        10.65 o
[truncated: 562,627 more chars]
